# Supplementary material for: How content complexity and sensory modality influence student satisfaction in art education
Source: Sci Rep. 2025 Jul 1;15:21156. doi: 10.1038/s41598-025-08242-5 (PMC12219321; doi:10.1038/s41598-025-08242-5)
Supplement: Supplementary file 2 — Supplementary Material 2 [file 41598_2025_8242_MOESM2_ESM.xlsx]

## Sheet: Variable info
Variable Name	Note 1	Note 2
program satisfaction	Dependent variable, student satisfaction with the program	Dependent Variable
Beijing	Is it located in this city	Control Variable
Tianjin	Is it located in this city	Control Variable
Shanghai	Is it located in this city	Control Variable
Chongqing	Is it located in this city	Control Variable
Department level	Hierarchy of the department to which the school belongs, 0—City, 1—Province, 2—Central (National)	Control Variable
Firm age	The average age of entertainment industry companies in the city where the program at this school is located.	Control Variable
Business diversity	The average number of business categories in the entertainment industry companies in the city where the program at this school is located.	Control Variable
Capital size	The average registered capital of relevant industry companies in the city where the program at this school is located.	Control Variable
female_male ratio	The average gender ratio of this program	Control Variable
voters	Number of voters	Control Variable
Content complexity	Independent variable, reflected by the number of courses	Independent Variable
auditory_visual ratio	The ratio of auditory intensity to visual intensity.	Independent Variable
Province	Province located	Multilevel Analysis
City	City located	Multilevel Analysis
D1_Visual Arts and Design	discipline Category 1	Dummy Variable 1
D2_Art Design	discipline Category 2	Dummy Variable 2
D3_Performance	discipline Category 3	Dummy Variable 3
D4_music performance	discipline Category 4	Dummy Variable 4
D5_Performing Arts and Film Studies	discipline Category 5	Dummy Variable 5
D6_Music Studies and Composition	discipline Category 6	Dummy Variable 6
D7_Media Arts and Entertainment Studies	discipline Category 7	Dummy Variable 7
D8_Fine Arts and Technology	discipline Category 8	Dummy Variable 8
D9_music	discipline Category 9	Dummy Variable 9
D10_Radio and television director	discipline Category 10	Dummy Variable 10
D11_The art of broadcasting and hosting	discipline Category 11	Dummy Variable 11
D12_product design	discipline Category 12	Dummy Variable 12
(Content complexity)×(auditory_visual ratio)	Multiply Content complexity by auditory_visual ratio and then transform it into standardized data with a mean of 0 and a variance of 1.	interaction term
Affiliated department	Department to which the university belongs
program name	program Name
Subject type	Academic Discipline
Attribute	Academic Attribute

## Sheet: data(N=1524)
ID	univ name	Province	City	Beijing	Tianjin	Shanghai	Chongqing	Affiliated department	Department level	program name	Subject type	Attribute	program satisfaction	employment satisfaction	Content complexity	female_male ratio	voters	Firm age	Capital size	Business diversity	auditory intensity	Visual intensity	Visual_auditory ratio	auditory_visual ratio	D1_Visual Arts and Design	D2_Art Design	D3_Performance	D4_music performance	D5_Performing Arts and Film Studies	D6_Music Studies and Composition	D7_Media Arts and Entertainment Studies	D8_Fine Arts and Technology	D9_music	D10_Radio and television director	D11_The art of broadcasting and hosting	D12_product design
1	Renmin University of China	Beijing	Beijing	1	0	0	0	Ministry of Education	0	music performance	music	audio	5	Missing	2.94444	0.619039	1.60944	2.36864	15.1176	5.60071	2.19722	1.94591	-0.251314	0.251314	0	0	0	1	0	0	0	0	0	0	0	0
2	China Conservatory of Music	Beijing	Beijing	1	0	0	0	Beijing Municipal Commission of Education	2	music performance	music	audio	4.9	3.3	2.94444	0.619039	3.89182	2.36864	15.1176	5.60071	2.19722	1.94591	-0.251314	0.251314	0	0	0	1	0	0	0	0	0	0	0	0
3	Central University for Nationalities	Beijing	Beijing	1	0	0	0	State Ethnic Affairs Commission	0	music performance	music	audio	4.8	4.5	2.94444	0.619039	4.09434	2.36864	15.1176	5.60071	2.19722	1.94591	-0.251314	0.251314	0	0	0	1	0	0	0	0	0	0	0	0
4	Tianjin Conservatory of Music	Tianjin	Tianjin	0	1	0	0	Tianjin Municipal Education Commission	2	music performance	music	audio	4.8	3.9	2.94444	0.619039	4.55388	2.16346	10.3837	5.47783	2.19722	1.94591	-0.251314	0.251314	0	0	0	1	0	0	0	0	0	0	0	0
5	Hebei Normal University	Hebei	Shijiazhuang	0	0	0	0	Department of Education of Hebei Province	1	music performance	music	audio	4.9	3.6	2.94444	0.619039	3.17805	2.51433	11.9263	5.40234	2.19722	1.94591	-0.251314	0.251314	0	0	0	1	0	0	0	0	0	0	0	0
6	Hebei Normal University for Nationalities	Hebei	Shijiazhuang	0	0	0	0	Department of Education of Hebei Province	1	music performance	music	audio	4.9	3.9	2.94444	0.619039	2.19722	2.51433	11.9263	5.40234	2.19722	1.94591	-0.251314	0.251314	0	0	0	1	0	0	0	0	0	0	0	0
7	Jinzhong College	Shanxi	Jinzhong	0	0	0	0	Shanxi Provincial Department of Education	1	music performance	music	audio	4.6	3.7	2.94444	0.619039	4.04305	2.25356	10.4968	5.26195	2.19722	1.94591	-0.251314	0.251314	0	0	0	1	0	0	0	0	0	0	0	0
8	Inner Mongolia Teaching University	Inner Mongolia	Hohhot	0	0	0	0	Department of Education of Inner Mongolia Autonomous Region	1	music performance	music	audio	4.5	3.7	2.94444	0.619039	4.07754	2.28828	9.69657	5.52765	2.19722	1.94591	-0.251314	0.251314	0	0	0	1	0	0	0	0	0	0	0	0
9	Anshan Teachers College	Liaoning	Anshan	0	0	0	0	Liaoning Provincial Department of Education	1	music performance	music	audio	4.1	3.8	2.94444	0.619039	3.2581	1.85892	4.54063	5.17048	2.19722	1.94591	-0.251314	0.251314	0	0	0	1	0	0	0	0	0	0	0	0
10	Shenyang Conservatory of Music	Liaoning	Shenyang	0	0	0	0	Liaoning Provincial Department of Education	1	music performance	music	audio	4.7	4	2.94444	0.619039	6.02345	2.22726	10.9721	5.68426	2.19722	1.94591	-0.251314	0.251314	0	0	0	1	0	0	0	0	0	0	0	0
11	Tieling Normal College	Liaoning	Iron Ridge	0	0	0	0	Liaoning Provincial Department of Education	1	music performance	music	audio	5	3.8	2.94444	0.619039	2.19722	2.72597	3.72512	5.65073	2.19722	1.94591	-0.251314	0.251314	0	0	0	1	0	0	0	0	0	0	0	0
12	Jilin University	Jilin	Changchun	0	0	0	0	Ministry of Education	0	music performance	music	audio	4.9	3.9	2.94444	0.619039	2.63906	2.33958	10.6483	5.52058	2.19722	1.94591	-0.251314	0.251314	0	0	0	1	0	0	0	0	0	0	0	0
13	Changchun Normal University	Jilin	Changchun	0	0	0	0	Jilin Provincial Department of Education	1	music performance	music	audio	4.8	3.5	2.94444	0.619039	2.70805	2.33958	10.6483	5.52058	2.19722	1.94591	-0.251314	0.251314	0	0	0	1	0	0	0	0	0	0	0	0
14	Baicheng Teachers College	Jilin	White City	0	0	0	0	Jilin Provincial Department of Education	1	music performance	music	audio	5	4.1	2.94444	0.619039	2.19722	2.33789	3.58753	4.41884	2.19722	1.94591	-0.251314	0.251314	0	0	0	1	0	0	0	0	0	0	0	0
15	Jilin Art Institute	Jilin	Jilin	0	0	0	0	Jilin Provincial Department of Education	1	music performance	music	audio	4.6	4.1	2.94444	0.619039	4.61512	3.07516	7.41858	4.70953	2.19722	1.94591	-0.251314	0.251314	0	0	0	1	0	0	0	0	0	0	0	0
16	Jiamusi University	Heilongjiang	Jiamusi	0	0	0	0	Heilongjiang Provincial Department of Education	1	music performance	music	audio	4.5	4.3	2.94444	0.619039	4.33073	2.21904	4.2653	5.17615	2.19722	1.94591	-0.251314	0.251314	0	0	0	1	0	0	0	0	0	0	0	0
17	Harbin Normal University	Heilongjiang	Harbin	0	0	0	0	Heilongjiang Provincial Department of Education	1	music performance	music	audio	4.6	4.1	2.94444	0.619039	4.67283	2.28855	9.16454	5.57595	2.19722	1.94591	-0.251314	0.251314	0	0	0	1	0	0	0	0	0	0	0	0
18	Qiqihar University	Heilongjiang	Qiqihar	0	0	0	0	Heilongjiang Provincial Department of Education	1	music performance	music	audio	4.8	3.9	2.94444	0.619039	3.97029	1.16136	3.68318	5.17048	2.19722	1.94591	-0.251314	0.251314	0	0	0	1	0	0	0	0	0	0	0	0
19	Mudanjiang Teachers College	Heilongjiang	Mudanjiang	0	0	0	0	Heilongjiang Provincial Department of Education	1	music performance	music	audio	4.7	3.6	2.94444	0.619039	3.2581	2.92451	7.08683	6.51026	2.19722	1.94591	-0.251314	0.251314	0	0	0	1	0	0	0	0	0	0	0	0
20	Shanghai Normal University	Shanghai	Shanghai	0	0	1	0	Shanghai Education Commission	2	music performance	music	audio	4.8	4.2	2.94444	0.619039	3.09104	2.29517	14.1681	5.45521	2.19722	1.94591	-0.251314	0.251314	0	0	0	1	0	0	0	0	0	0	0	0
21	Shanghai Conservatory of Music	Shanghai	Shanghai	0	0	1	0	Shanghai Education Commission	2	music performance	music	audio	5	3.5	2.94444	0.619039	3.71357	2.29517	14.1681	5.45521	2.19722	1.94591	-0.251314	0.251314	0	0	0	1	0	0	0	0	0	0	0	0
22	Nantong university	Jiangsu	Nantong	0	0	0	0	Jiangsu Provincial Department of Education	1	music performance	music	audio	4.9	3.2	2.94444	0.619039	2.83321	2.15824	8.1372	5.37845	2.19722	1.94591	-0.251314	0.251314	0	0	0	1	0	0	0	0	0	0	0	0
23	Nanjing Normal University	Jiangsu	Nanjing	0	0	0	0	Jiangsu Provincial Department of Education	1	music performance	music	audio	4.9	3.6	2.94444	0.619039	2.07944	2.24275	14.9166	5.56297	2.19722	1.94591	-0.251314	0.251314	0	0	0	1	0	0	0	0	0	0	0	0
24	Nanjing Arts Institute	Jiangsu	Nanjing	0	0	0	0	Jiangsu Provincial Department of Education	1	music performance	music	audio	4.7	4.5	2.94444	0.619039	4.63473	2.24275	14.9166	5.56297	2.19722	1.94591	-0.251314	0.251314	0	0	0	1	0	0	0	0	0	0	0	0
25	Hangzhou Normal University	Zhejiang	Hangzhou	0	0	0	0	Zhejiang Provincial Department of Education	1	music performance	music	audio	4.8	4.2	2.94444	0.619039	4.62497	2.05312	12.8604	5.62777	2.19722	1.94591	-0.251314	0.251314	0	0	0	1	0	0	0	0	0	0	0	0
26	Shaoxing College of Arts and Sciences	Zhejiang	Shaoxing	0	0	0	0	Zhejiang Provincial Department of Education	1	music performance	music	audio	5	3.4	2.94444	0.619039	1.60944	2.3328	7.93231	5.56535	2.19722	1.94591	-0.251314	0.251314	0	0	0	1	0	0	0	0	0	0	0	0
27	Wenzhou University	Zhejiang	Wenzhou	0	0	0	0	Zhejiang Provincial Department of Education	1	music performance	music	audio	4.8	3.8	2.94444	0.619039	3.17805	2.61395	6.89796	5.51871	2.19722	1.94591	-0.251314	0.251314	0	0	0	1	0	0	0	0	0	0	0	0
28	Anhui Normal University	Anhui	Wuhu	0	0	0	0	Department of Education of Anhui Province	1	music performance	music	audio	4.8	4.1	2.94444	0.619039	3.55535	2.0286	12.0569	5.39907	2.19722	1.94591	-0.251314	0.251314	0	0	0	1	0	0	0	0	0	0	0	0
29	Jimei University	Fujian	Xiamen	0	0	0	0	Fujian Provincial Department of Education	1	music performance	music	audio	4.8	4.1	2.94444	0.619039	3.89182	2.02362	11.2704	5.81076	2.19722	1.94591	-0.251314	0.251314	0	0	0	1	0	0	0	0	0	0	0	0
30	Shandong Normal University	Shandong	Jinan	0	0	0	0	Shandong Provincial Department of Education	1	music performance	music	audio	4.8	3.9	2.94444	0.619039	4.00733	2.32021	12.3167	5.71343	2.19722	1.94591	-0.251314	0.251314	0	0	0	1	0	0	0	0	0	0	0	0
31	Liaocheng University	Shandong	Liaocheng	0	0	0	0	Shandong Provincial Department of Education	1	music performance	music	audio	4.8	4.2	2.94444	0.619039	4.00733	2.53333	6.09934	5.54257	2.19722	1.94591	-0.251314	0.251314	0	0	0	1	0	0	0	0	0	0	0	0
32	Texas College	Shandong	Texas	0	0	0	0	Shandong Provincial Department of Education	1	music performance	music	audio	4.8	4.2	2.94444	0.619039	3.68888	3.02379	4.10277	5.15522	2.19722	1.94591	-0.251314	0.251314	0	0	0	1	0	0	0	0	0	0	0	0
33	Linyi University	Shandong	Linyi	0	0	0	0	Shandong Provincial Department of Education	1	music performance	music	audio	5	4.2	2.94444	0.619039	1.94591	2.46515	10.7085	5.41122	2.19722	1.94591	-0.251314	0.251314	0	0	0	1	0	0	0	0	0	0	0	0
34	Shandong Art Institute	Shandong	Jinan	0	0	0	0	Shandong Provincial Department of Education	1	music performance	music	audio	4.7	4.1	2.94444	0.619039	4.70953	2.32021	12.3167	5.71343	2.19722	1.94591	-0.251314	0.251314	0	0	0	1	0	0	0	0	0	0	0	0
35	Zhengzhou University	Henan	Zhengzhou	0	0	0	0	Henan Provincial Department of Education	1	music performance	music	audio	4.8	4.4	2.94444	0.619039	4.89035	2.18263	12.2773	5.40415	2.19722	1.94591	-0.251314	0.251314	0	0	0	1	0	0	0	0	0	0	0	0
36	Zhengzhou University	Henan	Zhengzhou	0	0	0	0	Henan Provincial Department of Education	1	music performance	music	audio	4.8	4	2.94444	0.619039	4.89035	2.18263	12.2773	5.40415	2.19722	1.94591	-0.251314	0.251314	0	0	0	1	0	0	0	0	0	0	0	0
37	Henan University	Henan	Kaifeng	0	0	0	0	Henan Provincial Department of Education	1	music performance	music	audio	4.6	3.9	2.94444	0.619039	2.3979	2.16967	10.2566	4.7721	2.19722	1.94591	-0.251314	0.251314	0	0	0	1	0	0	0	0	0	0	0	0
38	Henan Normal University	Henan	Xinxiang	0	0	0	0	Henan Provincial Department of Education	1	music performance	music	audio	4.8	3.7	2.94444	0.619039	4.07754	1.8989	6.8667	5.46553	2.19722	1.94591	-0.251314	0.251314	0	0	0	1	0	0	0	0	0	0	0	0
39	Zhoukou Teachers College	Henan	Zhoukou	0	0	0	0	Henan Provincial Department of Education	1	music performance	music	audio	4.7	3.3	2.94444	0.619039	4.00733	2.07799	2.78331	5.9162	2.19722	1.94591	-0.251314	0.251314	0	0	0	1	0	0	0	0	0	0	0	0
40	Zhoukou Teachers College	Henan	Zhoukou	0	0	0	0	Henan Provincial Department of Education	1	music performance	music	audio	4.7	3.4	2.94444	0.619039	4.00733	2.07799	2.78331	5.9162	2.19722	1.94591	-0.251314	0.251314	0	0	0	1	0	0	0	0	0	0	0	0
41	Anyang Teachers College	Henan	Anyang	0	0	0	0	Henan Provincial Department of Education	1	music performance	music	audio	4.7	4.1	2.94444	0.619039	4.21951	2.49224	6.90915	4.46591	2.19722	1.94591	-0.251314	0.251314	0	0	0	1	0	0	0	0	0	0	0	0
42	Nanyang Teachers College	Henan	Nanyang	0	0	0	0	Henan Provincial Department of Education	1	music performance	music	audio	4.7	4.2	2.94444	0.619039	2.70805	1.82233	9.72214	5.47227	2.19722	1.94591	-0.251314	0.251314	0	0	0	1	0	0	0	0	0	0	0	0
43	Luoyang Normal University	Henan	Luoyang	0	0	0	0	Henan Provincial Department of Education	1	music performance	music	audio	4.7	4.1	2.94444	0.619039	4.41884	2.19957	8.61014	5.20203	2.19722	1.94591	-0.251314	0.251314	0	0	0	1	0	0	0	0	0	0	0	0
44	Shangqiu Teachers College	Henan	Shangqiu	0	0	0	0	Henan Provincial Department of Education	1	music performance	music	audio	5	4	2.94444	0.619039	1.94591	0.264204	3.94592	5.44674	2.19722	1.94591	-0.251314	0.251314	0	0	0	1	0	0	0	0	0	0	0	0
45	Hunan Normal University	Hunan	Changsha	0	0	0	0	Hunan Provincial Department of Education	1	music performance	music	audio	4.6	4	2.94444	0.619039	4.12713	2.1964	12.5706	5.69308	2.19722	1.94591	-0.251314	0.251314	0	0	0	1	0	0	0	0	0	0	0	0
46	Hengyang Normal University	Hunan	Hengyang	0	0	0	0	Hunan Provincial Department of Education	1	music performance	music	audio	4.7	3.1	2.94444	0.619039	3.80666	1.57328	4.56553	5.17048	2.19722	1.94591	-0.251314	0.251314	0	0	0	1	0	0	0	0	0	0	0	0
47	Hunan University of Arts and Sciences	Hunan	Changde	0	0	0	0	Hunan Provincial Department of Education	1	music performance	music	audio	4.8	4.2	2.94444	0.619039	3.91202	2.17586	7.80437	5.57139	2.19722	1.94591	-0.251314	0.251314	0	0	0	1	0	0	0	0	0	0	0	0
48	Shaoguan College	Guangdong	Shaoguan	0	0	0	0	Guangdong Provincial Department of Education	1	music performance	music	audio	4.6	3.5	2.94444	0.619039	3.52636	1.67281	4.67984	5.67332	2.19722	1.94591	-0.251314	0.251314	0	0	0	1	0	0	0	0	0	0	0	0
49	Zhaoqing College	Guangdong	Zhaoqing	0	0	0	0	Guangdong Provincial Department of Education	1	music performance	music	audio	4.8	3.5	2.94444	0.619039	2.77259	1.79232	4.26164	5.05306	2.19722	1.94591	-0.251314	0.251314	0	0	0	1	0	0	0	0	0	0	0	0
50	Xinghai Conservatory of Music	Guangdong	Guangzhou	0	0	0	0	Guangdong Provincial Department of Education	1	music performance	music	audio	4.9	3.8	2.94444	0.619039	2.07944	2.14254	13.4482	5.74469	2.19722	1.94591	-0.251314	0.251314	0	0	0	1	0	0	0	0	0	0	0	0
51	Guangxi Art Institute	Guangxi	Nanning	0	0	0	0	Department of Education of Guangxi Zhuang Autonomous Region	1	music performance	music	audio	4.6	3.9	2.94444	0.619039	4.46591	2.35882	14.6885	5.70627	2.19722	1.94591	-0.251314	0.251314	0	0	0	1	0	0	0	0	0	0	0	0
52	Baise Academy	Guangxi	Baise	0	0	0	0	Department of Education of Guangxi Zhuang Autonomous Region	1	music performance	music	audio	4.7	3.9	2.94444	0.619039	5.09375	1.76493	9.28757	5.33754	2.19722	1.94591	-0.251314	0.251314	0	0	0	1	0	0	0	0	0	0	0	0
53	Sichuan Normal University	Sichuan	Chengdu	0	0	0	0	Sichuan Provincial Department of Education	1	music performance	music	audio	4.8	3.5	2.94444	0.619039	5.03044	2.1048	12.9865	5.60099	2.19722	1.94591	-0.251314	0.251314	0	0	0	1	0	0	0	0	0	0	0	0
54	Sichuan Normal University	Sichuan	Chengdu	0	0	0	0	Sichuan Provincial Department of Education	1	music performance	music	audio	4.8	3.6	2.94444	0.619039	5.03044	2.1048	12.9865	5.60099	2.19722	1.94591	-0.251314	0.251314	0	0	0	1	0	0	0	0	0	0	0	0
55	Mianyang Teachers College	Sichuan	Mianyang	0	0	0	0	Sichuan Provincial Department of Education	1	music performance	music	audio	4.7	3.3	2.94444	0.619039	3.78419	2.32765	6.66593	5.47527	2.19722	1.94591	-0.251314	0.251314	0	0	0	1	0	0	0	0	0	0	0	0
56	Chongqing University of Arts and Sciences	Chongqing	Chongqing	0	0	0	1	Chongqing Education Commission	2	music performance	music	audio	4.7	4	2.94444	0.619039	4.31749	2.3578	11.5826	5.73012	2.19722	1.94591	-0.251314	0.251314	0	0	0	1	0	0	0	0	0	0	0	0
57	Cheung Kong Normal University	Chongqing	Jingzhou	0	0	0	1	Chongqing Education Commission	2	music performance	music	audio	4.4	3.6	2.94444	0.619039	3.95124	2.08749	8.00305	5.46262	2.19722	1.94591	-0.251314	0.251314	0	0	0	1	0	0	0	0	0	0	0	0
58	Sichuan Music College	Sichuan	Chengdu	0	0	0	0	Sichuan Provincial Department of Education	1	music performance	music	audio	4.8	4.7	2.94444	0.619039	3.17805	2.1048	12.9865	5.60099	2.19722	1.94591	-0.251314	0.251314	0	0	0	1	0	0	0	0	0	0	0	0
59	Sichuan Music College	Sichuan	Chengdu	0	0	0	0	Sichuan Provincial Department of Education	1	music performance	music	audio	4.8	4.3	2.94444	0.619039	3.17805	2.1048	12.9865	5.60099	2.19722	1.94591	-0.251314	0.251314	0	0	0	1	0	0	0	0	0	0	0	0
60	Southwest University for Nationalities	Sichuan	Chengdu	0	0	0	0	State Ethnic Affairs Commission	0	music performance	music	audio	4.8	4	2.94444	0.619039	3.09104	2.1048	12.9865	5.60099	2.19722	1.94591	-0.251314	0.251314	0	0	0	1	0	0	0	0	0	0	0	0
61	Guizhou University for Nationalities	Guizhou	Guiyang	0	0	0	0	Guizhou Provincial Department of Education	1	music performance	music	audio	4.6	3.3	2.94444	0.619039	4.96284	2.31996	14.1004	5.77352	2.19722	1.94591	-0.251314	0.251314	0	0	0	1	0	0	0	0	0	0	0	0
62	Guizhou University for Nationalities	Guizhou	Guiyang	0	0	0	0	Guizhou Provincial Department of Education	1	music performance	music	audio	4.6	4	2.94444	0.619039	4.96284	2.31996	14.1004	5.77352	2.19722	1.94591	-0.251314	0.251314	0	0	0	1	0	0	0	0	0	0	0	0
63	Yunnan Art Institute	Yunnan	Kunming	0	0	0	0	Yunnan Provincial Department of Education	1	music performance	music	audio	4.7	3.4	2.94444	0.619039	5.69709	2.4616	11.8237	5.3435	2.19722	1.94591	-0.251314	0.251314	0	0	0	1	0	0	0	0	0	0	0	0
64	Shaanxi Normal University	Shaanxi	Xian	0	0	0	0	Ministry of Education	0	music performance	music	audio	4.2	3.7	2.94444	0.619039	3.46574	2.30513	12.0677	5.64289	2.19722	1.94591	-0.251314	0.251314	0	0	0	1	0	0	0	0	0	0	0	0
65	Xian Conservatory of Music	Shaanxi	Xian	0	0	0	0	Shaanxi Provincial Department of Education	1	music performance	music	audio	4.7	4.1	2.94444	0.619039	4.64439	2.30513	12.0677	5.64289	2.19722	1.94591	-0.251314	0.251314	0	0	0	1	0	0	0	0	0	0	0	0
66	Xinjiang Normal University	Xinjiang	Urumqi	0	0	0	0	Xinjiang Uygur Autonomous Region Department of Education	1	music performance	music	audio	4.2	3.4	2.94444	0.619039	3.29584	2.42394	8.84927	5.60631	2.19722	1.94591	-0.251314	0.251314	0	0	0	1	0	0	0	0	0	0	0	0
67	Xinjiang Art Institute	Xinjiang	Urumqi	0	0	0	0	Xinjiang Uygur Autonomous Region Department of Education	1	music performance	music	audio	4.4	4	2.94444	0.619039	4.80402	2.42394	8.84927	5.60631	2.19722	1.94591	-0.251314	0.251314	0	0	0	1	0	0	0	0	0	0	0	0
68	Hulun Buir College	Inner Mongolia	Hulunbuir	0	0	0	0	Department of Education of Inner Mongolia Autonomous Region	1	music performance	music	audio	4.8	3.7	2.94444	0.619039	3.3673	2.08788	-1.30833	5.40268	2.19722	1.94591	-0.251314	0.251314	0	0	0	1	0	0	0	0	0	0	0	0
69	Huanghuai College	Henan	Zhumadian	0	0	0	0	Henan Provincial Department of Education	1	music performance	music	audio	5	3.7	2.94444	0.619039	2.56495	1.8095	4.23361	4.46591	2.19722	1.94591	-0.251314	0.251314	0	0	0	1	0	0	0	0	0	0	0	0
70	Shenyang University	Liaoning	Shenyang	0	0	0	0	Liaoning Provincial Department of Education	1	music performance	music	audio	4.8	4.1	2.94444	0.619039	3.66356	2.22726	10.9721	5.68426	2.19722	1.94591	-0.251314	0.251314	0	0	0	1	0	0	0	0	0	0	0	0
71	Mudanjiang University	Heilongjiang	Mudanjiang	0	0	0	0	Heilongjiang Provincial Department of Education	1	music performance	music	audio	4.5	3.3	2.94444	0.619039	4.21951	2.92451	7.08683	6.51026	2.19722	1.94591	-0.251314	0.251314	0	0	0	1	0	0	0	0	0	0	0	0
72	Yantai University	Shandong	Yantai	0	0	0	0	Shandong Provincial Department of Education	1	music performance	music	audio	4.7	3.5	2.94444	0.619039	3.61092	2.45487	7.03067	5.43625	2.19722	1.94591	-0.251314	0.251314	0	0	0	1	0	0	0	0	0	0	0	0
73	Luoyang Institute of Technology	Henan	Luoyang	0	0	0	0	Henan Provincial Department of Education	1	music performance	music	audio	4.7	4.4	2.94444	0.619039	3.85015	2.19957	8.61014	5.20203	2.19722	1.94591	-0.251314	0.251314	0	0	0	1	0	0	0	0	0	0	0	0
74	Private Hualian College	Guangdong	Shenyang	0	0	0	0	Guangdong Provincial Department of Education	1	music performance	music	audio	4.7	3.3	2.94444	0.619039	2.63906	2.22726	10.9721	5.68426	2.19722	1.94591	-0.251314	0.251314	0	0	0	1	0	0	0	0	0	0	0	0
75	Dalian University	Liaoning	Dalian	0	0	0	0	Liaoning Provincial Department of Education	1	music performance	music	audio	4.8	3.8	2.94444	0.619039	2.94444	2.16653	9.94982	5.24743	2.19722	1.94591	-0.251314	0.251314	0	0	0	1	0	0	0	0	0	0	0	0
76	Jiangxi Science and Technology Normal University	Jiangxi	Nanchang	0	0	0	0	Jiangxi Provincial Department of Education	1	music performance	music	audio	4.7	3.2	2.94444	0.619039	2.70805	2.23689	10.3193	5.40579	2.19722	1.94591	-0.251314	0.251314	0	0	0	1	0	0	0	0	0	0	0	0
77	Ezhou Vocational University	Hubei	Ezhou	0	0	0	0	Hubei Provincial Department of Education	1	music performance	music	audio	4.7	4.1	2.94444	0.619039	3.2581	1.9125	7.05408	6.10702	2.19722	1.94591	-0.251314	0.251314	0	0	0	1	0	0	0	0	0	0	0	0
78	Jingchu Institute of Technology	Hubei	Jingzhou	0	0	0	0	Hubei Provincial Department of Education	1	music performance	music	audio	5	3.6	2.94444	0.619039	2.30259	2.08749	8.00305	5.46262	2.19722	1.94591	-0.251314	0.251314	0	0	0	1	0	0	0	0	0	0	0	0
79	Northern University for Nationalities	Ningxia	Shenyang	0	0	0	0	State Ethnic Affairs Commission	0	music performance	music	audio	4.9	4.1	2.94444	0.619039	3.43399	2.22726	10.9721	5.68426	2.19722	1.94591	-0.251314	0.251314	0	0	0	1	0	0	0	0	0	0	0	0
80	Beijing Union University	Beijing	Beijing	1	0	0	0	Beijing Municipal Commission of Education	2	music performance	music	audio	4.5	4.1	2.94444	0.619039	4.43082	2.36864	15.1176	5.60071	2.19722	1.94591	-0.251314	0.251314	0	0	0	1	0	0	0	0	0	0	0	0
81	Nanjing Xiaozhuang College	Jiangsu	Nanjing	0	0	0	0	Jiangsu Provincial Department of Education	1	music performance	music	audio	4.4	3.2	2.94444	0.619039	2.19722	2.24275	14.9166	5.56297	2.19722	1.94591	-0.251314	0.251314	0	0	0	1	0	0	0	0	0	0	0	0
82	Nanjing Xiaozhuang College	Jiangsu	Nanjing	0	0	0	0	Jiangsu Provincial Department of Education	1	music performance	music	audio	4.4	4.2	2.94444	0.619039	2.19722	2.24275	14.9166	5.56297	2.19722	1.94591	-0.251314	0.251314	0	0	0	1	0	0	0	0	0	0	0	0
83	Wuhan Conservatory of Music	Hubei	Wuhan	0	0	0	0	Hubei Provincial Department of Education	1	music performance	music	audio	4.7	3.7	2.94444	0.619039	2.30259	2.18351	15.0679	5.46188	2.19722	1.94591	-0.251314	0.251314	0	0	0	1	0	0	0	0	0	0	0	0
84	North Gulf University	Guangxi	North Sea	0	0	0	0	Department of Education of Guangxi Zhuang Autonomous Region	1	music performance	music	audio	4.7	4.4	2.94444	0.619039	3.55535	2.30416	5.73163	5.98015	2.19722	1.94591	-0.251314	0.251314	0	0	0	1	0	0	0	0	0	0	0	0
85	Ningbo University	Zhejiang	Ningbo	0	0	0	0	Zhejiang Provincial Department of Education	1	music performance	music	audio	4.5	3.7	2.94444	0.619039	5.09987	2.34284	9.72818	5.47083	2.19722	1.94591	-0.251314	0.251314	0	0	0	1	0	0	0	0	0	0	0	0
86	Puyang Vocational and Technical College	Henan	Puyang	0	0	0	0	Henan Provincial Department of Education	1	music performance	music	audio	4.6	3.3	2.94444	0.619039	2.30259	1.85279	9.42868	4.9102	2.19722	1.94591	-0.251314	0.251314	0	0	0	1	0	0	0	0	0	0	0	0
87	Yellow River Institute of Science and Technology	Henan	Zhengzhou	0	0	0	0	Henan Provincial Department of Education	1	music performance	music	audio	5	3.3	2.94444	0.619039	1.60944	2.18263	12.2773	5.40415	2.19722	1.94591	-0.251314	0.251314	0	0	0	1	0	0	0	0	0	0	0	0
88	Yellow River Institute of Science and Technology	Henan	Zhengzhou	0	0	0	0	Henan Provincial Department of Education	1	music performance	music	audio	5	3.6	2.94444	0.619039	1.60944	2.18263	12.2773	5.40415	2.19722	1.94591	-0.251314	0.251314	0	0	0	1	0	0	0	0	0	0	0	0
89	Guilin Tourism Institute	Guangxi	Guilin	0	0	0	0	Department of Education of Guangxi Zhuang Autonomous Region	1	music performance	music	audio	4.2	3.7	2.94444	0.619039	3.49651	2.31107	7.69093	5.44242	2.19722	1.94591	-0.251314	0.251314	0	0	0	1	0	0	0	0	0	0	0	0
90	Hunan First Normal University	Hunan	Changsha	0	0	0	0	Hunan Provincial Department of Education	1	music performance	music	audio	4.6	3.3	2.94444	0.619039	5.62762	2.1964	12.5706	5.69308	2.19722	1.94591	-0.251314	0.251314	0	0	0	1	0	0	0	0	0	0	0	0
91	Hunan First Normal University	Hunan	Changsha	0	0	0	0	Hunan Provincial Department of Education	1	music performance	music	audio	4.6	3.5	2.94444	0.619039	5.62762	2.1964	12.5706	5.69308	2.19722	1.94591	-0.251314	0.251314	0	0	0	1	0	0	0	0	0	0	0	0
92	Nanjing Special Education Teachers College	Jiangsu	Nanjing	0	0	0	0	Jiangsu Provincial Department of Education	1	music performance	music	audio	5	4.5	2.94444	0.619039	1.79176	2.24275	14.9166	5.56297	2.19722	1.94591	-0.251314	0.251314	0	0	0	1	0	0	0	0	0	0	0	0
93	Hunan Vocational College of Science and Technology	Hunan	Changsha	0	0	0	0	Hunan Provincial Department of Education	1	music performance	music	audio	5	3.8	2.94444	0.619039	2.89037	2.1964	12.5706	5.69308	2.19722	1.94591	-0.251314	0.251314	0	0	0	1	0	0	0	0	0	0	0	0
94	Haikou College of Economics	Hainan	Haikou	0	0	0	0	Hainan Provincial Department of Education	1	music performance	music	audio	4.7	4.3	2.94444	0.619039	3.21888	2.0139	9.98723	5.70652	2.19722	1.94591	-0.251314	0.251314	0	0	0	1	0	0	0	0	0	0	0	0
95	Yantai Nanshan College	Shandong	Yantai	0	0	0	0	Shandong Provincial Department of Education	1	music performance	music	audio	4.5	4.4	2.94444	0.619039	4.31749	2.45487	7.03067	5.43625	2.19722	1.94591	-0.251314	0.251314	0	0	0	1	0	0	0	0	0	0	0	0
96	Wuhan Institute of Bioengineering	Hubei	Wuhan	0	0	0	0	Hubei Provincial Department of Education	1	music performance	music	audio	4.7	4.4	2.94444	0.619039	3.3322	2.18351	15.0679	5.46188	2.19722	1.94591	-0.251314	0.251314	0	0	0	1	0	0	0	0	0	0	0	0
97	Dongying Vocational College	Shandong	Dongying	0	0	0	0	Shandong Provincial Department of Education	1	music performance	music	audio	4.7	4.3	2.94444	0.619039	1.94591	2.1083	3.9315	5.57746	2.19722	1.94591	-0.251314	0.251314	0	0	0	1	0	0	0	0	0	0	0	0
98	Heilongjiang Art Vocational College	Heilongjiang	Harbin	0	0	0	0	Heilongjiang Provincial Department of Education	1	music performance	music	audio	4.6	4.1	2.94444	0.619039	3.49651	2.28855	9.16454	5.57595	2.19722	1.94591	-0.251314	0.251314	0	0	0	1	0	0	0	0	0	0	0	0
99	Yunnan Vocational College of Culture and Art	Yunnan	Kunming	0	0	0	0	Yunnan Provincial Department of Education	1	music performance	music	audio	4.7	4.1	2.94444	0.619039	2.48491	2.4616	11.8237	5.3435	2.19722	1.94591	-0.251314	0.251314	0	0	0	1	0	0	0	0	0	0	0	0
100	Yunnan University of Economics and Management	Yunnan	Kunming	0	0	0	0	Yunnan Provincial Department of Education	1	music performance	music	audio	4.7	4.2	2.94444	0.619039	3.09104	2.4616	11.8237	5.3435	2.19722	1.94591	-0.251314	0.251314	0	0	0	1	0	0	0	0	0	0	0	0
101	Zhuhai Art Vocational College	Guangdong	Zhuhai	0	0	0	0	Guangdong Provincial Department of Education	1	music performance	music	audio	4.6	4.1	2.94444	0.619039	3.80666	2.1768	12.2138	5.48534	2.19722	1.94591	-0.251314	0.251314	0	0	0	1	0	0	0	0	0	0	0	0
102	Hunan Normal University Shuda College	Hunan	Changsha	0	0	0	0	Hunan Provincial Department of Education	1	music performance	music	audio	4.7	4.3	2.94444	0.619039	2.48491	2.1964	12.5706	5.69308	2.19722	1.94591	-0.251314	0.251314	0	0	0	1	0	0	0	0	0	0	0	0
103	Guangzhou Institute of Technology	Guangdong	Guangzhou	0	0	0	0	Guangdong Provincial Department of Education	1	music performance	music	audio	5	4.3	2.94444	0.619039	2.83321	2.14254	13.4482	5.74469	2.19722	1.94591	-0.251314	0.251314	0	0	0	1	0	0	0	0	0	0	0	0
104	Hohhot Vocational College	Inner Mongolia	Hohhot	0	0	0	0	Department of Education of Inner Mongolia Autonomous Region	1	music performance	music	audio	5	3.9	2.94444	0.619039	1.60944	2.28828	9.69657	5.52765	2.19722	1.94591	-0.251314	0.251314	0	0	0	1	0	0	0	0	0	0	0	0
105	Jiangsu United Vocational and Technical College	Jiangsu	Changzhou	0	0	0	0	Jiangsu Provincial Department of Education	1	music performance	music	audio	4.4	4.2	2.94444	0.619039	3.73767	2.25279	11.3105	5.53468	2.19722	1.94591	-0.251314	0.251314	0	0	0	1	0	0	0	0	0	0	0	0
106	Shanxi Art Vocational College	Shanxi	Taiyuan	0	0	0	0	Shanxi Provincial Department of Education	1	music performance	music	audio	4.8	4	2.94444	0.619039	3.55535	1.99724	8.79501	5.51538	2.19722	1.94591	-0.251314	0.251314	0	0	0	1	0	0	0	0	0	0	0	0
107	Xian Foreign Affairs University	Shaanxi	Xian	0	0	0	0	Shaanxi Provincial Department of Education	1	music performance	music	audio	5	4.3	2.94444	0.619039	1.94591	2.30513	12.0677	5.64289	2.19722	1.94591	-0.251314	0.251314	0	0	0	1	0	0	0	0	0	0	0	0
108	Guangdong Lingnan Vocational and Technical College	Guangdong	Guangzhou	0	0	0	0	Guangdong Provincial Department of Education	1	music performance	music	audio	3.9	4.1	2.94444	0.619039	4.27667	2.14254	13.4482	5.74469	2.19722	1.94591	-0.251314	0.251314	0	0	0	1	0	0	0	0	0	0	0	0
109	Chongqing Hailian Vocational and Technical College	Chongqing	Chongqing	0	0	0	1	Chongqing Education Commission	2	music performance	music	audio	4.2	4	2.94444	0.619039	3.68888	2.3578	11.5826	5.73012	2.19722	1.94591	-0.251314	0.251314	0	0	0	1	0	0	0	0	0	0	0	0
110	Luoding Vocational and Technical College	Guangdong	Zhanjiang	0	0	0	0	Guangdong Provincial Department of Education	1	music performance	music	audio	4.6	4.1	2.94444	0.619039	3.4012	2.42413	5.84454	5.38602	2.19722	1.94591	-0.251314	0.251314	0	0	0	1	0	0	0	0	0	0	0	0
111	Hebei Media College	Hebei	Shijiazhuang	0	0	0	0	Department of Education of Hebei Province	1	music performance	music	audio	4.8	4.6	2.94444	0.619039	2.19722	2.51433	11.9263	5.40234	2.19722	1.94591	-0.251314	0.251314	0	0	0	1	0	0	0	0	0	0	0	0
112	Dalian Art Vocational College	Liaoning	Dalian	0	0	0	0	Liaoning Provincial Department of Education	1	music performance	music	audio	5	4.4	2.94444	0.619039	3.13549	2.16653	9.94982	5.24743	2.19722	1.94591	-0.251314	0.251314	0	0	0	1	0	0	0	0	0	0	0	0
113	Shandong Garment Vocational College	Shandong	Yantai	0	0	0	0	Shandong Provincial Department of Education	1	music performance	music	audio	4.6	3.7	2.94444	0.619039	3.46574	2.45487	7.03067	5.43625	2.19722	1.94591	-0.251314	0.251314	0	0	0	1	0	0	0	0	0	0	0	0
114	Kunming Art Vocational College	Yunnan	Kunming	0	0	0	0	Yunnan Provincial Department of Education	1	music performance	music	audio	5	4.2	2.94444	0.619039	2.48491	2.4616	11.8237	5.3435	2.19722	1.94591	-0.251314	0.251314	0	0	0	1	0	0	0	0	0	0	0	0
115	Zhejiang Art Vocational College	Zhejiang	Hangzhou	0	0	0	0	Zhejiang Provincial Department of Education	1	music performance	music	audio	4.6	4.4	2.94444	0.619039	3.63759	2.05312	12.8604	5.62777	2.19722	1.94591	-0.251314	0.251314	0	0	0	1	0	0	0	0	0	0	0	0
116	Lishui Vocational and Technical College	Zhejiang	Lishui	0	0	0	0	Zhejiang Provincial Department of Education	1	music performance	music	audio	5	3.7	2.94444	0.619039	1.79176	1.83997	4.88344	5.36364	2.19722	1.94591	-0.251314	0.251314	0	0	0	1	0	0	0	0	0	0	0	0
117	Tianjin Art Vocational College	Tianjin	Tianjin	0	1	0	0	Tianjin Municipal Education Commission	2	music performance	music	audio	4.6	4.5	2.94444	0.619039	2.70805	2.16346	10.3837	5.47783	2.19722	1.94591	-0.251314	0.251314	0	0	0	1	0	0	0	0	0	0	0	0
118	Hebei Art Vocational College	Hebei	Baoding	0	0	0	0	Department of Education of Hebei Province	1	music performance	music	audio	4.8	4.1	2.94444	0.619039	2.99573	2.32612	8.63744	5.4943	2.19722	1.94591	-0.251314	0.251314	0	0	0	1	0	0	0	0	0	0	0	0
119	Shanxi Theater Vocational College	Shanxi	Taiyuan	0	0	0	0	Shanxi Provincial Department of Education	1	music performance	music	audio	4.5	4.7	2.94444	0.619039	2.70805	1.99724	8.79501	5.51538	2.19722	1.94591	-0.251314	0.251314	0	0	0	1	0	0	0	0	0	0	0	0
120	Jiangxi Art Vocational College	Jiangxi	Nanchang	0	0	0	0	Jiangxi Provincial Department of Education	1	music performance	music	audio	4.7	3.8	2.94444	0.619039	2.94444	2.23689	10.3193	5.40579	2.19722	1.94591	-0.251314	0.251314	0	0	0	1	0	0	0	0	0	0	0	0
121	Jiangxi Institute of Applied Science and Technology	Jiangxi	Ganzhou	0	0	0	0	Jiangxi Provincial Department of Education	1	music performance	music	audio	4.8	3.8	2.94444	0.619039	2.56495	2.12196	8.1686	5.66931	2.19722	1.94591	-0.251314	0.251314	0	0	0	1	0	0	0	0	0	0	0	0
122	Qingyuan Vocational and Technical College	Guangdong	Qingyuan	0	0	0	0	Guangdong Provincial Department of Education	1	music performance	music	audio	4.2	4	2.94444	0.619039	3.61092	1.94171	9.04797	5.50184	2.19722	1.94591	-0.251314	0.251314	0	0	0	1	0	0	0	0	0	0	0	0
123	Guangdong ATV Performing Arts Vocational College	Guangdong	Guangzhou	0	0	0	0	Guangdong Provincial Department of Education	1	music performance	music	audio	4.8	3.7	2.94444	0.619039	4.52179	2.14254	13.4482	5.74469	2.19722	1.94591	-0.251314	0.251314	0	0	0	1	0	0	0	0	0	0	0	0
124	Chengdu Art Vocational University	Sichuan	Chengdu	0	0	0	0	Sichuan Provincial Department of Education	1	music performance	music	audio	4.7	3.9	2.94444	0.619039	4.06044	2.1048	12.9865	5.60099	2.19722	1.94591	-0.251314	0.251314	0	0	0	1	0	0	0	0	0	0	0	0
125	Jiangnan Film and Television Art Vocational College	Jiangsu	Wuxi	0	0	0	0	Jiangsu Provincial Department of Education	1	music performance	music	audio	4.2	4.5	2.94444	0.619039	3.29584	2.22961	11.2526	5.46757	2.19722	1.94591	-0.251314	0.251314	0	0	0	1	0	0	0	0	0	0	0	0
126	Hunan Art Vocational College	Hunan	Changsha	0	0	0	0	Hunan Provincial Department of Education	1	music performance	music	audio	4.3	3.7	2.94444	0.619039	3.52636	2.1964	12.5706	5.69308	2.19722	1.94591	-0.251314	0.251314	0	0	0	1	0	0	0	0	0	0	0	0
127	Tongren Vocational and Technical College	Guizhou	Tongren	0	0	0	0	Guizhou Provincial Department of Education	1	music performance	music	audio	3.8	3.6	2.94444	0.619039	3.21888	2.36809	6.19773	5.52545	2.19722	1.94591	-0.251314	0.251314	0	0	0	1	0	0	0	0	0	0	0	0
128	Bayingoleng Vocational and Technical College	Xinjiang	Qiandongnan Miao and Dong Autonomous Prefecture	0	0	0	0	Xinjiang Uygur Autonomous Region Department of Education	1	music performance	music	audio	3.9	4.5	2.94444	0.619039	4.00733	2.16104	9.31957	5.66026	2.19722	1.94591	-0.251314	0.251314	0	0	0	1	0	0	0	0	0	0	0	0
129	Hubei Art Vocational College	Hubei	Wuhan	0	0	0	0	Hubei Provincial Department of Education	1	music performance	music	audio	4.5	4.1	2.94444	0.619039	2.89037	2.18351	15.0679	5.46188	2.19722	1.94591	-0.251314	0.251314	0	0	0	1	0	0	0	0	0	0	0	0
130	Xianning Vocational and Technical College	Hubei	Xianning	0	0	0	0	Hubei Provincial Department of Education	1	music performance	music	audio	4.8	4.2	2.94444	0.619039	3.29584	2.54668	5.195	4.4006	2.19722	1.94591	-0.251314	0.251314	0	0	0	1	0	0	0	0	0	0	0	0
131	Hangzhou Normal University Qianjiang College	Zhejiang	Hangzhou	0	0	0	0	Zhejiang Provincial Department of Education	1	music performance	music	audio	4.5	4.5	2.94444	0.619039	3.97029	2.05312	12.8604	5.62777	2.19722	1.94591	-0.251314	0.251314	0	0	0	1	0	0	0	0	0	0	0	0
132	Harbin Petroleum Institute	Heilongjiang	Harbin	0	0	0	0	Heilongjiang Provincial Department of Education	1	music performance	music	audio	4.2	4.3	2.94444	0.619039	3.68888	2.28855	9.16454	5.57595	2.19722	1.94591	-0.251314	0.251314	0	0	0	1	0	0	0	0	0	0	0	0
133	Wenhua College of Yunnan University of the Arts	Yunnan	Kunming	0	0	0	0	Yunnan Provincial Department of Education	1	music performance	music	audio	4.3	4.3	2.94444	0.619039	2.63906	2.4616	11.8237	5.3435	2.19722	1.94591	-0.251314	0.251314	0	0	0	1	0	0	0	0	0	0	0	0
134	Anhui Art Vocational College	Anhui	Hefei	0	0	0	0	Department of Education of Anhui Province	1	music performance	music	audio	4.8	4	2.94444	0.619039	3.93183	2.14682	12.1799	5.42748	2.19722	1.94591	-0.251314	0.251314	0	0	0	1	0	0	0	0	0	0	0	0
135	Shandong Foreign Languages Vocational and Technical University	Shandong	Qingdao	0	0	0	0	Shandong Provincial Department of Education	1	music performance	music	audio	4.5	3.6	2.94444	0.619039	3.2581	2.09616	12.2612	5.64429	2.19722	1.94591	-0.251314	0.251314	0	0	0	1	0	0	0	0	0	0	0	0
136	Shijiazhuang Institute of Technology	Hebei	Shijiazhuang	0	0	0	0	Department of Education of Hebei Province	1	music performance	music	audio	4.4	4.3	2.94444	0.619039	2.56495	2.51433	11.9263	5.40234	2.19722	1.94591	-0.251314	0.251314	0	0	0	1	0	0	0	0	0	0	0	0
137	Nanchang Vocational University	Jiangxi	Nanchang	0	0	0	0	Jiangxi Provincial Department of Education	1	music performance	music	audio	4.6	3.5	2.94444	0.619039	3.43399	2.23689	10.3193	5.40579	2.19722	1.94591	-0.251314	0.251314	0	0	0	1	0	0	0	0	0	0	0	0
138	Fujian Normal University Union College	Fujian	Fuzhou	0	0	0	0	Fujian Provincial Department of Education	1	music performance	music	audio	4.6	4.3	2.94444	0.619039	4.18965	2.32989	10.9922	5.69114	2.19722	1.94591	-0.251314	0.251314	0	0	0	1	0	0	0	0	0	0	0	0
139	Anyang College	Henan	Anyang	0	0	0	0	Henan Provincial Department of Education	1	music performance	music	audio	4.5	3.7	2.94444	0.619039	2.70805	2.49224	6.90915	4.46591	2.19722	1.94591	-0.251314	0.251314	0	0	0	1	0	0	0	0	0	0	0	0
140	Zhengzhou Vocational College of Information Technology	Henan	Zhengzhou	0	0	0	0	Henan Provincial Department of Education	1	music performance	music	audio	4.6	4.2	2.94444	0.619039	3.46574	2.18263	12.2773	5.40415	2.19722	1.94591	-0.251314	0.251314	0	0	0	1	0	0	0	0	0	0	0	0
141	Dalian Art Institute	Liaoning	Dalian	0	0	0	0	Liaoning Provincial Department of Education	1	music performance	music	audio	5	3.7	2.94444	0.619039	2.30259	2.16653	9.94982	5.24743	2.19722	1.94591	-0.251314	0.251314	0	0	0	1	0	0	0	0	0	0	0	0
142	Dalian Art Institute	Liaoning	Dalian	0	0	0	0	Liaoning Provincial Department of Education	1	music performance	music	audio	5	3.7	2.94444	0.619039	2.30259	2.16653	9.94982	5.24743	2.19722	1.94591	-0.251314	0.251314	0	0	0	1	0	0	0	0	0	0	0	0
143	Guizhou Qiannan Institute of Science and Technology	Guizhou	Qiannan Buyi and Miao Autonomous Prefecture	0	0	0	0	Guizhou Provincial Department of Education	1	music performance	music	audio	4.9	3.3	2.94444	0.619039	2.07944	1.98751	8.22853	5.60433	2.19722	1.94591	-0.251314	0.251314	0	0	0	1	0	0	0	0	0	0	0	0
144	Tianjin Media College	Tianjin	Tianjin	0	1	0	0	Tianjin Municipal Education Commission	2	music performance	music	audio	4.8	3.2	2.94444	0.619039	3.3673	2.16346	10.3837	5.47783	2.19722	1.94591	-0.251314	0.251314	0	0	0	1	0	0	0	0	0	0	0	0
145	Sichuan Media College	Sichuan	Chengdu	0	0	0	0	Sichuan Provincial Department of Education	1	music performance	music	audio	4.8	4.4	2.94444	0.619039	3.13549	2.1048	12.9865	5.60099	2.19722	1.94591	-0.251314	0.251314	0	0	0	1	0	0	0	0	0	0	0	0
146	Wuhan Media College	Hubei	Wuhan	0	0	0	0	Hubei Provincial Department of Education	1	music performance	music	audio	4.7	4.4	2.94444	0.619039	4.02535	2.18351	15.0679	5.46188	2.19722	1.94591	-0.251314	0.251314	0	0	0	1	0	0	0	0	0	0	0	0
147	Guangdong Vocational College of Literature and Art	Guangdong	Guangzhou	0	0	0	0	Guangdong Provincial Department of Education	1	music performance	music	audio	4.5	3.9	2.94444	0.619039	2.63906	2.14254	13.4482	5.74469	2.19722	1.94591	-0.251314	0.251314	0	0	0	1	0	0	0	0	0	0	0	0
148	Jiangmen Vocational and Technical College	Guangdong	Jiangmen	0	0	0	0	Guangdong Provincial Department of Education	1	music performance	music	audio	4.8	4.1	2.94444	0.619039	1.60944	2.05373	6.48855	5.30098	2.19722	1.94591	-0.251314	0.251314	0	0	0	1	0	0	0	0	0	0	0	0
149	Guangdong Polytechnic University	Guangdong	Guangzhou	0	0	0	0	Guangdong Provincial Department of Education	1	music performance	music	audio	4.7	3.3	2.94444	0.619039	4.09434	2.14254	13.4482	5.74469	2.19722	1.94591	-0.251314	0.251314	0	0	0	1	0	0	0	0	0	0	0	0
150	Black River College	Heilongjiang	Black River	0	0	0	0	Heilongjiang Provincial Department of Education	1	music performance	music	audio	4.3	4.1	2.94444	0.619039	3.43399	1.87878	4.923	5.73979	2.19722	1.94591	-0.251314	0.251314	0	0	0	1	0	0	0	0	0	0	0	0
151	Shanghai Film Art Vocational College	Shanghai	Shanghai	0	0	1	0	Shanghai Education Commission	2	music performance	music	audio	4.5	4.5	2.94444	0.619039	3.13549	2.29517	14.1681	5.45521	2.19722	1.94591	-0.251314	0.251314	0	0	0	1	0	0	0	0	0	0	0	0
152	Xiamen Performing Arts Vocational College	Fujian	Xiamen	0	0	0	0	Fujian Provincial Department of Education	1	music performance	music	audio	4.4	4.2	2.94444	0.619039	3.95124	2.02362	11.2704	5.81076	2.19722	1.94591	-0.251314	0.251314	0	0	0	1	0	0	0	0	0	0	0	0
153	Zibo Normal College	Shandong	Zibo	0	0	0	0	Shandong Provincial Department of Education	1	music performance	music	audio	4.9	4.6	2.94444	0.619039	2.77259	2.0871	8.74952	5.631	2.19722	1.94591	-0.251314	0.251314	0	0	0	1	0	0	0	0	0	0	0	0
154	Zhengzhou Vocational and Technical College	Henan	Zhengzhou	0	0	0	0	Henan Provincial Department of Education	1	music performance	music	audio	4.5	4.3	2.94444	0.619039	3.13549	2.18263	12.2773	5.40415	2.19722	1.94591	-0.251314	0.251314	0	0	0	1	0	0	0	0	0	0	0	0
155	Jianghan Art Vocational College	Hubei	Wuhan	0	0	0	0	Hubei Provincial Department of Education	1	music performance	music	audio	4.6	4.1	2.94444	0.619039	4.51086	2.18351	15.0679	5.46188	2.19722	1.94591	-0.251314	0.251314	0	0	0	1	0	0	0	0	0	0	0	0
156	Hunan Vocational College for Nationalities	Hunan	Yiyang	0	0	0	0	Hunan Provincial Department of Education	1	music performance	music	audio	5	4.1	2.94444	0.619039	2.30259	2.68274	8.67654	6.44731	2.19722	1.94591	-0.251314	0.251314	0	0	0	1	0	0	0	0	0	0	0	0
157	Changsha Normal University	Hunan	Changsha	0	0	0	0	Hunan Provincial Department of Education	1	music performance	music	audio	4.5	4.6	2.94444	0.619039	2.56495	2.1964	12.5706	5.69308	2.19722	1.94591	-0.251314	0.251314	0	0	0	1	0	0	0	0	0	0	0	0
158	Qiongtai Teachers College	Hainan	Haikou	0	0	0	0	Hainan Provincial Department of Education	1	music performance	music	audio	4.5	4.3	2.94444	0.619039	4.26268	2.0139	9.98723	5.70652	2.19722	1.94591	-0.251314	0.251314	0	0	0	1	0	0	0	0	0	0	0	0
159	Hunan Institute of Information	Hunan	Changde	0	0	0	0	Hunan Provincial Department of Education	1	music performance	music	audio	4.8	4.1	2.94444	0.619039	3.71357	2.17586	7.80437	5.57139	2.19722	1.94591	-0.251314	0.251314	0	0	0	1	0	0	0	0	0	0	0	0
160	Nanjing Normal University Taizhou College	Jiangsu	Taizhou	0	0	0	0	Jiangsu Provincial Department of Education	1	music performance	music	audio	4.2	4.1	2.94444	0.619039	2.94444	2.29696	8.32877	5.43238	2.19722	1.94591	-0.251314	0.251314	0	0	0	1	0	0	0	0	0	0	0	0
161	Shangrao Vocational and Technical College	Jiangxi	Shangrao	0	0	0	0	Jiangxi Provincial Department of Education	1	music performance	music	audio	4.3	4.2	2.94444	0.619039	3.66356	2.2831	8.33205	5.19711	2.19722	1.94591	-0.251314	0.251314	0	0	0	1	0	0	0	0	0	0	0	0
162	Sanya College	Hainan	Sanya	0	0	0	0	Hainan Provincial Department of Education	1	music performance	music	audio	4.8	4.6	2.94444	0.619039	2.19722	2.07606	9.94144	5.4273	2.19722	1.94591	-0.251314	0.251314	0	0	0	1	0	0	0	0	0	0	0	0
163	Nanjing Vocational College of Visual Arts	Jiangsu	Nanjing	0	0	0	0	Jiangsu Provincial Department of Education	1	music performance	music	audio	4.6	4.3	2.94444	0.619039	2.77259	2.24275	14.9166	5.56297	2.19722	1.94591	-0.251314	0.251314	0	0	0	1	0	0	0	0	0	0	0	0
164	Fujian Art Vocational College	Fujian	Fuzhou	0	0	0	0	Fujian Provincial Department of Education	1	music performance	music	audio	4.7	4	2.94444	0.619039	3.66356	2.32989	10.9922	5.69114	2.19722	1.94591	-0.251314	0.251314	0	0	0	1	0	0	0	0	0	0	0	0
165	Sichuan Culture and Media Vocational College	Sichuan	Chengdu	0	0	0	0	Sichuan Provincial Department of Education	1	music performance	music	audio	4.6	3.9	2.94444	0.619039	3.3322	2.1048	12.9865	5.60099	2.19722	1.94591	-0.251314	0.251314	0	0	0	1	0	0	0	0	0	0	0	0
166	Sichuan Art Vocational College	Sichuan	Chengdu	0	0	0	0	Sichuan Provincial Department of Education	1	music performance	music	audio	4.7	3.8	2.94444	0.619039	1.94591	2.1048	12.9865	5.60099	2.19722	1.94591	-0.251314	0.251314	0	0	0	1	0	0	0	0	0	0	0	0
167	Sichuan Institute of Culture and Art	Sichuan	Chengdu	0	0	0	0	Sichuan Provincial Department of Education	1	music performance	music	audio	4.7	4.3	2.94444	0.619039	3.3322	2.1048	12.9865	5.60099	2.19722	1.94591	-0.251314	0.251314	0	0	0	1	0	0	0	0	0	0	0	0
168	Sichuan Institute of Culture and Art	Sichuan	Chengdu	0	0	0	0	Sichuan Provincial Department of Education	1	music performance	music	audio	4.7	3.5	2.94444	0.619039	3.3322	2.1048	12.9865	5.60099	2.19722	1.94591	-0.251314	0.251314	0	0	0	1	0	0	0	0	0	0	0	0
169	Mianyang City College	Sichuan	Mianyang	0	0	0	0	Sichuan Provincial Department of Education	1	music performance	music	audio	4.9	3.9	2.94444	0.619039	2.77259	2.32765	6.66593	5.47527	2.19722	1.94591	-0.251314	0.251314	0	0	0	1	0	0	0	0	0	0	0	0
170	Hefei Teachers College	Anhui	Hefei	0	0	0	0	Department of Education of Anhui Province	1	music performance	music	audio	4.7	3.7	2.94444	0.619039	1.94591	2.14682	12.1799	5.42748	2.19722	1.94591	-0.251314	0.251314	0	0	0	1	0	0	0	0	0	0	0	0
171	Linyi Vocational College	Shandong	Linyi	0	0	0	0	Shandong Provincial Department of Education	1	music performance	music	audio	4.7	3.6	2.94444	0.619039	4.59512	2.46515	10.7085	5.41122	2.19722	1.94591	-0.251314	0.251314	0	0	0	1	0	0	0	0	0	0	0	0
172	Yunnan Economic and Trade Foreign Affairs Vocational College	Yunnan	Kunming	0	0	0	0	Yunnan Provincial Department of Education	1	music performance	music	audio	3.4	3.7	2.94444	0.619039	2.70805	2.4616	11.8237	5.3435	2.19722	1.94591	-0.251314	0.251314	0	0	0	1	0	0	0	0	0	0	0	0
173	Guangxi Early Childhood Teachers College	Guangxi	Nanning	0	0	0	0	Department of Education of Guangxi Zhuang Autonomous Region	1	music performance	music	audio	4.7	3.7	2.94444	0.619039	4.51086	2.35882	14.6885	5.70627	2.19722	1.94591	-0.251314	0.251314	0	0	0	1	0	0	0	0	0	0	0	0
174	Anyang Vocational and Technical College	Henan	Anyang	0	0	0	0	Henan Provincial Department of Education	1	music performance	music	audio	4.3	3.7	2.94444	0.619039	2.94444	2.49224	6.90915	4.46591	2.19722	1.94591	-0.251314	0.251314	0	0	0	1	0	0	0	0	0	0	0	0
175	Zhumadian Vocational and Technical College	Henan	Zhumadian	0	0	0	0	Henan Provincial Department of Education	1	music performance	music	audio	4.5	4	2.94444	0.619039	4.45435	1.8095	4.23361	4.46591	2.19722	1.94591	-0.251314	0.251314	0	0	0	1	0	0	0	0	0	0	0	0
176	Guizhou Vocational and Technical College	Guizhou	Guiyang	0	0	0	0	Guizhou Provincial Department of Education	1	music performance	music	audio	4.6	3.3	2.94444	0.619039	4.77068	2.31996	14.1004	5.77352	2.19722	1.94591	-0.251314	0.251314	0	0	0	1	0	0	0	0	0	0	0	0
177	Cangzhou Early Childhood Teachers College	Hebei	Cangzhou	0	0	0	0	Department of Education of Hebei Province	1	music performance	music	audio	4	4.3	2.94444	0.619039	3.73767	2.68199	0.575364	4.90527	2.19722	1.94591	-0.251314	0.251314	0	0	0	1	0	0	0	0	0	0	0	0
178	Xuanhua Vocational College of Science and Technology	Hebei	Zhangjiakou	0	0	0	0	Department of Education of Hebei Province	1	music performance	music	audio	4.7	4.3	2.94444	0.619039	2.89037	1.76411	3.54312	5.92959	2.19722	1.94591	-0.251314	0.251314	0	0	0	1	0	0	0	0	0	0	0	0
179	Hulun Buir Vocational and Technical College	Inner Mongolia	Hulunbuir	0	0	0	0	Department of Education of Inner Mongolia Autonomous Region	1	music performance	music	audio	4.7	3.8	2.94444	0.619039	2.3979	2.08788	-1.30833	5.40268	2.19722	1.94591	-0.251314	0.251314	0	0	0	1	0	0	0	0	0	0	0	0
180	Kaifeng Vocational College of Culture and Art	Henan	Kaifeng	0	0	0	0	Henan Provincial Department of Education	1	music performance	music	audio	4.8	3.2	2.94444	0.619039	2.99573	2.16967	10.2566	4.7721	2.19722	1.94591	-0.251314	0.251314	0	0	0	1	0	0	0	0	0	0	0	0
181	Henan Art Vocational College	Henan	Mesa	0	0	0	0	Henan Provincial Department of Education	1	music performance	music	audio	4.8	3.6	2.94444	0.619039	3.17805	1.87752	6.58823	5.45532	2.19722	1.94591	-0.251314	0.251314	0	0	0	1	0	0	0	0	0	0	0	0
182	Xuzhou Early Childhood Teachers College	Jiangsu	Xuzhou	0	0	0	0	Jiangsu Provincial Department of Education	1	music performance	music	audio	4.6	3.4	2.94444	0.619039	1.94591	2.27198	7.32015	5.91948	2.19722	1.94591	-0.251314	0.251314	0	0	0	1	0	0	0	0	0	0	0	0
183	Anhui Huangmei Opera Art Vocational College	Anhui	Anqing	0	0	0	0	Department of Education of Anhui Province	1	music performance	music	audio	4.6	3.6	2.94444	0.619039	3.55535	2.33082	8.01483	5.74833	2.19722	1.94591	-0.251314	0.251314	0	0	0	1	0	0	0	0	0	0	0	0
184	Weifang Engineering Vocational College	Shandong	Weifang	0	0	0	0	Shandong Provincial Department of Education	1	music performance	music	audio	4.3	3.7	2.94444	0.619039	3.66356	2.14109	8.94171	5.66539	2.19722	1.94591	-0.251314	0.251314	0	0	0	1	0	0	0	0	0	0	0	0
185	Guangdong Vocational College of Dance and Drama	Guangdong	Guangzhou	0	0	0	0	Guangdong Provincial Department of Education	1	music performance	music	audio	4.8	3.6	2.94444	0.619039	2.07944	2.14254	13.4482	5.74469	2.19722	1.94591	-0.251314	0.251314	0	0	0	1	0	0	0	0	0	0	0	0
186	Xinjiang Applied Vocational Technical College	Xinjiang	Urumqi	0	0	0	0	Xinjiang Uygur Autonomous Region Department of Education	1	music performance	music	audio	4.5	4	2.94444	0.619039	3.13549	2.42394	8.84927	5.60631	2.19722	1.94591	-0.251314	0.251314	0	0	0	1	0	0	0	0	0	0	0	0
187	Jiangsu Second Normal University	Jiangsu	Nanjing	0	0	0	0	Jiangsu Provincial Department of Education	1	music performance	music	audio	4.9	3.8	2.94444	0.619039	2.94444	2.24275	14.9166	5.56297	2.19722	1.94591	-0.251314	0.251314	0	0	0	1	0	0	0	0	0	0	0	0
188	Nanchang Teachers College	Jiangxi	Nanchang	0	0	0	0	Jiangxi Provincial Department of Education	1	music performance	music	audio	5	3.5	2.94444	0.619039	1.60944	2.23689	10.3193	5.40579	2.19722	1.94591	-0.251314	0.251314	0	0	0	1	0	0	0	0	0	0	0	0
189	Chongqing Vocational College of Culture and Art	Chongqing	Chongqing	0	0	0	1	Chongqing Education Commission	2	music performance	music	audio	4.6	3.8	2.94444	0.619039	2.77259	2.3578	11.5826	5.73012	2.19722	1.94591	-0.251314	0.251314	0	0	0	1	0	0	0	0	0	0	0	0
190	Shaanxi Art Vocational College	Shaanxi	Xian	0	0	0	0	Shaanxi Provincial Department of Education	1	music performance	music	audio	4.9	3.4	2.94444	0.619039	3.3673	2.30513	12.0677	5.64289	2.19722	1.94591	-0.251314	0.251314	0	0	0	1	0	0	0	0	0	0	0	0
191	Ningxia Art Vocational College	Ningxia	Yinchuan	0	0	0	0	Department of Education of Ningxia Hui Autonomous Region	1	music performance	music	audio	4.8	3.3	2.94444	0.619039	4.46591	2.35934	9.20421	5.53979	2.19722	1.94591	-0.251314	0.251314	0	0	0	1	0	0	0	0	0	0	0	0
192	Inner Mongolia Academy of Arts	Inner Mongolia	Hohhot	0	0	0	0	Department of Education of Inner Mongolia Autonomous Region	1	music performance	music	audio	4.8	4.4	2.94444	0.619039	2.70805	2.28828	9.69657	5.52765	2.19722	1.94591	-0.251314	0.251314	0	0	0	1	0	0	0	0	0	0	0	0
193	Capital Normal University	Beijing	Beijing	1	0	0	0	Beijing Municipal Commission of Education	2	music	music	audio	4.9	3.7	2.89037	0.994623	2.77259	2.36864	15.1176	5.60071	2.07944	1.79176	-0.287682	0.287682	0	0	0	0	0	0	0	0	1	0	0	0
194	Central University for Nationalities	Beijing	Beijing	1	0	0	0	State Ethnic Affairs Commission	0	music	music	audio	4.8	4.3	2.89037	0.994623	4.09434	2.36864	15.1176	5.60071	2.07944	1.79176	-0.287682	0.287682	0	0	0	0	0	0	0	0	1	0	0	0
195	Tianjin Normal University	Tianjin	Tianjin	0	1	0	0	Tianjin Municipal Education Commission	2	music	music	audio	5	3.7	2.89037	0.994623	2.07944	2.16346	10.3837	5.47783	2.07944	1.79176	-0.287682	0.287682	0	0	0	0	0	0	0	0	1	0	0	0
196	Tianjin Conservatory of Music	Tianjin	Tianjin	0	1	0	0	Tianjin Municipal Education Commission	2	music	music	audio	4.8	3.8	2.89037	0.994623	4.55388	2.16346	10.3837	5.47783	2.07944	1.79176	-0.287682	0.287682	0	0	0	0	0	0	0	0	1	0	0	0
197	North China University of Water Conservancy and Hydropower	Henan	Zhengzhou	0	0	0	0	Henan Provincial Department of Education	1	music	music	audio	4	4	2.89037	0.994623	3.3322	2.18263	12.2773	5.40415	2.07944	1.79176	-0.287682	0.287682	0	0	0	0	0	0	0	0	1	0	0	0
198	Hebei North College	Hebei	Zhangjiakou	0	0	0	0	Department of Education of Hebei Province	1	music	music	audio	4.5	4	2.89037	0.994623	2.89037	1.76411	3.54312	5.92959	2.07944	1.79176	-0.287682	0.287682	0	0	0	0	0	0	0	0	1	0	0	0
199	Hebei Normal University	Hebei	Shijiazhuang	0	0	0	0	Department of Education of Hebei Province	1	music	music	audio	4.9	4.4	2.89037	0.994623	3.17805	2.51433	11.9263	5.40234	2.07944	1.79176	-0.287682	0.287682	0	0	0	0	0	0	0	0	1	0	0	0
200	Baoding College	Hebei	Baoding	0	0	0	0	Department of Education of Hebei Province	1	music	music	audio	5	4.1	2.89037	0.994623	1.79176	2.32612	8.63744	5.4943	2.07944	1.79176	-0.287682	0.287682	0	0	0	0	0	0	0	0	1	0	0	0
201	Hebei Normal University for Nationalities	Hebei	Shijiazhuang	0	0	0	0	Department of Education of Hebei Province	1	music	music	audio	4.9	3.9	2.89037	0.994623	2.19722	2.51433	11.9263	5.40234	2.07944	1.79176	-0.287682	0.287682	0	0	0	0	0	0	0	0	1	0	0	0
202	Tangshan Normal University	Hebei	Tangshan	0	0	0	0	Department of Education of Hebei Province	1	music	music	audio	4.9	3.9	2.89037	0.994623	2.48491	2.00874	9.33719	5.48976	2.07944	1.79176	-0.287682	0.287682	0	0	0	0	0	0	0	0	1	0	0	0
203	Hengshui College	Hebei	Hengshui	0	0	0	0	Department of Education of Hebei Province	1	music	music	audio	4.7	3.8	2.89037	0.994623	4.02535	2.30238	8.01044	5.52146	2.07944	1.79176	-0.287682	0.287682	0	0	0	0	0	0	0	0	1	0	0	0
204	Shijiazhuang College	Hebei	Shijiazhuang	0	0	0	0	Department of Education of Hebei Province	1	music	music	audio	4.6	4.4	2.89037	0.994623	3.13549	2.51433	11.9263	5.40234	2.07944	1.79176	-0.287682	0.287682	0	0	0	0	0	0	0	0	1	0	0	0
205	Handan College	Hebei	Handan	0	0	0	0	Department of Education of Hebei Province	1	music	music	audio	3.9	4	2.89037	0.994623	2.48491	2.16701	10.3356	5.49717	2.07944	1.79176	-0.287682	0.287682	0	0	0	0	0	0	0	0	1	0	0	0
206	Xingtai College	Hebei	Xingtai	0	0	0	0	Department of Education of Hebei Province	1	music	music	audio	4.8	4.2	2.89037	0.994623	4.17439	0.289117	2.83022	5.8693	2.07944	1.79176	-0.287682	0.287682	0	0	0	0	0	0	0	0	1	0	0	0
207	Shanxi Normal University	Shanxi	Linfen	0	0	0	0	Shanxi Provincial Department of Education	1	music	music	audio	4.9	4.5	2.89037	0.994623	3.66356	2.12109	4.24623	5.05943	2.07944	1.79176	-0.287682	0.287682	0	0	0	0	0	0	0	0	1	0	0	0
208	Taiyuan Teachers College	Shanxi	Taiyuan	0	0	0	0	Shanxi Provincial Department of Education	1	music	music	audio	4.8	3.3	2.89037	0.994623	4.00733	1.99724	8.79501	5.51538	2.07944	1.79176	-0.287682	0.287682	0	0	0	0	0	0	0	0	1	0	0	0
209	Jinzhong College	Shanxi	Jinzhong	0	0	0	0	Shanxi Provincial Department of Education	1	music	music	audio	4.6	2.7	2.89037	0.994623	4.04305	2.25356	10.4968	5.26195	2.07944	1.79176	-0.287682	0.287682	0	0	0	0	0	0	0	0	1	0	0	0
210	Yuncheng College	Shanxi	Yuncheng	0	0	0	0	Shanxi Provincial Department of Education	1	music	music	audio	4.7	4.1	2.89037	0.994623	3.52636	2.61537	6.82134	5.06786	2.07944	1.79176	-0.287682	0.287682	0	0	0	0	0	0	0	0	1	0	0	0
211	Inner Mongolia Teaching University	Inner Mongolia	Hohhot	0	0	0	0	Department of Education of Inner Mongolia Autonomous Region	1	music	music	audio	4.5	4.5	2.89037	0.994623	4.07754	2.28828	9.69657	5.52765	2.07944	1.79176	-0.287682	0.287682	0	0	0	0	0	0	0	0	1	0	0	0
212	Chifeng College	Inner Mongolia	Chifeng	0	0	0	0	Department of Education of Inner Mongolia Autonomous Region	1	music	music	audio	4.6	4.2	2.89037	0.994623	3.66356	2.73972	5.18788	4.70502	2.07944	1.79176	-0.287682	0.287682	0	0	0	0	0	0	0	0	1	0	0	0
213	Bo Hai university	Liaoning	Jinzhou	0	0	0	0	Liaoning Provincial Department of Education	1	music	music	audio	5	4.4	2.89037	0.994623	2.19722	1.49987	4.82831	5.39363	2.07944	1.79176	-0.287682	0.287682	0	0	0	0	0	0	0	0	1	0	0	0
214	Anshan Teachers College	Liaoning	Anshan	0	0	0	0	Liaoning Provincial Department of Education	1	music	music	audio	4.1	3.7	2.89037	0.994623	3.2581	1.85892	4.54063	5.17048	2.07944	1.79176	-0.287682	0.287682	0	0	0	0	0	0	0	0	1	0	0	0
215	Shenyang Conservatory of Music	Liaoning	Shenyang	0	0	0	0	Liaoning Provincial Department of Education	1	music	music	audio	4.7	3.5	2.89037	0.994623	6.02345	2.22726	10.9721	5.68426	2.07944	1.79176	-0.287682	0.287682	0	0	0	0	0	0	0	0	1	0	0	0
216	Northeast Normal University	Jilin	Changchun	0	0	0	0	Ministry of Education	0	music	music	audio	4.8	4.5	2.89037	0.994623	3.21888	2.33958	10.6483	5.52058	2.07944	1.79176	-0.287682	0.287682	0	0	0	0	0	0	0	0	1	0	0	0
217	Beihua University	Jilin	Jilin	0	0	0	0	Jilin Provincial Department of Education	1	music	music	audio	5	2.9	2.89037	0.994623	3.21888	3.07516	7.41858	4.70953	2.07944	1.79176	-0.287682	0.287682	0	0	0	0	0	0	0	0	1	0	0	0
218	Tonghua Teachers College	Jilin	Tonghua	0	0	0	0	Jilin Provincial Department of Education	1	music	music	audio	4.7	4.3	2.89037	0.994623	4.54329	2.36398	4.52566	5.05625	2.07944	1.79176	-0.287682	0.287682	0	0	0	0	0	0	0	0	1	0	0	0
219	Jilin Normal University	Jilin	Jilin	0	0	0	0	Jilin Provincial Department of Education	1	music	music	audio	4.7	3.7	2.89037	0.994623	3.52636	3.07516	7.41858	4.70953	2.07944	1.79176	-0.287682	0.287682	0	0	0	0	0	0	0	0	1	0	0	0
220	Changchun Normal University	Jilin	Changchun	0	0	0	0	Jilin Provincial Department of Education	1	music	music	audio	4.8	4.2	2.89037	0.994623	2.70805	2.33958	10.6483	5.52058	2.07944	1.79176	-0.287682	0.287682	0	0	0	0	0	0	0	0	1	0	0	0
221	Baicheng Teachers College	Jilin	White City	0	0	0	0	Jilin Provincial Department of Education	1	music	music	audio	5	4.2	2.89037	0.994623	2.19722	2.33789	3.58753	4.41884	2.07944	1.79176	-0.287682	0.287682	0	0	0	0	0	0	0	0	1	0	0	0
222	Jilin Art Institute	Jilin	Jilin	0	0	0	0	Jilin Provincial Department of Education	1	music	music	audio	4.6	4	2.89037	0.994623	4.61512	3.07516	7.41858	4.70953	2.07944	1.79176	-0.287682	0.287682	0	0	0	0	0	0	0	0	1	0	0	0
223	Harbin Normal University	Heilongjiang	Harbin	0	0	0	0	Heilongjiang Provincial Department of Education	1	music	music	audio	4.6	4.4	2.89037	0.994623	4.67283	2.28855	9.16454	5.57595	2.07944	1.79176	-0.287682	0.287682	0	0	0	0	0	0	0	0	1	0	0	0
224	Qiqihar University	Heilongjiang	Qiqihar	0	0	0	0	Heilongjiang Provincial Department of Education	1	music	music	audio	4.8	3.6	2.89037	0.994623	3.97029	1.16136	3.68318	5.17048	2.07944	1.79176	-0.287682	0.287682	0	0	0	0	0	0	0	0	1	0	0	0
225	Mudanjiang Teachers College	Heilongjiang	Mudanjiang	0	0	0	0	Heilongjiang Provincial Department of Education	1	music	music	audio	4.7	3.9	2.89037	0.994623	3.2581	2.92451	7.08683	6.51026	2.07944	1.79176	-0.287682	0.287682	0	0	0	0	0	0	0	0	1	0	0	0
226	Shanghai Normal University	Shanghai	Shanghai	0	0	1	0	Shanghai Education Commission	2	music	music	audio	4.8	2.7	2.89037	0.994623	3.09104	2.29517	14.1681	5.45521	2.07944	1.79176	-0.287682	0.287682	0	0	0	0	0	0	0	0	1	0	0	0
227	Shanghai University	Shanghai	Shanghai	0	0	1	0	Shanghai Education Commission	2	music	music	audio	4.8	3.9	2.89037	0.994623	3.95124	2.29517	14.1681	5.45521	2.07944	1.79176	-0.287682	0.287682	0	0	0	0	0	0	0	0	1	0	0	0
228	Jiangnan University	Jiangsu	Wuxi	0	0	0	0	Ministry of Education	0	music	music	audio	4.7	4.2	2.89037	0.994623	3.78419	2.22961	11.2526	5.46757	2.07944	1.79176	-0.287682	0.287682	0	0	0	0	0	0	0	0	1	0	0	0
229	Nantong university	Jiangsu	Nantong	0	0	0	0	Jiangsu Provincial Department of Education	1	music	music	audio	4.9	4.2	2.89037	0.994623	2.83321	2.15824	8.1372	5.37845	2.07944	1.79176	-0.287682	0.287682	0	0	0	0	0	0	0	0	1	0	0	0
230	Nanjing Normal University	Jiangsu	Nanjing	0	0	0	0	Jiangsu Provincial Department of Education	1	music	music	audio	4.9	4.4	2.89037	0.994623	2.07944	2.24275	14.9166	5.56297	2.07944	1.79176	-0.287682	0.287682	0	0	0	0	0	0	0	0	1	0	0	0
231	Jiangsu Normal University	Jiangsu	Xuzhou	0	0	0	0	Jiangsu Provincial Department of Education	1	music	music	audio	4.6	4.3	2.89037	0.994623	3.2581	2.27198	7.32015	5.91948	2.07944	1.79176	-0.287682	0.287682	0	0	0	0	0	0	0	0	1	0	0	0
232	Huaiyin Teachers College	Jiangsu	Huaian	0	0	0	0	Jiangsu Provincial Department of Education	1	music	music	audio	4.6	4.3	2.89037	0.994623	4.20469	2.6298	7.06332	5.71043	2.07944	1.79176	-0.287682	0.287682	0	0	0	0	0	0	0	0	1	0	0	0
233	Nanjing Arts Institute	Jiangsu	Nanjing	0	0	0	0	Jiangsu Provincial Department of Education	1	music	music	audio	4.7	4.1	2.89037	0.994623	4.63473	2.24275	14.9166	5.56297	2.07944	1.79176	-0.287682	0.287682	0	0	0	0	0	0	0	0	1	0	0	0
234	Zhejiang Normal University	Zhejiang	Jinhua	0	0	0	0	Zhejiang Provincial Department of Education	1	music	music	audio	4.5	3.6	2.89037	0.994623	3.82864	2.43447	12.2454	5.51256	2.07944	1.79176	-0.287682	0.287682	0	0	0	0	0	0	0	0	1	0	0	0
235	Hangzhou Normal University	Zhejiang	Hangzhou	0	0	0	0	Zhejiang Provincial Department of Education	1	music	music	audio	4.8	3.7	2.89037	0.994623	4.62497	2.05312	12.8604	5.62777	2.07944	1.79176	-0.287682	0.287682	0	0	0	0	0	0	0	0	1	0	0	0
236	Shaoxing College of Arts and Sciences	Zhejiang	Shaoxing	0	0	0	0	Zhejiang Provincial Department of Education	1	music	music	audio	5	4.1	2.89037	0.994623	1.60944	2.3328	7.93231	5.56535	2.07944	1.79176	-0.287682	0.287682	0	0	0	0	0	0	0	0	1	0	0	0
237	Yeoshui Academy	Zhejiang	Lishui	0	0	0	0	Zhejiang Provincial Department of Education	1	music	music	audio	4.4	3.8	2.89037	0.994623	4.75359	1.83997	4.88344	5.36364	2.07944	1.79176	-0.287682	0.287682	0	0	0	0	0	0	0	0	1	0	0	0
238	Anhui Normal University	Anhui	Wuhu	0	0	0	0	Department of Education of Anhui Province	1	music	music	audio	4.8	4.6	2.89037	0.994623	3.55535	2.0286	12.0569	5.39907	2.07944	1.79176	-0.287682	0.287682	0	0	0	0	0	0	0	0	1	0	0	0
239	Fuyang Normal University	Anhui	Fuyang	0	0	0	0	Department of Education of Anhui Province	1	music	music	audio	4.5	3.8	2.89037	0.994623	4.56435	2.02195	5.56512	4.74783	2.07944	1.79176	-0.287682	0.287682	0	0	0	0	0	0	0	0	1	0	0	0
240	Anqing Normal University	Anhui	Anqing	0	0	0	0	Department of Education of Anhui Province	1	music	music	audio	4.6	3.8	2.89037	0.994623	4.54329	2.33082	8.01483	5.74833	2.07944	1.79176	-0.287682	0.287682	0	0	0	0	0	0	0	0	1	0	0	0
241	Huaibei Normal University	Anhui	Huaibei	0	0	0	0	Department of Education of Anhui Province	1	music	music	audio	4.2	3.8	2.89037	0.994623	4.09434	2.25068	3.92614	4.65871	2.07944	1.79176	-0.287682	0.287682	0	0	0	0	0	0	0	0	1	0	0	0
242	Chuzhou College	Anhui	Chuzhou	0	0	0	0	Department of Education of Anhui Province	1	music	music	audio	4.7	3.6	2.89037	0.994623	3.98898	2.31593	5.74612	5.34901	2.07944	1.79176	-0.287682	0.287682	0	0	0	0	0	0	0	0	1	0	0	0
243	Huainan Teachers College	Anhui	Huainan	0	0	0	0	Department of Education of Anhui Province	1	music	music	audio	4.7	3.6	2.89037	0.994623	3.49651	2.81494	6.98898	4.86753	2.07944	1.79176	-0.287682	0.287682	0	0	0	0	0	0	0	0	1	0	0	0
244	Huaqiao University	Fujian	Xiamen	0	0	0	0	Overseas Chinese Affairs Office of the State Council	0	music	music	audio	4.8	4.2	2.89037	0.994623	3.21888	2.02362	11.2704	5.81076	2.07944	1.79176	-0.287682	0.287682	0	0	0	0	0	0	0	0	1	0	0	0
245	Jimei University	Fujian	Xiamen	0	0	0	0	Fujian Provincial Department of Education	1	music	music	audio	4.8	3.4	2.89037	0.994623	3.89182	2.02362	11.2704	5.81076	2.07944	1.79176	-0.287682	0.287682	0	0	0	0	0	0	0	0	1	0	0	0
246	Fujian Normal University	Fujian	Fuzhou	0	0	0	0	Fujian Provincial Department of Education	1	music	music	audio	4.7	3.4	2.89037	0.994623	6.15698	2.32989	10.9922	5.69114	2.07944	1.79176	-0.287682	0.287682	0	0	0	0	0	0	0	0	1	0	0	0
247	Minjiang College	Fujian	Fuzhou	0	0	0	0	Fujian Provincial Department of Education	1	music	music	audio	5	4.4	2.89037	0.994623	3.43399	2.32989	10.9922	5.69114	2.07944	1.79176	-0.287682	0.287682	0	0	0	0	0	0	0	0	1	0	0	0
248	Quanzhou Teachers College	Fujian	Quanzhou	0	0	0	0	Fujian Provincial Department of Education	1	music	music	audio	4.7	4.2	2.89037	0.994623	4.27667	2.14792	9.70698	5.50644	2.07944	1.79176	-0.287682	0.287682	0	0	0	0	0	0	0	0	1	0	0	0
249	Nanchang University	Jiangxi	Nanchang	0	0	0	0	Jiangxi Provincial Department of Education	1	music	music	audio	4.8	4.2	2.89037	0.994623	3.85015	2.23689	10.3193	5.40579	2.07944	1.79176	-0.287682	0.287682	0	0	0	0	0	0	0	0	1	0	0	0
250	Jiangxi University of Traditional Chinese Medicine	Jiangxi	Nanchang	0	0	0	0	Jiangxi Provincial Department of Education	1	music	music	audio	4.8	3.4	2.89037	0.994623	3.04452	2.23689	10.3193	5.40579	2.07944	1.79176	-0.287682	0.287682	0	0	0	0	0	0	0	0	1	0	0	0
251	Jiangxi Normal University	Jiangxi	Nanchang	0	0	0	0	Jiangxi Provincial Department of Education	1	music	music	audio	4.4	3.4	2.89037	0.994623	4.5326	2.23689	10.3193	5.40579	2.07944	1.79176	-0.287682	0.287682	0	0	0	0	0	0	0	0	1	0	0	0
252	Shangrao Teachers College	Jiangxi	Shangrao	0	0	0	0	Jiangxi Provincial Department of Education	1	music	music	audio	4.3	3.8	2.89037	0.994623	3.93183	2.2831	8.33205	5.19711	2.07944	1.79176	-0.287682	0.287682	0	0	0	0	0	0	0	0	1	0	0	0
253	Yichun College	Jiangxi	Yichun	0	0	0	0	Jiangxi Provincial Department of Education	1	music	music	audio	4.9	3.7	2.89037	0.994623	3.63759	1.10676	3.92039	5.47227	2.07944	1.79176	-0.287682	0.287682	0	0	0	0	0	0	0	0	1	0	0	0
254	Gannan Normal University	Jiangxi	Ganzhou	0	0	0	0	Jiangxi Provincial Department of Education	1	music	music	audio	4.6	5	2.89037	0.994623	4.64439	2.12196	8.1686	5.66931	2.07944	1.79176	-0.287682	0.287682	0	0	0	0	0	0	0	0	1	0	0	0
255	Shan Dong University	Shandong	Jinan	0	0	0	0	Ministry of Education	0	music	music	audio	4.8	2.9	2.89037	0.994623	4.61512	2.32021	12.3167	5.71343	2.07944	1.79176	-0.287682	0.287682	0	0	0	0	0	0	0	0	1	0	0	0
256	Ji Nan University	Shandong	Jinan	0	0	0	0	Shandong Provincial Department of Education	1	music	music	audio	4.7	4.2	2.89037	0.994623	4.02535	2.32021	12.3167	5.71343	2.07944	1.79176	-0.287682	0.287682	0	0	0	0	0	0	0	0	1	0	0	0
257	Shandong Normal University	Shandong	Jinan	0	0	0	0	Shandong Provincial Department of Education	1	music	music	audio	4.8	4.2	2.89037	0.994623	4.00733	2.32021	12.3167	5.71343	2.07944	1.79176	-0.287682	0.287682	0	0	0	0	0	0	0	0	1	0	0	0
258	Texas College	Shandong	Texas	0	0	0	0	Shandong Provincial Department of Education	1	music	music	audio	4.8	3.6	2.89037	0.994623	3.68888	3.02379	4.10277	5.15522	2.07944	1.79176	-0.287682	0.287682	0	0	0	0	0	0	0	0	1	0	0	0
259	Binzhou College	Shandong	Binzhou	0	0	0	0	Shandong Provincial Department of Education	1	music	music	audio	4.8	3.9	2.89037	0.994623	3.95124	2.388	6.907	5.78136	2.07944	1.79176	-0.287682	0.287682	0	0	0	0	0	0	0	0	1	0	0	0
260	Ludong University	Shandong	Yantai	0	0	0	0	Shandong Provincial Department of Education	1	music	music	audio	4.9	3.9	2.89037	0.994623	2.94444	2.45487	7.03067	5.43625	2.07944	1.79176	-0.287682	0.287682	0	0	0	0	0	0	0	0	1	0	0	0
261	Linyi University	Shandong	Linyi	0	0	0	0	Shandong Provincial Department of Education	1	music	music	audio	5	4.1	2.89037	0.994623	1.94591	2.46515	10.7085	5.41122	2.07944	1.79176	-0.287682	0.287682	0	0	0	0	0	0	0	0	1	0	0	0
262	Tarzan Academy	Shandong	Tian	0	0	0	0	Shandong Provincial Department of Education	1	music	music	audio	4.9	4.4	2.89037	0.994623	3.49651	2.27309	10.2503	5.72545	2.07944	1.79176	-0.287682	0.287682	0	0	0	0	0	0	0	0	1	0	0	0
263	Heze College	Shandong	Heze	0	0	0	0	Shandong Provincial Department of Education	1	music	music	audio	4.8	4.2	2.89037	0.994623	3.13549	2.21187	10.4001	5.59595	2.07944	1.79176	-0.287682	0.287682	0	0	0	0	0	0	0	0	1	0	0	0
264	Shandong Art Institute	Shandong	Jinan	0	0	0	0	Shandong Provincial Department of Education	1	music	music	audio	4.7	3.8	2.89037	0.994623	4.70953	2.32021	12.3167	5.71343	2.07944	1.79176	-0.287682	0.287682	0	0	0	0	0	0	0	0	1	0	0	0
265	Henan Normal University	Henan	Xinxiang	0	0	0	0	Henan Provincial Department of Education	1	music	music	audio	4.8	2.9	2.89037	0.994623	4.07754	1.8989	6.8667	5.46553	2.07944	1.79176	-0.287682	0.287682	0	0	0	0	0	0	0	0	1	0	0	0
266	Xinyang Teachers College	Henan	Xinyang	0	0	0	0	Henan Provincial Department of Education	1	music	music	audio	4.9	3.2	2.89037	0.994623	3.09104	2.30785	11.8786	5.3452	2.07944	1.79176	-0.287682	0.287682	0	0	0	0	0	0	0	0	1	0	0	0
267	Zhoukou Teachers College	Henan	Zhoukou	0	0	0	0	Henan Provincial Department of Education	1	music	music	audio	4.7	4	2.89037	0.994623	4.00733	2.07799	2.78331	5.9162	2.07944	1.79176	-0.287682	0.287682	0	0	0	0	0	0	0	0	1	0	0	0
268	Anyang Teachers College	Henan	Anyang	0	0	0	0	Henan Provincial Department of Education	1	music	music	audio	4.7	4.5	2.89037	0.994623	4.21951	2.49224	6.90915	4.46591	2.07944	1.79176	-0.287682	0.287682	0	0	0	0	0	0	0	0	1	0	0	0
269	Xuchang College	Henan	Xuchang	0	0	0	0	Henan Provincial Department of Education	1	music	music	audio	4.8	4.3	2.89037	0.994623	3.63759	2.36873	4.09917	5.04343	2.07944	1.79176	-0.287682	0.287682	0	0	0	0	0	0	0	0	1	0	0	0
270	Nanyang Teachers College	Henan	Nanyang	0	0	0	0	Henan Provincial Department of Education	1	music	music	audio	4.7	1.9	2.89037	0.994623	2.70805	1.82233	9.72214	5.47227	2.07944	1.79176	-0.287682	0.287682	0	0	0	0	0	0	0	0	1	0	0	0
271	Luoyang Normal University	Henan	Luoyang	0	0	0	0	Henan Provincial Department of Education	1	music	music	audio	4.7	2.8	2.89037	0.994623	4.41884	2.19957	8.61014	5.20203	2.07944	1.79176	-0.287682	0.287682	0	0	0	0	0	0	0	0	1	0	0	0
272	Shangqiu Teachers College	Henan	Shangqiu	0	0	0	0	Henan Provincial Department of Education	1	music	music	audio	5	4.1	2.89037	0.994623	1.94591	0.264204	3.94592	5.44674	2.07944	1.79176	-0.287682	0.287682	0	0	0	0	0	0	0	0	1	0	0	0
273	Yangtze University	Hubei	Jingzhou	0	0	0	0	Hubei Provincial Department of Education	1	music	music	audio	4.8	4	2.89037	0.994623	3.55535	2.08749	8.00305	5.46262	2.07944	1.79176	-0.287682	0.287682	0	0	0	0	0	0	0	0	1	0	0	0
274	Huazhong Normal University	Hubei	Wuhan	0	0	0	0	Ministry of Education	0	music	music	audio	4.6	3.6	2.89037	0.994623	4.31749	2.18351	15.0679	5.46188	2.07944	1.79176	-0.287682	0.287682	0	0	0	0	0	0	0	0	1	0	0	0
275	Hubei Normal University	Hubei	Yellowstone	0	0	0	0	Hubei Provincial Department of Education	1	music	music	audio	4.9	4	2.89037	0.994623	3.46574	2.54464	5.96267	5.38335	2.07944	1.79176	-0.287682	0.287682	0	0	0	0	0	0	0	0	1	0	0	0
276	Hubei Institute of Technology	Hubei	filial piety	0	0	0	0	Hubei Provincial Department of Education	1	music	music	audio	4.9	3.7	2.89037	0.994623	4.07754	1.80276	4.33584	4.96981	2.07944	1.79176	-0.287682	0.287682	0	0	0	0	0	0	0	0	1	0	0	0
277	Hunan Normal University	Hunan	Changsha	0	0	0	0	Hunan Provincial Department of Education	1	music	music	audio	4.6	4.3	2.89037	0.994623	4.12713	2.1964	12.5706	5.69308	2.07944	1.79176	-0.287682	0.287682	0	0	0	0	0	0	0	0	1	0	0	0
278	Hunan Institute of Technology	Hunan	Xiangtan	0	0	0	0	Hunan Provincial Department of Education	1	music	music	audio	4.7	3.5	2.89037	0.994623	3.43399	2.16555	7.91299	5.14749	2.07944	1.79176	-0.287682	0.287682	0	0	0	0	0	0	0	0	1	0	0	0
279	Shonan College	Hunan	Loudi	0	0	0	0	Hunan Provincial Department of Education	1	music	music	audio	4.8	3.9	2.89037	0.994623	3.95124	2.01662	5.24496	5.34233	2.07944	1.79176	-0.287682	0.287682	0	0	0	0	0	0	0	0	1	0	0	0
280	Hengyang Normal University	Hunan	Hengyang	0	0	0	0	Hunan Provincial Department of Education	1	music	music	audio	4.7	3.9	2.89037	0.994623	3.80666	1.57328	4.56553	5.17048	2.07944	1.79176	-0.287682	0.287682	0	0	0	0	0	0	0	0	1	0	0	0
281	Shaoyang College	Hunan	Shaoyang	0	0	0	0	Hunan Provincial Department of Education	1	music	music	audio	4.7	4.3	2.89037	0.994623	4.49981	0.595745	3.23145	5.46806	2.07944	1.79176	-0.287682	0.287682	0	0	0	0	0	0	0	0	1	0	0	0
282	Huaihua College	Hunan	Huaihua	0	0	0	0	Hunan Provincial Department of Education	1	music	music	audio	4.6	3.9	2.89037	0.994623	4.2485	2.16555	5.18032	5.17615	2.07944	1.79176	-0.287682	0.287682	0	0	0	0	0	0	0	0	1	0	0	0
283	Hunan University of Arts and Sciences	Hunan	Changde	0	0	0	0	Hunan Provincial Department of Education	1	music	music	audio	4.8	4.2	2.89037	0.994623	3.91202	2.17586	7.80437	5.57139	2.07944	1.79176	-0.287682	0.287682	0	0	0	0	0	0	0	0	1	0	0	0
284	Hunan Institute of Science and Technology	Hunan	Xiangtan	0	0	0	0	Hunan Provincial Department of Education	1	music	music	audio	4.7	4.6	2.89037	0.994623	4.14313	2.16555	7.91299	5.14749	2.07944	1.79176	-0.287682	0.287682	0	0	0	0	0	0	0	0	1	0	0	0
285	Hunan Institute of Humanities and Technology	Hunan	Yueyang	0	0	0	0	Hunan Provincial Department of Education	1	music	music	audio	4.9	3.2	2.89037	0.994623	3.97029	2.05624	5.54088	5.72359	2.07944	1.79176	-0.287682	0.287682	0	0	0	0	0	0	0	0	1	0	0	0
286	South China University of Technology	Guangdong	Guangzhou	0	0	0	0	Ministry of Education	0	music	music	audio	4.6	4.3	2.89037	0.994623	4.77912	2.14254	13.4482	5.74469	2.07944	1.79176	-0.287682	0.287682	0	0	0	0	0	0	0	0	1	0	0	0
287	Guangdong Ocean University	Guangdong	Zhanjiang	0	0	0	0	Guangdong Provincial Department of Education	1	music	music	audio	4.7	4.3	2.89037	0.994623	4.2485	2.42413	5.84454	5.38602	2.07944	1.79176	-0.287682	0.287682	0	0	0	0	0	0	0	0	1	0	0	0
288	South China Normal University	Guangdong	Guangzhou	0	0	0	0	Guangdong Provincial Department of Education	1	music	music	audio	4.7	4.3	2.89037	0.994623	3.89182	2.14254	13.4482	5.74469	2.07944	1.79176	-0.287682	0.287682	0	0	0	0	0	0	0	0	1	0	0	0
289	Shaoguan College	Guangdong	Shaoguan	0	0	0	0	Guangdong Provincial Department of Education	1	music	music	audio	4.6	3.9	2.89037	0.994623	3.52636	1.67281	4.67984	5.67332	2.07944	1.79176	-0.287682	0.287682	0	0	0	0	0	0	0	0	1	0	0	0
290	Hansan Teachers College	Guangdong	Chaozhou	0	0	0	0	Guangdong Provincial Department of Education	1	music	music	audio	4.7	4.9	2.89037	0.994623	4.12713	2.0332	4.90003	5.94542	2.07944	1.79176	-0.287682	0.287682	0	0	0	0	0	0	0	0	1	0	0	0
291	Lingnan Teachers College	Guangdong	Zhanjiang	0	0	0	0	Guangdong Provincial Department of Education	1	music	music	audio	4.7	4.1	2.89037	0.994623	4.96981	2.42413	5.84454	5.38602	2.07944	1.79176	-0.287682	0.287682	0	0	0	0	0	0	0	0	1	0	0	0
292	Zhaoqing College	Guangdong	Zhaoqing	0	0	0	0	Guangdong Provincial Department of Education	1	music	music	audio	4.8	4.8	2.89037	0.994623	2.77259	1.79232	4.26164	5.05306	2.07944	1.79176	-0.287682	0.287682	0	0	0	0	0	0	0	0	1	0	0	0
293	Jiaying Academy	Guangdong	Meizhou	0	0	0	0	Guangdong Provincial Department of Education	1	music	music	audio	4.7	4.5	2.89037	0.994623	4.18965	2.12449	8.37264	5.51208	2.07944	1.79176	-0.287682	0.287682	0	0	0	0	0	0	0	0	1	0	0	0
294	Xinghai Conservatory of Music	Guangdong	Guangzhou	0	0	0	0	Guangdong Provincial Department of Education	1	music	music	audio	4.9	3.9	2.89037	0.994623	2.07944	2.14254	13.4482	5.74469	2.07944	1.79176	-0.287682	0.287682	0	0	0	0	0	0	0	0	1	0	0	0
295	Guangxi Normal University	Guangxi	Guilin	0	0	0	0	Department of Education of Guangxi Zhuang Autonomous Region	1	music	music	audio	4.6	3.8	2.89037	0.994623	4.58497	2.31107	7.69093	5.44242	2.07944	1.79176	-0.287682	0.287682	0	0	0	0	0	0	0	0	1	0	0	0
296	Nanning Normal University	Guangxi	Nanning	0	0	0	0	Department of Education of Guangxi Zhuang Autonomous Region	1	music	music	audio	4.7	3.2	2.89037	0.994623	4.04305	2.35882	14.6885	5.70627	2.07944	1.79176	-0.287682	0.287682	0	0	0	0	0	0	0	0	1	0	0	0
297	Guangxi Normal University for Nationalities	Guangxi	Nanning	0	0	0	0	Department of Education of Guangxi Zhuang Autonomous Region	1	music	music	audio	4.5	3.8	2.89037	0.994623	4.31749	2.35882	14.6885	5.70627	2.07944	1.79176	-0.287682	0.287682	0	0	0	0	0	0	0	0	1	0	0	0
298	Yulin Teachers College	Guangxi	Yulin	0	0	0	0	Department of Education of Guangxi Zhuang Autonomous Region	1	music	music	audio	4.9	3.6	2.89037	0.994623	4.75359	2.48257	8.26253	5.95497	2.07944	1.79176	-0.287682	0.287682	0	0	0	0	0	0	0	0	1	0	0	0
299	Guangxi Art Institute	Guangxi	Nanning	0	0	0	0	Department of Education of Guangxi Zhuang Autonomous Region	1	music	music	audio	4.6	3.4	2.89037	0.994623	4.46591	2.35882	14.6885	5.70627	2.07944	1.79176	-0.287682	0.287682	0	0	0	0	0	0	0	0	1	0	0	0
300	Southwest University	Chongqing	Chongqing	0	0	0	1	Ministry of Education	0	music	music	audio	4.8	3.3	2.89037	0.994623	4.54329	2.3578	11.5826	5.73012	2.07944	1.79176	-0.287682	0.287682	0	0	0	0	0	0	0	0	1	0	0	0
301	Sichuan Normal University	Sichuan	Chengdu	0	0	0	0	Sichuan Provincial Department of Education	1	music	music	audio	4.8	3.7	2.89037	0.994623	5.03044	2.1048	12.9865	5.60099	2.07944	1.79176	-0.287682	0.287682	0	0	0	0	0	0	0	0	1	0	0	0
302	China West Normal University	Sichuan	Nanchong	0	0	0	0	Sichuan Provincial Department of Education	1	music	music	audio	4.4	3.5	2.89037	0.994623	3.82864	2.21257	5.97781	5.55296	2.07944	1.79176	-0.287682	0.287682	0	0	0	0	0	0	0	0	1	0	0	0
303	Mianyang Teachers College	Sichuan	Mianyang	0	0	0	0	Sichuan Provincial Department of Education	1	music	music	audio	4.7	3.9	2.89037	0.994623	3.78419	2.32765	6.66593	5.47527	2.07944	1.79176	-0.287682	0.287682	0	0	0	0	0	0	0	0	1	0	0	0
304	Neijiang Teachers College	Sichuan	Neijiang	0	0	0	0	Sichuan Provincial Department of Education	1	music	music	audio	4.6	3.9	2.89037	0.994623	4.18965	1.987	6.8996	5.76048	2.07944	1.79176	-0.287682	0.287682	0	0	0	0	0	0	0	0	1	0	0	0
305	Chongqing University of Arts and Sciences	Chongqing	Chongqing	0	0	0	1	Chongqing Education Commission	2	music	music	audio	4.7	4.2	2.89037	0.994623	4.31749	2.3578	11.5826	5.73012	2.07944	1.79176	-0.287682	0.287682	0	0	0	0	0	0	0	0	1	0	0	0
306	Sichuan University of Arts and Sciences	Sichuan	Nanchong	0	0	0	0	Sichuan Provincial Department of Education	1	music	music	audio	4.6	3.3	2.89037	0.994623	4.21951	2.21257	5.97781	5.55296	2.07944	1.79176	-0.287682	0.287682	0	0	0	0	0	0	0	0	1	0	0	0
307	Cheung Kong Normal University	Chongqing	Jingzhou	0	0	0	1	Chongqing Education Commission	2	music	music	audio	4.4	2.8	2.89037	0.994623	3.95124	2.08749	8.00305	5.46262	2.07944	1.79176	-0.287682	0.287682	0	0	0	0	0	0	0	0	1	0	0	0
308	Leshan Teachers College	Sichuan	Leshan	0	0	0	0	Sichuan Provincial Department of Education	1	music	music	audio	4.8	3.9	2.89037	0.994623	3.49651	2.63559	2.78863	5.65599	2.07944	1.79176	-0.287682	0.287682	0	0	0	0	0	0	0	0	1	0	0	0
309	Sichuan Music College	Sichuan	Chengdu	0	0	0	0	Sichuan Provincial Department of Education	1	music	music	audio	4.8	3.4	2.89037	0.994623	3.17805	2.1048	12.9865	5.60099	2.07944	1.79176	-0.287682	0.287682	0	0	0	0	0	0	0	0	1	0	0	0
310	Southwest University for Nationalities	Sichuan	Chengdu	0	0	0	0	State Ethnic Affairs Commission	0	music	music	audio	4.8	4	2.89037	0.994623	3.09104	2.1048	12.9865	5.60099	2.07944	1.79176	-0.287682	0.287682	0	0	0	0	0	0	0	0	1	0	0	0
311	Guizhou Normal University	Guizhou	Guiyang	0	0	0	0	Guizhou Provincial Department of Education	1	music	music	audio	4.6	4	2.89037	0.994623	4.23411	2.31996	14.1004	5.77352	2.07944	1.79176	-0.287682	0.287682	0	0	0	0	0	0	0	0	1	0	0	0
312	Guizhou Institute of Engineering Applied Technology	Guizhou	Guiyang	0	0	0	0	Guizhou Provincial Department of Education	1	music	music	audio	4.8	3.9	2.89037	0.994623	4.49981	2.31996	14.1004	5.77352	2.07944	1.79176	-0.287682	0.287682	0	0	0	0	0	0	0	0	1	0	0	0
313	Qiannan Normal University for Nationalities	Guizhou	Qiannan Buyi and Miao Autonomous Prefecture	0	0	0	0	Guizhou Provincial Department of Education	1	music	music	audio	4.3	4.3	2.89037	0.994623	4.27667	1.98751	8.22853	5.60433	2.07944	1.79176	-0.287682	0.287682	0	0	0	0	0	0	0	0	1	0	0	0
314	Guizhou University for Nationalities	Guizhou	Guiyang	0	0	0	0	Guizhou Provincial Department of Education	1	music	music	audio	4.6	3.1	2.89037	0.994623	4.96284	2.31996	14.1004	5.77352	2.07944	1.79176	-0.287682	0.287682	0	0	0	0	0	0	0	0	1	0	0	0
315	Baoshan College	Yunnan	Baoshan	0	0	0	0	Yunnan Provincial Department of Education	1	music	music	audio	4.8	3.3	2.89037	0.994623	4.06044	2.60227	6.8098	4.90156	2.07944	1.79176	-0.287682	0.287682	0	0	0	0	0	0	0	0	1	0	0	0
316	Yunnan Art Institute	Yunnan	Kunming	0	0	0	0	Yunnan Provincial Department of Education	1	music	music	audio	4.7	4	2.89037	0.994623	5.69709	2.4616	11.8237	5.3435	2.07944	1.79176	-0.287682	0.287682	0	0	0	0	0	0	0	0	1	0	0	0
317	Yunnan Nationalities University	Yunnan	Kunming	0	0	0	0	Yunnan Provincial Department of Education	1	music	music	audio	4.5	3.9	2.89037	0.994623	4.12713	2.4616	11.8237	5.3435	2.07944	1.79176	-0.287682	0.287682	0	0	0	0	0	0	0	0	1	0	0	0
318	Tibet University	Tibet	Lhasa	0	0	0	0	Department of Education of Tibet Autonomous Region	1	music	music	audio	4.7	3.7	2.89037	0.994623	4.00733	2.25654	9.96205	5.12259	2.07944	1.79176	-0.287682	0.287682	0	0	0	0	0	0	0	0	1	0	0	0
319	Shaanxi Normal University	Shaanxi	Xian	0	0	0	0	Ministry of Education	0	music	music	audio	4.2	3.8	2.89037	0.994623	3.46574	2.30513	12.0677	5.64289	2.07944	1.79176	-0.287682	0.287682	0	0	0	0	0	0	0	0	1	0	0	0
320	Yanan University	Shaanxi	Yanan	0	0	0	0	Shaanxi Provincial Department of Education	1	music	music	audio	4.6	4.6	2.89037	0.994623	3.95124	2.07531	6.3983	5.83247	2.07944	1.79176	-0.287682	0.287682	0	0	0	0	0	0	0	0	1	0	0	0
321	Baoji University of Arts and Sciences	Shaanxi	Baoji	0	0	0	0	Shaanxi Provincial Department of Education	1	music	music	audio	4.7	4.1	2.89037	0.994623	4.34381	2.32367	9.66138	5.62762	2.07944	1.79176	-0.287682	0.287682	0	0	0	0	0	0	0	0	1	0	0	0
322	Xianyang Teachers College	Shaanxi	Xianyang	0	0	0	0	Shaanxi Provincial Department of Education	1	music	music	audio	4.7	4.2	2.89037	0.994623	4.38203	2.16243	9.113	5.3961	2.07944	1.79176	-0.287682	0.287682	0	0	0	0	0	0	0	0	1	0	0	0
323	Weinan Normal University	Shaanxi	Weinan	0	0	0	0	Shaanxi Provincial Department of Education	1	music	music	audio	4.6	4.6	2.89037	0.994623	4.70953	2.21701	6.43014	5.16574	2.07944	1.79176	-0.287682	0.287682	0	0	0	0	0	0	0	0	1	0	0	0
324	Xian Conservatory of Music	Shaanxi	Xian	0	0	0	0	Shaanxi Provincial Department of Education	1	music	music	audio	4.7	4.3	2.89037	0.994623	4.64439	2.30513	12.0677	5.64289	2.07944	1.79176	-0.287682	0.287682	0	0	0	0	0	0	0	0	1	0	0	0
325	Lanzhou City College	Gansu	Lanzhou	0	0	0	0	Gansu Provincial Department of Education	1	music	music	audio	4.6	3.7	2.89037	0.994623	4.69135	2.41192	11.4087	5.67234	2.07944	1.79176	-0.287682	0.287682	0	0	0	0	0	0	0	0	1	0	0	0
326	Northwest University for Nationalities	Gansu	Lanzhou	0	0	0	0	State Ethnic Affairs Commission	0	music	music	audio	4.8	3.9	2.89037	0.994623	4.45435	2.41192	11.4087	5.67234	2.07944	1.79176	-0.287682	0.287682	0	0	0	0	0	0	0	0	1	0	0	0
327	Ningxia University	Ningxia	Yinchuan	0	0	0	0	Department of Education of Ningxia Hui Autonomous Region	1	music	music	audio	4.6	4.1	2.89037	0.994623	4.47734	2.35934	9.20421	5.53979	2.07944	1.79176	-0.287682	0.287682	0	0	0	0	0	0	0	0	1	0	0	0
328	Ningxia Normal University	Ningxia	central defender	0	0	0	0	Department of Education of Ningxia Hui Autonomous Region	1	music	music	audio	4.7	4.2	2.89037	0.994623	5.20401	1.55889	3.02159	5.05306	2.07944	1.79176	-0.287682	0.287682	0	0	0	0	0	0	0	0	1	0	0	0
329	Xinjiang Normal University	Xinjiang	Urumqi	0	0	0	0	Xinjiang Uygur Autonomous Region Department of Education	1	music	music	audio	4.2	4.1	2.89037	0.994623	3.29584	2.42394	8.84927	5.60631	2.07944	1.79176	-0.287682	0.287682	0	0	0	0	0	0	0	0	1	0	0	0
330	Xinjiang Art Institute	Xinjiang	Urumqi	0	0	0	0	Xinjiang Uygur Autonomous Region Department of Education	1	music	music	audio	4.4	3.6	2.89037	0.994623	4.80402	2.42394	8.84927	5.60631	2.07944	1.79176	-0.287682	0.287682	0	0	0	0	0	0	0	0	1	0	0	0
331	Jiangxi Institute of Science and Technology	Jiangxi	Nanchang	0	0	0	0	Jiangxi Provincial Department of Education	1	music	music	audio	4.4	4.7	2.89037	0.994623	4.55388	2.23689	10.3193	5.40579	2.07944	1.79176	-0.287682	0.287682	0	0	0	0	0	0	0	0	1	0	0	0
332	Zaozhuang College	Shandong	Zaozhuang	0	0	0	0	Shandong Provincial Department of Education	1	music	music	audio	4.4	3.3	2.89037	0.994623	4.04305	2.25973	4.41211	5.69933	2.07944	1.79176	-0.287682	0.287682	0	0	0	0	0	0	0	0	1	0	0	0
333	Mesa Academy	Henan	Mesa	0	0	0	0	Henan Provincial Department of Education	1	music	music	audio	4	4.2	2.89037	0.994623	3.55535	1.87752	6.58823	5.45532	2.07944	1.79176	-0.287682	0.287682	0	0	0	0	0	0	0	0	1	0	0	0
334	Hubei Institute of Technology	Hubei	Xianning	0	0	0	0	Hubei Provincial Department of Education	1	music	music	audio	4.7	4.2	2.89037	0.994623	4.77912	2.54668	5.195	4.4006	2.07944	1.79176	-0.287682	0.287682	0	0	0	0	0	0	0	0	1	0	0	0
335	Yantai University	Shandong	Yantai	0	0	0	0	Shandong Provincial Department of Education	1	music	music	audio	4.7	4.2	2.89037	0.994623	3.61092	2.45487	7.03067	5.43625	2.07944	1.79176	-0.287682	0.287682	0	0	0	0	0	0	0	0	1	0	0	0
336	Weifang College	Shandong	Weifang	0	0	0	0	Shandong Provincial Department of Education	1	music	music	audio	4.6	3.8	2.89037	0.994623	4.36945	2.14109	8.94171	5.66539	2.07944	1.79176	-0.287682	0.287682	0	0	0	0	0	0	0	0	1	0	0	0
337	Jianghan University	Hubei	Wuhan	0	0	0	0	Hubei Provincial Department of Education	1	music	music	audio	4.5	3.9	2.89037	0.994623	4.23411	2.18351	15.0679	5.46188	2.07944	1.79176	-0.287682	0.287682	0	0	0	0	0	0	0	0	1	0	0	0
338	GuangZhou University	Guangdong	Guangzhou	0	0	0	0	Guangdong Provincial Department of Education	1	music	music	audio	4.3	4.7	2.89037	0.994623	4.98361	2.14254	13.4482	5.74469	2.07944	1.79176	-0.287682	0.287682	0	0	0	0	0	0	0	0	1	0	0	0
339	Xian University of Arts and Sciences	Shaanxi	Xian	0	0	0	0	Shaanxi Provincial Department of Education	1	music	music	audio	4.6	3.9	2.89037	0.994623	4.81218	2.30513	12.0677	5.64289	2.07944	1.79176	-0.287682	0.287682	0	0	0	0	0	0	0	0	1	0	0	0
340	Dalian University	Liaoning	Dalian	0	0	0	0	Liaoning Provincial Department of Education	1	music	music	audio	4.8	4.3	2.89037	0.994623	2.94444	2.16653	9.94982	5.24743	2.07944	1.79176	-0.287682	0.287682	0	0	0	0	0	0	0	0	1	0	0	0
341	Sanming College	Fujian	Sanming	0	0	0	0	Fujian Provincial Department of Education	1	music	music	audio	4.3	4.6	2.89037	0.994623	4.2485	1.9899	6.47859	6.22522	2.07944	1.79176	-0.287682	0.287682	0	0	0	0	0	0	0	0	1	0	0	0
342	Jiangxi Science and Technology Normal University	Jiangxi	Nanchang	0	0	0	0	Jiangxi Provincial Department of Education	1	music	music	audio	4.7	4.8	2.89037	0.994623	2.70805	2.23689	10.3193	5.40579	2.07944	1.79176	-0.287682	0.287682	0	0	0	0	0	0	0	0	1	0	0	0
343	Yuxi Teachers College	Yunnan	Yuxi	0	0	0	0	Yunnan Provincial Department of Education	1	music	music	audio	4.6	3.1	2.89037	0.994623	4.96981	2.07541	4.80456	4.66814	2.07944	1.79176	-0.287682	0.287682	0	0	0	0	0	0	0	0	1	0	0	0
344	Northern University for Nationalities	Ningxia	Shenyang	0	0	0	0	State Ethnic Affairs Commission	0	music	music	audio	4.9	4.9	2.89037	0.994623	3.43399	2.22726	10.9721	5.68426	2.07944	1.79176	-0.287682	0.287682	0	0	0	0	0	0	0	0	1	0	0	0
345	Nanjing Xiaozhuang College	Jiangsu	Nanjing	0	0	0	0	Jiangsu Provincial Department of Education	1	music	music	audio	4.4	3.7	2.89037	0.994623	2.19722	2.24275	14.9166	5.56297	2.07944	1.79176	-0.287682	0.287682	0	0	0	0	0	0	0	0	1	0	0	0
346	Putian College	Fujian	Putian	0	0	0	0	Fujian Provincial Department of Education	1	music	music	audio	4.3	2.9	2.89037	0.994623	4.61512	2.24991	6.271	4.90897	2.07944	1.79176	-0.287682	0.287682	0	0	0	0	0	0	0	0	1	0	0	0
347	Xinyu College	Jiangxi	Xinyu	0	0	0	0	Jiangxi Provincial Department of Education	1	music	music	audio	4.6	3.9	2.89037	0.994623	4.35671	1.70517	2.90042	5.10595	2.07944	1.79176	-0.287682	0.287682	0	0	0	0	0	0	0	0	1	0	0	0
348	Hunan University	Hunan	Zhuzhou	0	0	0	0	Hunan Provincial Department of Education	1	music	music	audio	4.5	4.3	2.89037	0.994623	4.69135	1.60696	8.36945	5.60856	2.07944	1.79176	-0.287682	0.287682	0	0	0	0	0	0	0	0	1	0	0	0
349	Hunan Womens College	Hunan	Loudi	0	0	0	0	Hunan Provincial Department of Education	1	music	music	audio	5	4.6	2.89037	0.994623	2.19722	2.01662	5.24496	5.34233	2.07944	1.79176	-0.287682	0.287682	0	0	0	0	0	0	0	0	1	0	0	0
350	Ningbo University	Zhejiang	Ningbo	0	0	0	0	Zhejiang Provincial Department of Education	1	music	music	audio	4.5	4.4	2.89037	0.994623	5.09987	2.34284	9.72818	5.47083	2.07944	1.79176	-0.287682	0.287682	0	0	0	0	0	0	0	0	1	0	0	0
351	Hainan Normal University	Hainan	Haikou	0	0	0	0	Hainan Provincial Department of Education	1	music	music	audio	4.6	3.4	2.89037	0.994623	4.09434	2.0139	9.98723	5.70652	2.07944	1.79176	-0.287682	0.287682	0	0	0	0	0	0	0	0	1	0	0	0
352	Sichuan University for Nationalities	Sichuan	Chengdu	0	0	0	0	Sichuan Provincial Department of Education	1	music	music	audio	4	4.2	2.89037	0.994623	4.07754	2.1048	12.9865	5.60099	2.07944	1.79176	-0.287682	0.287682	0	0	0	0	0	0	0	0	1	0	0	0
353	Changchun University	Jilin	Changchun	0	0	0	0	Jilin Provincial Department of Education	1	music	music	audio	4.5	4.5	2.89037	0.994623	3.91202	2.33958	10.6483	5.52058	2.07944	1.79176	-0.287682	0.287682	0	0	0	0	0	0	0	0	1	0	0	0
354	Hankou College	Hubei	Wuhan	0	0	0	0	Hubei Provincial Department of Education	1	music	music	audio	4.7	3.4	2.89037	0.994623	5.53339	2.18351	15.0679	5.46188	2.07944	1.79176	-0.287682	0.287682	0	0	0	0	0	0	0	0	1	0	0	0
355	Yellow River Institute of Science and Technology	Henan	Zhengzhou	0	0	0	0	Henan Provincial Department of Education	1	music	music	audio	5	4.1	2.89037	0.994623	1.60944	2.18263	12.2773	5.40415	2.07944	1.79176	-0.287682	0.287682	0	0	0	0	0	0	0	0	1	0	0	0
356	Jiujiang College	Jiangxi	Jiujiang	0	0	0	0	Jiangxi Provincial Department of Education	1	music	music	audio	4.7	3.7	2.89037	0.994623	4.51086	2.53044	10.1159	5.14049	2.07944	1.79176	-0.287682	0.287682	0	0	0	0	0	0	0	0	1	0	0	0
357	Hunan First Normal University	Hunan	Changsha	0	0	0	0	Hunan Provincial Department of Education	1	music	music	audio	4.6	4	2.89037	0.994623	5.62762	2.1964	12.5706	5.69308	2.07944	1.79176	-0.287682	0.287682	0	0	0	0	0	0	0	0	1	0	0	0
358	Hunan University of Foreign Economics	Hunan	Changsha	0	0	0	0	Hunan Provincial Department of Education	1	music	music	audio	4.5	4	2.89037	0.994623	4.62497	2.1964	12.5706	5.69308	2.07944	1.79176	-0.287682	0.287682	0	0	0	0	0	0	0	0	1	0	0	0
359	Zhanjiang Institute of Science and Technology	Guangdong	Zhanjiang	0	0	0	0	Guangdong Provincial Department of Education	1	music	music	audio	4.5	3.5	2.89037	0.994623	3.78419	2.42413	5.84454	5.38602	2.07944	1.79176	-0.287682	0.287682	0	0	0	0	0	0	0	0	1	0	0	0
360	Hengyang Normal University Nanyue College	Hunan	Hengyang	0	0	0	0	Hunan Provincial Department of Education	1	music	music	audio	4.5	2.4	2.89037	0.994623	3.55535	1.57328	4.56553	5.17048	2.07944	1.79176	-0.287682	0.287682	0	0	0	0	0	0	0	0	1	0	0	0
361	Zhangjiajie College of Jishou University	Hunan	Zhangjiajie	0	0	0	0	Hunan Provincial Department of Education	1	music	music	audio	4.6	4.5	2.89037	0.994623	3.52636	2.24962	7.2096	5.4539	2.07944	1.79176	-0.287682	0.287682	0	0	0	0	0	0	0	0	1	0	0	0
362	Zhengzhou University of Science and Technology	Henan	Zhengzhou	0	0	0	0	Henan Provincial Department of Education	1	music	music	audio	4.5	3.9	2.89037	0.994623	3.58352	2.18263	12.2773	5.40415	2.07944	1.79176	-0.287682	0.287682	0	0	0	0	0	0	0	0	1	0	0	0
363	Nanchang Institute of Technology	Jiangxi	Nanchang	0	0	0	0	Jiangxi Provincial Department of Education	1	music	music	audio	4.7	3.1	2.89037	0.994623	4.77068	2.23689	10.3193	5.40579	2.07944	1.79176	-0.287682	0.287682	0	0	0	0	0	0	0	0	1	0	0	0
364	College of Arts and Sciences, Yangtze University	Hubei	Jingzhou	0	0	0	0	Hubei Provincial Department of Education	1	music	music	audio	4.7	4.3	2.89037	0.994623	4.2485	2.08749	8.00305	5.46262	2.07944	1.79176	-0.287682	0.287682	0	0	0	0	0	0	0	0	1	0	0	0
365	Huzhou College	Zhejiang	Huzhou	0	0	0	0	Zhejiang Provincial Department of Education	1	music	music	audio	4.6	3.4	2.89037	0.994623	4.39445	2.29249	9.11962	5.8835	2.07944	1.79176	-0.287682	0.287682	0	0	0	0	0	0	0	0	1	0	0	0
366	Shaoxing College of Arts and Sciences Yuanpei College	Zhejiang	Shaoxing	0	0	0	0	Zhejiang Provincial Department of Education	1	music	music	audio	4.9	3.8	2.89037	0.994623	4.18965	2.3328	7.93231	5.56535	2.07944	1.79176	-0.287682	0.287682	0	0	0	0	0	0	0	0	1	0	0	0
367	Wenhua College of Yunnan University of the Arts	Yunnan	Kunming	0	0	0	0	Yunnan Provincial Department of Education	1	music	music	audio	4.3	3.9	2.89037	0.994623	2.63906	2.4616	11.8237	5.3435	2.07944	1.79176	-0.287682	0.287682	0	0	0	0	0	0	0	0	1	0	0	0
368	Shandong Petrochemical Institute	Shandong	Dongying	0	0	0	0	Shandong Provincial Department of Education	1	music	music	audio	4.3	4.1	2.89037	0.994623	4.33073	2.1083	3.9315	5.57746	2.07944	1.79176	-0.287682	0.287682	0	0	0	0	0	0	0	0	1	0	0	0
369	Shanxi Normal University College of Modern Arts and Sciences	Shanxi	Linfen	0	0	0	0	Shanxi Provincial Department of Education	1	music	music	audio	4.5	4.2	2.89037	0.994623	4.18965	2.12109	4.24623	5.05943	2.07944	1.79176	-0.287682	0.287682	0	0	0	0	0	0	0	0	1	0	0	0
370	Chongqing Institute of Humanities and Technology	Chongqing	Chongqing	0	0	0	1	Chongqing Education Commission	2	music	music	audio	4.6	3.7	2.89037	0.994623	4.45435	2.3578	11.5826	5.73012	2.07944	1.79176	-0.287682	0.287682	0	0	0	0	0	0	0	0	1	0	0	0
371	College of Modern Science and Technology, Hebei Agricultural University	Hebei	Baoding	0	0	0	0	Department of Education of Hebei Province	1	music	music	audio	4.5	3.7	2.89037	0.994623	4.8828	2.32612	8.63744	5.4943	2.07944	1.79176	-0.287682	0.287682	0	0	0	0	0	0	0	0	1	0	0	0
372	Dalian Art Institute	Liaoning	Dalian	0	0	0	0	Liaoning Provincial Department of Education	1	music	music	audio	5	3.7	2.89037	0.994623	2.30259	2.16653	9.94982	5.24743	2.07944	1.79176	-0.287682	0.287682	0	0	0	0	0	0	0	0	1	0	0	0
373	Wanjiang College of Anhui Normal University	Anhui	Wuhu	0	0	0	0	Department of Education of Anhui Province	1	music	music	audio	4.7	4.1	2.89037	0.994623	5.41165	2.0286	12.0569	5.39907	2.07944	1.79176	-0.287682	0.287682	0	0	0	0	0	0	0	0	1	0	0	0
374	Code College of Capital Normal University	Beijing	Beijing	1	0	0	0	Beijing Municipal Commission of Education	2	music	music	audio	4.6	4.2	2.89037	0.994623	4.36945	2.36864	15.1176	5.60071	2.07944	1.79176	-0.287682	0.287682	0	0	0	0	0	0	0	0	1	0	0	0
375	Guilin College	Guangxi	Guilin	0	0	0	0	Department of Education of Guangxi Zhuang Autonomous Region	1	music	music	audio	4.5	5	2.89037	0.994623	4.85981	2.31107	7.69093	5.44242	2.07944	1.79176	-0.287682	0.287682	0	0	0	0	0	0	0	0	1	0	0	0
376	Nanning Normal University Teachers College	Guangxi	Nanning	0	0	0	0	Department of Education of Guangxi Zhuang Autonomous Region	1	music	music	audio	4.8	4.4	2.89037	0.994623	4.44265	2.35882	14.6885	5.70627	2.07944	1.79176	-0.287682	0.287682	0	0	0	0	0	0	0	0	1	0	0	0
377	Nanjing Media College	Jiangsu	Nanjing	0	0	0	0	Jiangsu Provincial Department of Education	1	music	music	audio	4.5	4	2.89037	0.994623	4.2485	2.24275	14.9166	5.56297	2.07944	1.79176	-0.287682	0.287682	0	0	0	0	0	0	0	0	1	0	0	0
378	Black River College	Heilongjiang	Black River	0	0	0	0	Heilongjiang Provincial Department of Education	1	music	music	audio	4.3	3.6	2.89037	0.994623	3.43399	1.87878	4.923	5.73979	2.07944	1.79176	-0.287682	0.287682	0	0	0	0	0	0	0	0	1	0	0	0
379	Changsha Normal University	Hunan	Changsha	0	0	0	0	Hunan Provincial Department of Education	1	music	music	audio	4.5	4	2.89037	0.994623	2.56495	2.1964	12.5706	5.69308	2.07944	1.79176	-0.287682	0.287682	0	0	0	0	0	0	0	0	1	0	0	0
380	Nanjing Normal University Taizhou College	Jiangsu	Taizhou	0	0	0	0	Jiangsu Provincial Department of Education	1	music	music	audio	4.2	3.7	2.89037	0.994623	2.94444	2.29696	8.32877	5.43238	2.07944	1.79176	-0.287682	0.287682	0	0	0	0	0	0	0	0	1	0	0	0
381	Central North College of Nanjing Normal University	Jiangsu	Nanjing	0	0	0	0	Jiangsu Provincial Department of Education	1	music	music	audio	4.4	3.7	2.89037	0.994623	4.31749	2.24275	14.9166	5.56297	2.07944	1.79176	-0.287682	0.287682	0	0	0	0	0	0	0	0	1	0	0	0
382	Sichuan Institute of Culture and Art	Sichuan	Chengdu	0	0	0	0	Sichuan Provincial Department of Education	1	music	music	audio	4.7	4.1	2.89037	0.994623	3.3322	2.1048	12.9865	5.60099	2.07944	1.79176	-0.287682	0.287682	0	0	0	0	0	0	0	0	1	0	0	0
383	Hefei Teachers College	Anhui	Hefei	0	0	0	0	Department of Education of Anhui Province	1	music	music	audio	4.7	3.3	2.89037	0.994623	1.94591	2.14682	12.1799	5.42748	2.07944	1.79176	-0.287682	0.287682	0	0	0	0	0	0	0	0	1	0	0	0
384	Zhejiang Foreign Languages University	Zhejiang	Hangzhou	0	0	0	0	Zhejiang Provincial Department of Education	1	music	music	audio	4.7	3.8	2.89037	0.994623	3.8712	2.05312	12.8604	5.62777	2.07944	1.79176	-0.287682	0.287682	0	0	0	0	0	0	0	0	1	0	0	0
385	Guangdong Second Normal University	Guangdong	Guangzhou	0	0	0	0	Guangdong Provincial Department of Education	1	music	music	audio	4.3	4.5	2.89037	0.994623	4.93447	2.14254	13.4482	5.74469	2.07944	1.79176	-0.287682	0.287682	0	0	0	0	0	0	0	0	1	0	0	0
386	Jiangsu Second Normal University	Jiangsu	Nanjing	0	0	0	0	Jiangsu Provincial Department of Education	1	music	music	audio	4.9	4.3	2.89037	0.994623	2.94444	2.24275	14.9166	5.56297	2.07944	1.79176	-0.287682	0.287682	0	0	0	0	0	0	0	0	1	0	0	0
387	Nanchang Teachers College	Jiangxi	Nanchang	0	0	0	0	Jiangxi Provincial Department of Education	1	music	music	audio	5	4.3	2.89037	0.994623	1.60944	2.23689	10.3193	5.40579	2.07944	1.79176	-0.287682	0.287682	0	0	0	0	0	0	0	0	1	0	0	0
388	Shenyang Conservatory of Music	Liaoning	Shenyang	0	0	0	0	Liaoning Provincial Department of Education	1	Theory of Composition and Composition Technology	music	audio	4.7	3.4	2.30259	0.447312	6.02345	2.22726	10.9721	5.68426	1.94591	1.79176	-0.154151	0.154151	0	0	0	0	0	1	0	0	0	0	0	0
389	Shanghai Conservatory of Music	Shanghai	Shanghai	0	0	1	0	Shanghai Education Commission	2	Theory of Composition and Composition Technology	music	audio	5	4.5	2.30259	0.447312	3.71357	2.29517	14.1681	5.45521	1.94591	1.79176	-0.154151	0.154151	0	0	0	0	0	1	0	0	0	0	0	0
390	Shandong Normal University	Shandong	Jinan	0	0	0	0	Shandong Provincial Department of Education	1	Theory of Composition and Composition Technology	music	audio	4.8	2.7	2.30259	0.447312	4.00733	2.32021	12.3167	5.71343	1.94591	1.79176	-0.154151	0.154151	0	0	0	0	0	1	0	0	0	0	0	0
391	Shandong Art Institute	Shandong	Jinan	0	0	0	0	Shandong Provincial Department of Education	1	Theory of Composition and Composition Technology	music	audio	4.7	3.9	2.30259	0.447312	4.70953	2.32021	12.3167	5.71343	1.94591	1.79176	-0.154151	0.154151	0	0	0	0	0	1	0	0	0	0	0	0
392	Guangxi Art Institute	Guangxi	Nanning	0	0	0	0	Department of Education of Guangxi Zhuang Autonomous Region	1	Theory of Composition and Composition Technology	music	audio	4.6	4.4	2.30259	0.447312	4.46591	2.35882	14.6885	5.70627	1.94591	1.79176	-0.154151	0.154151	0	0	0	0	0	1	0	0	0	0	0	0
393	Sichuan Music College	Sichuan	Chengdu	0	0	0	0	Sichuan Provincial Department of Education	1	Theory of Composition and Composition Technology	music	audio	4.8	5	2.30259	0.447312	3.17805	2.1048	12.9865	5.60099	1.94591	1.79176	-0.154151	0.154151	0	0	0	0	0	1	0	0	0	0	0	0
394	Xian Conservatory of Music	Shaanxi	Xian	0	0	0	0	Shaanxi Provincial Department of Education	1	Theory of Composition and Composition Technology	music	audio	4.7	4.2	2.30259	0.447312	4.64439	2.30513	12.0677	5.64289	1.94591	1.79176	-0.154151	0.154151	0	0	0	0	0	1	0	0	0	0	0	0
395	Northwest University for Nationalities	Gansu	Lanzhou	0	0	0	0	State Ethnic Affairs Commission	0	Theory of Composition and Composition Technology	music	audio	4.8	3.7	2.30259	0.447312	4.45435	2.41192	11.4087	5.67234	1.94591	1.79176	-0.154151	0.154151	0	0	0	0	0	1	0	0	0	0	0	0
396	Xinjiang Art Institute	Xinjiang	Urumqi	0	0	0	0	Xinjiang Uygur Autonomous Region Department of Education	1	Theory of Composition and Composition Technology	music	audio	4.4	2.8	2.30259	0.447312	4.80402	2.42394	8.84927	5.60631	1.94591	1.79176	-0.154151	0.154151	0	0	0	0	0	1	0	0	0	0	0	0
397	Qingdao University	Shandong	Qingdao	0	0	0	0	Shandong Provincial Department of Education	1	Theory of Composition and Composition Technology	music	audio	4.5	4.1	2.30259	0.447312	4.17439	2.09616	12.2612	5.64429	1.94591	1.79176	-0.154151	0.154151	0	0	0	0	0	1	0	0	0	0	0	0
398	Wuhan Conservatory of Music	Hubei	Wuhan	0	0	0	0	Hubei Provincial Department of Education	1	Theory of Composition and Composition Technology	music	audio	4.7	3.4	2.30259	0.447312	2.30259	2.18351	15.0679	5.46188	1.94591	1.79176	-0.154151	0.154151	0	0	0	0	0	1	0	0	0	0	0	0
399	Baoding College	Hebei	Baoding	0	0	0	0	Department of Education of Hebei Province	1	musical education	music	audio	5	4.5	2.07944	1.20831	1.79176	2.32612	8.63744	5.4943	1.79176	1.60944	-0.182322	0.182322	0	0	0	0	0	1	0	0	0	0	0	0
400	Hebei Normal University for Nationalities	Hebei	Shijiazhuang	0	0	0	0	Department of Education of Hebei Province	1	musical education	music	audio	4.9	3.8	2.07944	1.20831	2.19722	2.51433	11.9263	5.40234	1.79176	1.60944	-0.182322	0.182322	0	0	0	0	0	1	0	0	0	0	0	0
401	Shijiazhuang College	Hebei	Shijiazhuang	0	0	0	0	Department of Education of Hebei Province	1	musical education	music	audio	4.6	4.7	2.07944	1.20831	3.13549	2.51433	11.9263	5.40234	1.79176	1.60944	-0.182322	0.182322	0	0	0	0	0	1	0	0	0	0	0	0
402	Shanxi Normal University	Shanxi	Linfen	0	0	0	0	Shanxi Provincial Department of Education	1	musical education	music	audio	4.9	3.4	2.07944	1.20831	3.66356	2.12109	4.24623	5.05943	1.79176	1.60944	-0.182322	0.182322	0	0	0	0	0	1	0	0	0	0	0	0
403	Yuncheng College	Shanxi	Yuncheng	0	0	0	0	Shanxi Provincial Department of Education	1	musical education	music	audio	4.7	3	2.07944	1.20831	3.52636	2.61537	6.82134	5.06786	1.79176	1.60944	-0.182322	0.182322	0	0	0	0	0	1	0	0	0	0	0	0
404	Harbin College	Heilongjiang	Harbin	0	0	0	0	Heilongjiang Provincial Department of Education	1	musical education	music	audio	4.5	3	2.07944	1.20831	3.8712	2.28855	9.16454	5.57595	1.79176	1.60944	-0.182322	0.182322	0	0	0	0	0	1	0	0	0	0	0	0
405	Huangshan College	Anhui	Huangshan	0	0	0	0	Department of Education of Anhui Province	1	musical education	music	audio	4.9	4.3	2.07944	1.20831	3.04452	2.21037	7.90928	5.28447	1.79176	1.60944	-0.182322	0.182322	0	0	0	0	0	1	0	0	0	0	0	0
406	Quanzhou Teachers College	Fujian	Quanzhou	0	0	0	0	Fujian Provincial Department of Education	1	musical education	music	audio	4.7	4.4	2.07944	1.20831	4.27667	2.14792	9.70698	5.50644	1.79176	1.60944	-0.182322	0.182322	0	0	0	0	0	1	0	0	0	0	0	0
407	Shandong Art Institute	Shandong	Jinan	0	0	0	0	Shandong Provincial Department of Education	1	musical education	music	audio	4.7	3.8	2.07944	1.20831	4.70953	2.32021	12.3167	5.71343	1.79176	1.60944	-0.182322	0.182322	0	0	0	0	0	1	0	0	0	0	0	0
408	Zhoukou Teachers College	Henan	Zhoukou	0	0	0	0	Henan Provincial Department of Education	1	musical education	music	audio	4.7	4.3	2.07944	1.20831	4.00733	2.07799	2.78331	5.9162	1.79176	1.60944	-0.182322	0.182322	0	0	0	0	0	1	0	0	0	0	0	0
409	Nanyang Teachers College	Henan	Nanyang	0	0	0	0	Henan Provincial Department of Education	1	musical education	music	audio	4.7	3.1	2.07944	1.20831	2.70805	1.82233	9.72214	5.47227	1.79176	1.60944	-0.182322	0.182322	0	0	0	0	0	1	0	0	0	0	0	0
410	Han River Teachers College	Hubei	Huaian	0	0	0	0	Hubei Provincial Department of Education	1	musical education	music	audio	4.2	4.1	2.07944	1.20831	4.02535	2.6298	7.06332	5.71043	1.79176	1.60944	-0.182322	0.182322	0	0	0	0	0	1	0	0	0	0	0	0
411	Shaoguan College	Guangdong	Shaoguan	0	0	0	0	Guangdong Provincial Department of Education	1	musical education	music	audio	4.6	2.7	2.07944	1.20831	3.52636	1.67281	4.67984	5.67332	1.79176	1.60944	-0.182322	0.182322	0	0	0	0	0	1	0	0	0	0	0	0
412	Hansan Teachers College	Guangdong	Chaozhou	0	0	0	0	Guangdong Provincial Department of Education	1	musical education	music	audio	4.7	3.7	2.07944	1.20831	4.12713	2.0332	4.90003	5.94542	1.79176	1.60944	-0.182322	0.182322	0	0	0	0	0	1	0	0	0	0	0	0
413	Zhaoqing College	Guangdong	Zhaoqing	0	0	0	0	Guangdong Provincial Department of Education	1	musical education	music	audio	4.8	4.1	2.07944	1.20831	2.77259	1.79232	4.26164	5.05306	1.79176	1.60944	-0.182322	0.182322	0	0	0	0	0	1	0	0	0	0	0	0
414	Jiaying Academy	Guangdong	Meizhou	0	0	0	0	Guangdong Provincial Department of Education	1	musical education	music	audio	4.7	3.6	2.07944	1.20831	4.18965	2.12449	8.37264	5.51208	1.79176	1.60944	-0.182322	0.182322	0	0	0	0	0	1	0	0	0	0	0	0
415	Guangxi Normal University for Nationalities	Guangxi	Nanning	0	0	0	0	Department of Education of Guangxi Zhuang Autonomous Region	1	musical education	music	audio	4.5	4.2	2.07944	1.20831	4.31749	2.35882	14.6885	5.70627	1.79176	1.60944	-0.182322	0.182322	0	0	0	0	0	1	0	0	0	0	0	0
416	Hechi College	Guangxi	Hechi	0	0	0	0	Department of Education of Guangxi Zhuang Autonomous Region	1	musical education	music	audio	4.7	3.6	2.07944	1.20831	2.70805	1.38986	4.98907	5.98771	1.79176	1.60944	-0.182322	0.182322	0	0	0	0	0	1	0	0	0	0	0	0
417	Chongqing Normal University	Chongqing	Chongqing	0	0	0	1	Chongqing Education Commission	2	musical education	music	audio	4.6	4.5	2.07944	1.20831	2.89037	2.3578	11.5826	5.73012	1.79176	1.60944	-0.182322	0.182322	0	0	0	0	0	1	0	0	0	0	0	0
418	Mianyang Teachers College	Sichuan	Mianyang	0	0	0	0	Sichuan Provincial Department of Education	1	musical education	music	audio	4.7	3.3	2.07944	1.20831	3.78419	2.32765	6.66593	5.47527	1.79176	1.60944	-0.182322	0.182322	0	0	0	0	0	1	0	0	0	0	0	0
419	Yibin College	Sichuan	Yibin	0	0	0	0	Sichuan Provincial Department of Education	1	musical education	music	audio	4.6	4.1	2.07944	1.20831	4.63473	2.02737	10.0007	5.36129	1.79176	1.60944	-0.182322	0.182322	0	0	0	0	0	1	0	0	0	0	0	0
420	Sichuan University of Arts and Sciences	Sichuan	Nanchong	0	0	0	0	Sichuan Provincial Department of Education	1	musical education	music	audio	4.6	3.3	2.07944	1.20831	4.21951	2.21257	5.97781	5.55296	1.79176	1.60944	-0.182322	0.182322	0	0	0	0	0	1	0	0	0	0	0	0
421	Cheung Kong Normal University	Chongqing	Jingzhou	0	0	0	1	Chongqing Education Commission	2	musical education	music	audio	4.4	3.4	2.07944	1.20831	3.95124	2.08749	8.00305	5.46262	1.79176	1.60944	-0.182322	0.182322	0	0	0	0	0	1	0	0	0	0	0	0
422	Leshan Teachers College	Sichuan	Leshan	0	0	0	0	Sichuan Provincial Department of Education	1	musical education	music	audio	4.8	2.8	2.07944	1.20831	3.49651	2.63559	2.78863	5.65599	1.79176	1.60944	-0.182322	0.182322	0	0	0	0	0	1	0	0	0	0	0	0
423	Zunyi Teachers College	Guizhou	Zunyi	0	0	0	0	Guizhou Provincial Department of Education	1	musical education	music	audio	4.7	2.9	2.07944	1.20831	4.55388	2.19321	8.15167	5.94695	1.79176	1.60944	-0.182322	0.182322	0	0	0	0	0	1	0	0	0	0	0	0
424	Qiannan Normal University for Nationalities	Guizhou	Qiannan Buyi and Miao Autonomous Prefecture	0	0	0	0	Guizhou Provincial Department of Education	1	musical education	music	audio	4.3	3.5	2.07944	1.20831	4.27667	1.98751	8.22853	5.60433	1.79176	1.60944	-0.182322	0.182322	0	0	0	0	0	1	0	0	0	0	0	0
425	Puer Academy	Yunnan	Puer	0	0	0	0	Yunnan Provincial Department of Education	1	musical education	music	audio	4.8	4.6	2.07944	1.20831	4.70048	2.73151	6.62919	6.39776	1.79176	1.60944	-0.182322	0.182322	0	0	0	0	0	1	0	0	0	0	0	0
426	Baoshan College	Yunnan	Baoshan	0	0	0	0	Yunnan Provincial Department of Education	1	musical education	music	audio	4.8	3.7	2.07944	1.20831	4.06044	2.60227	6.8098	4.90156	1.79176	1.60944	-0.182322	0.182322	0	0	0	0	0	1	0	0	0	0	0	0
427	Xianyang Teachers College	Shaanxi	Xianyang	0	0	0	0	Shaanxi Provincial Department of Education	1	musical education	music	audio	4.7	4	2.07944	1.20831	4.38203	2.16243	9.113	5.3961	1.79176	1.60944	-0.182322	0.182322	0	0	0	0	0	1	0	0	0	0	0	0
428	Ningxia Normal University	Ningxia	central defender	0	0	0	0	Department of Education of Ningxia Hui Autonomous Region	1	musical education	music	audio	4.7	4.3	2.07944	1.20831	5.20401	1.55889	3.02159	5.05306	1.79176	1.60944	-0.182322	0.182322	0	0	0	0	0	1	0	0	0	0	0	0
429	Zaozhuang College	Shandong	Zaozhuang	0	0	0	0	Shandong Provincial Department of Education	1	musical education	music	audio	4.4	3.4	2.07944	1.20831	4.04305	2.25973	4.41211	5.69933	1.79176	1.60944	-0.182322	0.182322	0	0	0	0	0	1	0	0	0	0	0	0
430	Hubei Institute of Technology	Hubei	Xianning	0	0	0	0	Hubei Provincial Department of Education	1	musical education	music	audio	4.7	4.3	2.07944	1.20831	4.77912	2.54668	5.195	4.4006	1.79176	1.60944	-0.182322	0.182322	0	0	0	0	0	1	0	0	0	0	0	0
431	Shenyang University	Liaoning	Shenyang	0	0	0	0	Liaoning Provincial Department of Education	1	musical education	music	audio	4.8	4.1	2.07944	1.20831	3.66356	2.22726	10.9721	5.68426	1.79176	1.60944	-0.182322	0.182322	0	0	0	0	0	1	0	0	0	0	0	0
432	Jianghan University	Hubei	Wuhan	0	0	0	0	Hubei Provincial Department of Education	1	musical education	music	audio	4.5	4.5	2.07944	1.20831	4.23411	2.18351	15.0679	5.46188	1.79176	1.60944	-0.182322	0.182322	0	0	0	0	0	1	0	0	0	0	0	0
433	Chengdu University	Sichuan	Chengdu	0	0	0	0	Sichuan Provincial Department of Education	1	musical education	music	audio	4.6	4.5	2.07944	1.20831	4.51086	2.1048	12.9865	5.60099	1.79176	1.60944	-0.182322	0.182322	0	0	0	0	0	1	0	0	0	0	0	0
434	Hainan Tropical Ocean College	Hainan	Sanya	0	0	0	0	Hainan Provincial Department of Education	1	musical education	music	audio	4.6	3.4	2.07944	1.20831	4.44265	2.07606	9.94144	5.4273	1.79176	1.60944	-0.182322	0.182322	0	0	0	0	0	1	0	0	0	0	0	0
435	Private Hualian College	Guangdong	Shenyang	0	0	0	0	Guangdong Provincial Department of Education	1	musical education	music	audio	4.7	3.9	2.07944	1.20831	2.63906	2.22726	10.9721	5.68426	1.79176	1.60944	-0.182322	0.182322	0	0	0	0	0	1	0	0	0	0	0	0
436	Taiyuan College	Shanxi	Taiyuan	0	0	0	0	Shanxi Provincial Department of Education	1	musical education	music	audio	4.5	3.9	2.07944	1.20831	4.86753	1.99724	8.79501	5.51538	1.79176	1.60944	-0.182322	0.182322	0	0	0	0	0	1	0	0	0	0	0	0
437	Liaoyang Vocational and Technical College	Liaoning	Liaoyang	0	0	0	0	Liaoning Provincial Department of Education	1	musical education	music	audio	4.6	4	2.07944	1.20831	3.73767	1.98013	2.70542	4.84419	1.79176	1.60944	-0.182322	0.182322	0	0	0	0	0	1	0	0	0	0	0	0
438	Chizhou College	Anhui	Chizhou	0	0	0	0	Department of Education of Anhui Province	1	musical education	music	audio	4.8	3.8	2.07944	1.20831	4.62497	2.35285	2.6173	4.29046	1.79176	1.60944	-0.182322	0.182322	0	0	0	0	0	1	0	0	0	0	0	0
439	Jingchu Institute of Technology	Hubei	Jingzhou	0	0	0	0	Hubei Provincial Department of Education	1	musical education	music	audio	5	4.1	2.07944	1.20831	2.30259	2.08749	8.00305	5.46262	1.79176	1.60944	-0.182322	0.182322	0	0	0	0	0	1	0	0	0	0	0	0
440	Shangluo College	Shaanxi	Shangluo	0	0	0	0	Shaanxi Provincial Department of Education	1	musical education	music	audio	4.7	4.6	2.07944	1.20831	4.23411	1.87374	6.87335	6.02587	1.79176	1.60944	-0.182322	0.182322	0	0	0	0	0	1	0	0	0	0	0	0
441	Heilongjiang Institute of Technology	Heilongjiang	Harbin	0	0	0	0	Heilongjiang Provincial Department of Education	1	musical education	music	audio	4.7	4.2	2.07944	1.20831	4.07754	2.28855	9.16454	5.57595	1.79176	1.60944	-0.182322	0.182322	0	0	0	0	0	1	0	0	0	0	0	0
442	Yangzhou Vocational University	Jiangsu	Yangzhou	0	0	0	0	Jiangsu Provincial Department of Education	1	musical education	music	audio	4.8	4.5	2.07944	1.20831	4.30407	2.27279	8.47222	5.42234	1.79176	1.60944	-0.182322	0.182322	0	0	0	0	0	1	0	0	0	0	0	0
443	Quzhou College	Zhejiang	Quzhou	0	0	0	0	Zhejiang Provincial Department of Education	1	musical education	music	audio	4.3	3.2	2.07944	1.20831	3.85015	2.07312	5.83371	5.53602	1.79176	1.60944	-0.182322	0.182322	0	0	0	0	0	1	0	0	0	0	0	0
444	Jiujiang Vocational University	Jiangxi	Jiujiang	0	0	0	0	Jiangxi Provincial Department of Education	1	musical education	music	audio	4.8	4.5	2.07944	1.20831	4.09434	2.53044	10.1159	5.14049	1.79176	1.60944	-0.182322	0.182322	0	0	0	0	0	1	0	0	0	0	0	0
445	Xinyu College	Jiangxi	Xinyu	0	0	0	0	Jiangxi Provincial Department of Education	1	musical education	music	audio	4.6	2.8	2.07944	1.20831	4.35671	1.70517	2.90042	5.10595	1.79176	1.60944	-0.182322	0.182322	0	0	0	0	0	1	0	0	0	0	0	0
446	Guangxi Science and Technology Teachers College	Guangxi	Wuzhou	0	0	0	0	Department of Education of Guangxi Zhuang Autonomous Region	1	musical education	music	audio	4.5	3.3	2.07944	1.20831	4.27667	1.76058	2.18557	5.7869	1.79176	1.60944	-0.182322	0.182322	0	0	0	0	0	1	0	0	0	0	0	0
447	Gansu Normal University for Nationalities	Gansu	Tian Shui	0	0	0	0	Gansu Provincial Department of Education	1	musical education	music	audio	4.6	3.5	2.07944	1.20831	4.51086	1.93924	4.61234	4.93447	1.79176	1.60944	-0.182322	0.182322	0	0	0	0	0	1	0	0	0	0	0	0
448	Lanzhou University of Arts and Sciences	Gansu	Lanzhou	0	0	0	0	Gansu Provincial Department of Education	1	musical education	music	audio	4.5	2.6	2.07944	1.20831	3.93183	2.41192	11.4087	5.67234	1.79176	1.60944	-0.182322	0.182322	0	0	0	0	0	1	0	0	0	0	0	0
449	North Gulf University	Guangxi	North Sea	0	0	0	0	Department of Education of Guangxi Zhuang Autonomous Region	1	musical education	music	audio	4.7	3.8	2.07944	1.20831	3.55535	2.30416	5.73163	5.98015	1.79176	1.60944	-0.182322	0.182322	0	0	0	0	0	1	0	0	0	0	0	0
450	Hohhot Institute for Nationalities	Inner Mongolia	Hohhot	0	0	0	0	Department of Education of Inner Mongolia Autonomous Region	1	musical education	music	audio	4.7	3.3	2.07944	1.20831	4.36945	2.28828	9.69657	5.52765	1.79176	1.60944	-0.182322	0.182322	0	0	0	0	0	1	0	0	0	0	0	0
451	Liaodong College	Liaoning	Yingkou	0	0	0	0	Liaoning Provincial Department of Education	1	musical education	music	audio	4.4	4.6	2.07944	1.20831	4.04305	2.44719	5.69149	5.68562	1.79176	1.60944	-0.182322	0.182322	0	0	0	0	0	1	0	0	0	0	0	0
452	Longnan Normal College	Gansu	Longnan	0	0	0	0	Gansu Provincial Department of Education	1	musical education	music	audio	4.8	3.5	2.07944	1.20831	3.63759	1.77159	3.11414	6.27852	1.79176	1.60944	-0.182322	0.182322	0	0	0	0	0	1	0	0	0	0	0	0
453	Hezhou College	Guangxi	Hezhou	0	0	0	0	Department of Education of Guangxi Zhuang Autonomous Region	1	musical education	music	audio	4.7	3.6	2.07944	1.20831	4.41884	1.16735	4.4045	5.61677	1.79176	1.60944	-0.182322	0.182322	0	0	0	0	0	1	0	0	0	0	0	0
454	Hunan First Normal University	Hunan	Changsha	0	0	0	0	Hunan Provincial Department of Education	1	musical education	music	audio	4.6	3.7	2.07944	1.20831	5.62762	2.1964	12.5706	5.69308	1.79176	1.60944	-0.182322	0.182322	0	0	0	0	0	1	0	0	0	0	0	0
455	Nanjing Special Education Teachers College	Jiangsu	Nanjing	0	0	0	0	Jiangsu Provincial Department of Education	1	musical education	music	audio	5	3.5	2.07944	1.20831	1.79176	2.24275	14.9166	5.56297	1.79176	1.60944	-0.182322	0.182322	0	0	0	0	0	1	0	0	0	0	0	0
456	Xuchang Vocational and Technical College	Henan	Xuchang	0	0	0	0	Henan Provincial Department of Education	1	musical education	music	audio	4.4	3.6	2.07944	1.20831	3.61092	2.36873	4.09917	5.04343	1.79176	1.60944	-0.182322	0.182322	0	0	0	0	0	1	0	0	0	0	0	0
457	Liuzhou Vocational and Technical College	Guangxi	Liuzhou	0	0	0	0	Department of Education of Guangxi Zhuang Autonomous Region	1	musical education	music	audio	4.7	3.5	2.07944	1.20831	3.46574	2.11734	6.57687	5.72793	1.79176	1.60944	-0.182322	0.182322	0	0	0	0	0	1	0	0	0	0	0	0
458	Qingdao Vocational and Technical College	Shandong	Qingdao	0	0	0	0	Shandong Provincial Department of Education	1	musical education	music	audio	4.8	3.7	2.07944	1.20831	3.93183	2.09616	12.2612	5.64429	1.79176	1.60944	-0.182322	0.182322	0	0	0	0	0	1	0	0	0	0	0	0
459	Weihai Vocational College	Shandong	Weihai	0	0	0	0	Shandong Provincial Department of Education	1	musical education	music	audio	4.7	3.8	2.07944	1.20831	4.09434	2.42155	5.09585	5.21312	1.79176	1.60944	-0.182322	0.182322	0	0	0	0	0	1	0	0	0	0	0	0
460	Shandong Womens College	Shandong	Jinan	0	0	0	0	Shandong Provincial Department of Education	1	musical education	music	audio	4.9	2.9	2.07944	1.20831	3.85015	2.32021	12.3167	5.71343	1.79176	1.60944	-0.182322	0.182322	0	0	0	0	0	1	0	0	0	0	0	0
461	Xiangyang Vocational and Technical College	Hubei	Xiangyang	0	0	0	0	Hubei Provincial Department of Education	1	musical education	music	audio	4.7	3.4	2.07944	1.20831	3.97029	2.59963	6.84765	5.49614	1.79176	1.60944	-0.182322	0.182322	0	0	0	0	0	1	0	0	0	0	0	0
462	Guangxi Industrial Vocational and Technical College	Guangxi	Nanning	0	0	0	0	Department of Education of Guangxi Zhuang Autonomous Region	1	musical education	music	audio	4.5	4.7	2.07944	1.20831	3.80666	2.35882	14.6885	5.70627	1.79176	1.60944	-0.182322	0.182322	0	0	0	0	0	1	0	0	0	0	0	0
463	Nanchong Vocational and Technical College	Sichuan	Nanchong	0	0	0	0	Sichuan Provincial Department of Education	1	musical education	music	audio	4.6	4.6	2.07944	1.20831	5.0814	2.21257	5.97781	5.55296	1.79176	1.60944	-0.182322	0.182322	0	0	0	0	0	1	0	0	0	0	0	0
464	Shanxi Art Vocational College	Shanxi	Taiyuan	0	0	0	0	Shanxi Provincial Department of Education	1	musical education	music	audio	4.8	2.8	2.07944	1.20831	3.55535	1.99724	8.79501	5.51538	1.79176	1.60944	-0.182322	0.182322	0	0	0	0	0	1	0	0	0	0	0	0
465	Heilongjiang Agricultural Reclamation Vocational College	Heilongjiang	Mudanjiang	0	0	0	0	Heilongjiang Provincial Department of Education	1	musical education	music	audio	4.7	4.3	2.07944	1.20831	3.43399	2.92451	7.08683	6.51026	1.79176	1.60944	-0.182322	0.182322	0	0	0	0	0	1	0	0	0	0	0	0
466	Zhoukou Vocational and Technical College	Henan	Zhoukou	0	0	0	0	Henan Provincial Department of Education	1	musical education	music	audio	4.8	4.8	2.07944	1.20831	3.17805	2.07799	2.78331	5.9162	1.79176	1.60944	-0.182322	0.182322	0	0	0	0	0	1	0	0	0	0	0	0
467	Dazhou Vocational and Technical College	Sichuan	Dazhou	0	0	0	0	Sichuan Provincial Department of Education	1	musical education	music	audio	4.8	2.5	2.07944	1.20831	3.8712	3.48982	4.30506	4.33073	1.79176	1.60944	-0.182322	0.182322	0	0	0	0	0	1	0	0	0	0	0	0
468	Heyuan Vocational and Technical College	Guangdong	Heyuan	0	0	0	0	Guangdong Provincial Department of Education	1	musical education	music	audio	4.7	2.7	2.07944	1.20831	3.4012	2.05703	6.34151	5.22305	1.79176	1.60944	-0.182322	0.182322	0	0	0	0	0	1	0	0	0	0	0	0
469	Hebei Art Vocational College	Hebei	Baoding	0	0	0	0	Department of Education of Hebei Province	1	musical education	music	audio	4.8	2.9	2.07944	1.20831	2.99573	2.32612	8.63744	5.4943	1.79176	1.60944	-0.182322	0.182322	0	0	0	0	0	1	0	0	0	0	0	0
470	Shantou Vocational and Technical College	Guangdong	Shantou	0	0	0	0	Guangdong Provincial Department of Education	1	musical education	music	audio	4.6	4.2	2.07944	1.20831	3.09104	2.34828	8.5088	5.34251	1.79176	1.60944	-0.182322	0.182322	0	0	0	0	0	1	0	0	0	0	0	0
471	Guangdong Vocational College of Foreign Language Arts	Guangdong	Guangzhou	0	0	0	0	Guangdong Provincial Department of Education	1	musical education	music	audio	4.9	3.7	2.07944	1.20831	2.48491	2.14254	13.4482	5.74469	1.79176	1.60944	-0.182322	0.182322	0	0	0	0	0	1	0	0	0	0	0	0
472	Luzhou Vocational and Technical College	Sichuan	Luzhou	0	0	0	0	Sichuan Provincial Department of Education	1	musical education	music	audio	4.8	3.9	2.07944	1.20831	3.58352	1.81152	2.63225	5.76519	1.79176	1.60944	-0.182322	0.182322	0	0	0	0	0	1	0	0	0	0	0	0
473	Chengdu Art Vocational University	Sichuan	Chengdu	0	0	0	0	Sichuan Provincial Department of Education	1	musical education	music	audio	4.7	3.8	2.07944	1.20831	4.06044	2.1048	12.9865	5.60099	1.79176	1.60944	-0.182322	0.182322	0	0	0	0	0	1	0	0	0	0	0	0
474	Sichuan Vocational and Technical College	Sichuan	Chengdu	0	0	0	0	Sichuan Provincial Department of Education	1	musical education	music	audio	4.6	2.5	2.07944	1.20831	4.12713	2.1048	12.9865	5.60099	1.79176	1.60944	-0.182322	0.182322	0	0	0	0	0	1	0	0	0	0	0	0
475	Bayingoleng Vocational and Technical College	Xinjiang	Qiandongnan Miao and Dong Autonomous Prefecture	0	0	0	0	Xinjiang Uygur Autonomous Region Department of Education	1	musical education	music	audio	3.9	3.9	2.07944	1.20831	4.00733	2.16104	9.31957	5.66026	1.79176	1.60944	-0.182322	0.182322	0	0	0	0	0	1	0	0	0	0	0	0
476	College of Arts and Sciences, Hubei Normal University	Hubei	Yellowstone	0	0	0	0	Hubei Provincial Department of Education	1	musical education	music	audio	4.7	3.7	2.07944	1.20831	4.07754	2.54464	5.96267	5.38335	1.79176	1.60944	-0.182322	0.182322	0	0	0	0	0	1	0	0	0	0	0	0
477	Hubei Art Vocational College	Hubei	Wuhan	0	0	0	0	Hubei Provincial Department of Education	1	musical education	music	audio	4.5	3.1	2.07944	1.20831	2.89037	2.18351	15.0679	5.46188	1.79176	1.60944	-0.182322	0.182322	0	0	0	0	0	1	0	0	0	0	0	0
478	Shijiazhuang Institute of Technology	Hebei	Shijiazhuang	0	0	0	0	Department of Education of Hebei Province	1	musical education	music	audio	4.4	4.5	2.07944	1.20831	2.56495	2.51433	11.9263	5.40234	1.79176	1.60944	-0.182322	0.182322	0	0	0	0	0	1	0	0	0	0	0	0
479	Jiangxi Vocational College of Science and Technology	Jiangxi	Nanchang	0	0	0	0	Jiangxi Provincial Department of Education	1	musical education	music	audio	5	4.9	2.07944	1.20831	3.17805	2.23689	10.3193	5.40579	1.79176	1.60944	-0.182322	0.182322	0	0	0	0	0	1	0	0	0	0	0	0
480	Central Plains Institute of Science and Technology	Henan	Zhengzhou	0	0	0	0	Henan Provincial Department of Education	1	musical education	music	audio	4.3	4	2.07944	1.20831	4.52179	2.18263	12.2773	5.40415	1.79176	1.60944	-0.182322	0.182322	0	0	0	0	0	1	0	0	0	0	0	0
481	Chongqing Institute of Humanities and Technology	Chongqing	Chongqing	0	0	0	1	Chongqing Education Commission	2	musical education	music	audio	4.6	3.8	2.07944	1.20831	4.45435	2.3578	11.5826	5.73012	1.79176	1.60944	-0.182322	0.182322	0	0	0	0	0	1	0	0	0	0	0	0
482	Maanshan Normal College	Anhui	Ma On Shan	0	0	0	0	Department of Education of Anhui Province	1	musical education	music	audio	4.8	4.3	2.07944	1.20831	4.07754	2.53822	3.85558	5.17897	1.79176	1.60944	-0.182322	0.182322	0	0	0	0	0	1	0	0	0	0	0	0
483	Yuzhang Teachers College	Jiangxi	Nanchang	0	0	0	0	Jiangxi Provincial Department of Education	1	musical education	music	audio	4.4	2.8	2.07944	1.20831	5.0876	2.23689	10.3193	5.40579	1.79176	1.60944	-0.182322	0.182322	0	0	0	0	0	1	0	0	0	0	0	0
484	Jianghan Art Vocational College	Hubei	Wuhan	0	0	0	0	Hubei Provincial Department of Education	1	musical education	music	audio	4.6	4.5	2.07944	1.20831	4.51086	2.18351	15.0679	5.46188	1.79176	1.60944	-0.182322	0.182322	0	0	0	0	0	1	0	0	0	0	0	0
485	Hunan Vocational College for Nationalities	Hunan	Yiyang	0	0	0	0	Hunan Provincial Department of Education	1	musical education	music	audio	5	3.7	2.07944	1.20831	2.30259	2.68274	8.67654	6.44731	1.79176	1.60944	-0.182322	0.182322	0	0	0	0	0	1	0	0	0	0	0	0
486	Qiongtai Teachers College	Hainan	Haikou	0	0	0	0	Hainan Provincial Department of Education	1	musical education	music	audio	4.5	4.2	2.07944	1.20831	4.26268	2.0139	9.98723	5.70652	1.79176	1.60944	-0.182322	0.182322	0	0	0	0	0	1	0	0	0	0	0	0
487	Heilongjiang Vocational College for Nationalities	Heilongjiang	Jiamusi	0	0	0	0	Heilongjiang Provincial Department of Education	1	musical education	music	audio	4.5	4.4	2.07944	1.20831	4.94164	2.21904	4.2653	5.17615	1.79176	1.60944	-0.182322	0.182322	0	0	0	0	0	1	0	0	0	0	0	0
488	Weinan Vocational and Technical College	Shaanxi	Weinan	0	0	0	0	Shaanxi Provincial Department of Education	1	musical education	music	audio	4.6	4.2	2.07944	1.20831	3.55535	2.21701	6.43014	5.16574	1.79176	1.60944	-0.182322	0.182322	0	0	0	0	0	1	0	0	0	0	0	0
489	Tongchuan Vocational and Technical College	Shaanxi	Tongchuan	0	0	0	0	Shaanxi Provincial Department of Education	1	musical education	music	audio	4.5	4.3	2.07944	1.20831	4.15888	1.94179	4.62572	5.66643	1.79176	1.60944	-0.182322	0.182322	0	0	0	0	0	1	0	0	0	0	0	0
490	Fujian Early Childhood Teachers College	Fujian	Fuzhou	0	0	0	0	Fujian Provincial Department of Education	1	musical education	music	audio	4.7	3.3	2.07944	1.20831	4.17439	2.32989	10.9922	5.69114	1.79176	1.60944	-0.182322	0.182322	0	0	0	0	0	1	0	0	0	0	0	0
491	Sichuan Art Vocational College	Sichuan	Chengdu	0	0	0	0	Sichuan Provincial Department of Education	1	musical education	music	audio	4.7	3	2.07944	1.20831	1.94591	2.1048	12.9865	5.60099	1.79176	1.60944	-0.182322	0.182322	0	0	0	0	0	1	0	0	0	0	0	0
492	Lijiang Normal College	Yunnan	Lijiang	0	0	0	0	Yunnan Provincial Department of Education	1	musical education	music	audio	4.6	4.3	2.07944	1.20831	3.3673	1.96786	9.55537	5.115	1.79176	1.60944	-0.182322	0.182322	0	0	0	0	0	1	0	0	0	0	0	0
493	Yuncheng Early Childhood Teachers College	Shanxi	Yuncheng	0	0	0	0	Shanxi Provincial Department of Education	1	musical education	music	audio	4.5	2.9	2.07944	1.20831	1.79176	2.61537	6.82134	5.06786	1.79176	1.60944	-0.182322	0.182322	0	0	0	0	0	1	0	0	0	0	0	0
494	Hubei Second Normal College	Hubei	Yellowstone	0	0	0	0	Hubei Provincial Department of Education	1	musical education	music	audio	4.9	4.4	2.07944	1.20831	2.83321	2.54464	5.96267	5.38335	1.79176	1.60944	-0.182322	0.182322	0	0	0	0	0	1	0	0	0	0	0	0
495	Harbin Vocational College of Science and Technology	Heilongjiang	Harbin	0	0	0	0	Heilongjiang Provincial Department of Education	1	musical education	music	audio	4.5	3.1	2.07944	1.20831	2.30259	2.28855	9.16454	5.57595	1.79176	1.60944	-0.182322	0.182322	0	0	0	0	0	1	0	0	0	0	0	0
496	Zhangzhou City Vocational College	Fujian	Zhangzhou	0	0	0	0	Fujian Provincial Department of Education	1	musical education	music	audio	4.4	3.9	2.07944	1.20831	4.27667	1.86795	7.24463	5.87212	1.79176	1.60944	-0.182322	0.182322	0	0	0	0	0	1	0	0	0	0	0	0
497	Guangxi Early Childhood Teachers College	Guangxi	Nanning	0	0	0	0	Department of Education of Guangxi Zhuang Autonomous Region	1	musical education	music	audio	4.7	3.8	2.07944	1.20831	4.51086	2.35882	14.6885	5.70627	1.79176	1.60944	-0.182322	0.182322	0	0	0	0	0	1	0	0	0	0	0	0
498	Sichuan Early Childhood Teachers College	Sichuan	Chengdu	0	0	0	0	Sichuan Provincial Department of Education	1	musical education	music	audio	4.6	3.9	2.07944	1.20831	3.17805	2.1048	12.9865	5.60099	1.79176	1.60944	-0.182322	0.182322	0	0	0	0	0	1	0	0	0	0	0	0
499	Guizhou Teachers College	Guizhou	Guiyang	0	0	0	0	Guizhou Provincial Department of Education	1	musical education	music	audio	4.6	4.1	2.07944	1.20831	4.07754	2.31996	14.1004	5.77352	1.79176	1.60944	-0.182322	0.182322	0	0	0	0	0	1	0	0	0	0	0	0
500	Jinzhong Normal College	Shanxi	Jinzhong	0	0	0	0	Shanxi Provincial Department of Education	1	musical education	music	audio	4.4	4.1	2.07944	1.20831	4.38203	2.25356	10.4968	5.26195	1.79176	1.60944	-0.182322	0.182322	0	0	0	0	0	1	0	0	0	0	0	0
501	Yangquan Normal College	Shanxi	Yangquan	0	0	0	0	Shanxi Provincial Department of Education	1	musical education	music	audio	4.9	3.4	2.07944	1.20831	2.07944	2.57449	6.93586	6.86537	1.79176	1.60944	-0.182322	0.182322	0	0	0	0	0	1	0	0	0	0	0	0
502	Tongcheng Normal College	Anhui	Anqing	0	0	0	0	Department of Education of Anhui Province	1	musical education	music	audio	4.6	3.7	2.07944	1.20831	5.0814	2.33082	8.01483	5.74833	1.79176	1.60944	-0.182322	0.182322	0	0	0	0	0	1	0	0	0	0	0	0
503	Guangdong Second Normal University	Guangdong	Guangzhou	0	0	0	0	Guangdong Provincial Department of Education	1	musical education	music	audio	4.3	2.8	2.07944	1.20831	4.93447	2.14254	13.4482	5.74469	1.79176	1.60944	-0.182322	0.182322	0	0	0	0	0	1	0	0	0	0	0	0
504	Kaifeng Vocational College of Culture and Art	Henan	Kaifeng	0	0	0	0	Henan Provincial Department of Education	1	musical education	music	audio	4.8	4.4	2.07944	1.20831	2.99573	2.16967	10.2566	4.7721	1.79176	1.60944	-0.182322	0.182322	0	0	0	0	0	1	0	0	0	0	0	0
505	Shijiazhuang Early Childhood Teachers College	Hebei	Shijiazhuang	0	0	0	0	Department of Education of Hebei Province	1	musical education	music	audio	4.8	2.8	2.07944	1.20831	3.58352	2.51433	11.9263	5.40234	1.79176	1.60944	-0.182322	0.182322	0	0	0	0	0	1	0	0	0	0	0	0
506	Xuzhou Early Childhood Teachers College	Jiangsu	Xuzhou	0	0	0	0	Jiangsu Provincial Department of Education	1	musical education	music	audio	4.6	3.5	2.07944	1.20831	1.94591	2.27198	7.32015	5.91948	1.79176	1.60944	-0.182322	0.182322	0	0	0	0	0	1	0	0	0	0	0	0
507	Hefei Early Childhood Teachers College	Anhui	Hefei	0	0	0	0	Department of Education of Anhui Province	1	musical education	music	audio	4.4	4.3	2.07944	1.20831	2.56495	2.14682	12.1799	5.42748	1.79176	1.60944	-0.182322	0.182322	0	0	0	0	0	1	0	0	0	0	0	0
508	Jinan Early Childhood Teachers College	Shandong	Jinan	0	0	0	0	Shandong Provincial Department of Education	1	musical education	music	audio	4.3	4.3	2.07944	1.20831	3.4012	2.32021	12.3167	5.71343	1.79176	1.60944	-0.182322	0.182322	0	0	0	0	0	1	0	0	0	0	0	0
509	Chengdu Normal University	Sichuan	Chengdu	0	0	0	0	Sichuan Provincial Department of Education	1	musical education	music	audio	4.4	4.7	2.07944	1.20831	4.02535	2.1048	12.9865	5.60099	1.79176	1.60944	-0.182322	0.182322	0	0	0	0	0	1	0	0	0	0	0	0
510	Shaanxi Preschool Teachers College	Shaanxi	Xian	0	0	0	0	Shaanxi Provincial Department of Education	1	musical education	music	audio	4.7	3.7	2.07944	1.20831	2.83321	2.30513	12.0677	5.64289	1.79176	1.60944	-0.182322	0.182322	0	0	0	0	0	1	0	0	0	0	0	0
511	North Sichuan Preschool Teachers College	Sichuan	Nanchong	0	0	0	0	Sichuan Provincial Department of Education	1	musical education	music	audio	4.7	4.4	2.07944	1.20831	4.78749	2.21257	5.97781	5.55296	1.79176	1.60944	-0.182322	0.182322	0	0	0	0	0	1	0	0	0	0	0	0
512	Xinjiang Normal College	Xinjiang	Urumqi	0	0	0	0	Xinjiang Uygur Autonomous Region Department of Education	1	musical education	music	audio	4.9	3.8	2.07944	1.20831	3.66356	2.42394	8.84927	5.60631	1.79176	1.60944	-0.182322	0.182322	0	0	0	0	0	1	0	0	0	0	0	0
513	Jiangsu Second Normal University	Jiangsu	Nanjing	0	0	0	0	Jiangsu Provincial Department of Education	1	musical education	music	audio	4.9	3.4	2.07944	1.20831	2.94444	2.24275	14.9166	5.56297	1.79176	1.60944	-0.182322	0.182322	0	0	0	0	0	1	0	0	0	0	0	0
514	Nanchang Teachers College	Jiangxi	Nanchang	0	0	0	0	Jiangxi Provincial Department of Education	1	musical education	music	audio	5	3	2.07944	1.20831	1.60944	2.23689	10.3193	5.40579	1.79176	1.60944	-0.182322	0.182322	0	0	0	0	0	1	0	0	0	0	0	0
515	Ganzhou Normal College	Jiangxi	Ganzhou	0	0	0	0	Jiangxi Provincial Department of Education	1	musical education	music	audio	4.7	2.5	2.07944	1.20831	3.61092	2.12196	8.1686	5.66931	1.79176	1.60944	-0.182322	0.182322	0	0	0	0	0	1	0	0	0	0	0	0
516	Hubei Early Childhood Teachers College	Hubei	Wuhan	0	0	0	0	Hubei Provincial Department of Education	1	musical education	music	audio	4.5	4.4	2.07944	1.20831	2.99573	2.18351	15.0679	5.46188	1.79176	1.60944	-0.182322	0.182322	0	0	0	0	0	1	0	0	0	0	0	0
517	Guiyang Early Childhood Teachers College	Guizhou	Guiyang	0	0	0	0	Guizhou Provincial Department of Education	1	musical education	music	audio	4.6	4.2	2.07944	1.20831	4.31749	2.31996	14.1004	5.77352	1.79176	1.60944	-0.182322	0.182322	0	0	0	0	0	1	0	0	0	0	0	0
518	Fujian Education College	Fujian	Fuzhou	0	0	0	0	Fujian Provincial Department of Education	1	musical education	music	audio	4.7	4.6	2.07944	1.20831	4.18965	2.32989	10.9922	5.69114	1.79176	1.60944	-0.182322	0.182322	0	0	0	0	0	1	0	0	0	0	0	0
519	Pingdingshan Vocational and Technical College	Henan	Mesa	0	0	0	0	Henan Provincial Department of Education	1	musical education	music	audio	4.4	3.3	2.07944	1.20831	3.66356	1.87752	6.58823	5.45532	1.79176	1.60944	-0.182322	0.182322	0	0	0	0	0	1	0	0	0	0	0	0
520	Jingzhou Institute of Education	Hubei	Jingzhou	0	0	0	0	Hubei Provincial Department of Education	1	musical education	music	audio	4.8	2.2	2.07944	1.20831	4.00733	2.08749	8.00305	5.46262	1.79176	1.60944	-0.182322	0.182322	0	0	0	0	0	1	0	0	0	0	0	0
521	Guangxi Institute of Education	Guangxi	Nanning	0	0	0	0	Department of Education of Guangxi Zhuang Autonomous Region	1	musical education	music	audio	4.7	3.2	2.07944	1.20831	3.46574	2.35882	14.6885	5.70627	1.79176	1.60944	-0.182322	0.182322	0	0	0	0	0	1	0	0	0	0	0	0
522	Xinjiang Education Institute	Xinjiang	Urumqi	0	0	0	0	Xinjiang Uygur Autonomous Region Department of Education	1	musical education	music	audio	4.5	4.8	2.07944	1.20831	2.94444	2.42394	8.84927	5.60631	1.79176	1.60944	-0.182322	0.182322	0	0	0	0	0	1	0	0	0	0	0	0
523	Chongzuo Preschool Teachers College	Guangxi	Chongzuo	0	0	0	0	Department of Education of Guangxi Zhuang Autonomous Region	1	musical education	music	audio	4.6	2.5	2.07944	1.20831	5.22575	2.28971	8.07447	5.57025	1.79176	1.60944	-0.182322	0.182322	0	0	0	0	0	1	0	0	0	0	0	0
524	Communication University of China	Beijing	Beijing	1	0	0	0	Ministry of Education	0	Recording Art	music	audio	4.8	4.4	2.30259	0.322773	3.3673	2.36864	15.1176	5.60071	2.19722	2.07944	-0.117783	0.117783	0	0	0	0	0	0	1	0	0	0	0	0
525	Academy of Chinese Opera	Beijing	Beijing	1	0	0	0	Beijing Municipal Commission of Education	2	Recording Art	music	audio	4.9	3.6	2.30259	0.322773	2.94444	2.36864	15.1176	5.60071	2.19722	2.07944	-0.117783	0.117783	0	0	0	0	0	0	1	0	0	0	0	0
526	Beijing Film Academy	Beijing	Beijing	1	0	0	0	Beijing Municipal Commission of Education	2	Recording Art	music	audio	4.8	3.9	2.30259	0.322773	2.94444	2.36864	15.1176	5.60071	2.19722	2.07944	-0.117783	0.117783	0	0	0	0	0	0	1	0	0	0	0	0
527	Hebei University of Science and Technology	Hebei	Shijiazhuang	0	0	0	0	Department of Education of Hebei Province	1	Recording Art	music	audio	4.8	3.4	2.30259	0.322773	3.3673	2.51433	11.9263	5.40234	2.19722	2.07944	-0.117783	0.117783	0	0	0	0	0	0	1	0	0	0	0	0
528	Nanjing Arts Institute	Jiangsu	Nanjing	0	0	0	0	Jiangsu Provincial Department of Education	1	Recording Art	music	audio	4.7	4.3	2.30259	0.322773	4.63473	2.24275	14.9166	5.56297	2.19722	2.07944	-0.117783	0.117783	0	0	0	0	0	0	1	0	0	0	0	0
529	Guangxi Art Institute	Guangxi	Nanning	0	0	0	0	Department of Education of Guangxi Zhuang Autonomous Region	1	Recording Art	music	audio	4.6	4.7	2.30259	0.322773	4.46591	2.35882	14.6885	5.70627	2.19722	2.07944	-0.117783	0.117783	0	0	0	0	0	0	1	0	0	0	0	0
530	Yunnan Art Institute	Yunnan	Kunming	0	0	0	0	Yunnan Provincial Department of Education	1	Recording Art	music	audio	4.7	2.9	2.30259	0.322773	5.69709	2.4616	11.8237	5.3435	2.19722	2.07944	-0.117783	0.117783	0	0	0	0	0	0	1	0	0	0	0	0
531	Xinjiang Art Institute	Xinjiang	Urumqi	0	0	0	0	Xinjiang Uygur Autonomous Region Department of Education	1	Recording Art	music	audio	4.4	4.3	2.30259	0.322773	4.80402	2.42394	8.84927	5.60631	2.19722	2.07944	-0.117783	0.117783	0	0	0	0	0	0	1	0	0	0	0	0
532	Zhejiang Institute of Media	Zhejiang	Hangzhou	0	0	0	0	Zhejiang Provincial Department of Education	1	Recording Art	music	audio	4.8	4.2	2.30259	0.322773	4.72739	2.05312	12.8604	5.62777	2.19722	2.07944	-0.117783	0.117783	0	0	0	0	0	0	1	0	0	0	0	0
533	Hebei Media College	Hebei	Shijiazhuang	0	0	0	0	Department of Education of Hebei Province	1	Recording Art	music	audio	4.8	3.8	2.30259	0.322773	2.19722	2.51433	11.9263	5.40234	2.19722	2.07944	-0.117783	0.117783	0	0	0	0	0	0	1	0	0	0	0	0
534	Wenhua College of Yunnan University of the Arts	Yunnan	Kunming	0	0	0	0	Yunnan Provincial Department of Education	1	Recording Art	music	audio	4.3	2.6	2.30259	0.322773	2.63906	2.4616	11.8237	5.3435	2.19722	2.07944	-0.117783	0.117783	0	0	0	0	0	0	1	0	0	0	0	0
535	Sichuan Media College	Sichuan	Chengdu	0	0	0	0	Sichuan Provincial Department of Education	1	Recording Art	music	audio	4.8	3.8	2.30259	0.322773	3.13549	2.1048	12.9865	5.60099	2.19722	2.07944	-0.117783	0.117783	0	0	0	0	0	0	1	0	0	0	0	0
536	Nanjing Media College	Jiangsu	Nanjing	0	0	0	0	Jiangsu Provincial Department of Education	1	Recording Art	music	audio	4.5	3	2.30259	0.322773	4.2485	2.24275	14.9166	5.56297	2.19722	2.07944	-0.117783	0.117783	0	0	0	0	0	0	1	0	0	0	0	0
537	Tsinghua University	Beijing	Beijing	1	0	0	0	Ministry of Education	0	Art Design	visual	visual	4.7	3	2.89037	0.489548	4.41884	2.36864	15.1176	5.60071	1.60944	2.19722	0.587787	-0.587787	0	1	0	0	0	0	0	0	0	0	0	0
538	Tianjin Academy of Fine Arts	Tianjin	Tianjin	0	1	0	0	Tianjin Municipal Education Commission	2	Art Design	visual	visual	4.8	4.5	2.89037	0.489548	3.29584	2.16346	10.3837	5.47783	1.60944	2.19722	0.587787	-0.587787	0	1	0	0	0	0	0	0	0	0	0	0
539	Mongolian university	Inner Mongolia	Hohhot	0	0	0	0	Department of Education of Inner Mongolia Autonomous Region	1	Art Design	visual	visual	4.6	3.6	2.89037	0.489548	2.99573	2.28828	9.69657	5.52765	1.60944	2.19722	0.587787	-0.587787	0	1	0	0	0	0	0	0	0	0	0	0
540	Suzhou University	Jiangsu	Suzhou	0	0	0	0	Jiangsu Provincial Department of Education	1	Art Design	visual	visual	5	4.2	2.89037	0.489548	2.19722	2.16695	12.2239	5.52208	1.60944	2.19722	0.587787	-0.587787	0	1	0	0	0	0	0	0	0	0	0	0
541	Nanjing Arts Institute	Jiangsu	Nanjing	0	0	0	0	Jiangsu Provincial Department of Education	1	Art Design	visual	visual	4.7	4	2.89037	0.489548	4.63473	2.24275	14.9166	5.56297	1.60944	2.19722	0.587787	-0.587787	0	1	0	0	0	0	0	0	0	0	0	0
542	Hubei University of Technology	Hubei	Wuhan	0	0	0	0	Hubei Provincial Department of Education	1	Art Design	visual	visual	4.7	3.5	2.89037	0.489548	5.14749	2.18351	15.0679	5.46188	1.60944	2.19722	0.587787	-0.587787	0	1	0	0	0	0	0	0	0	0	0	0
543	Hunan Normal University	Hunan	Changsha	0	0	0	0	Hunan Provincial Department of Education	1	Art Design	visual	visual	4.6	4	2.89037	0.489548	4.12713	2.1964	12.5706	5.69308	1.60944	2.19722	0.587787	-0.587787	0	1	0	0	0	0	0	0	0	0	0	0
544	Sun Yat-sen University	Guangdong	Guangzhou	0	0	0	0	Ministry of Education	0	Art Design	visual	visual	4.8	3.8	2.89037	0.489548	3.89182	2.14254	13.4482	5.74469	1.60944	2.19722	0.587787	-0.587787	0	1	0	0	0	0	0	0	0	0	0	0
545	Shantou University	Guangdong	Shantou	0	0	0	0	Guangdong Provincial Department of Education	1	Art Design	visual	visual	4.8	3.8	2.89037	0.489548	2.89037	2.34828	8.5088	5.34251	1.60944	2.19722	0.587787	-0.587787	0	1	0	0	0	0	0	0	0	0	0	0
546	Guangxi Art Institute	Guangxi	Nanning	0	0	0	0	Department of Education of Guangxi Zhuang Autonomous Region	1	Art Design	visual	visual	4.6	4.4	2.89037	0.489548	4.46591	2.35882	14.6885	5.70627	1.60944	2.19722	0.587787	-0.587787	0	1	0	0	0	0	0	0	0	0	0	0
547	Anshun College	Guizhou	Anshun	0	0	0	0	Guizhou Provincial Department of Education	1	Art Design	visual	visual	4.8	3.7	2.89037	0.489548	2.77259	1.84748	10.4505	5.54126	1.60944	2.19722	0.587787	-0.587787	0	1	0	0	0	0	0	0	0	0	0	0
548	Yunnan Art Institute	Yunnan	Kunming	0	0	0	0	Yunnan Provincial Department of Education	1	Art Design	visual	visual	4.7	4	2.89037	0.489548	5.69709	2.4616	11.8237	5.3435	1.60944	2.19722	0.587787	-0.587787	0	1	0	0	0	0	0	0	0	0	0	0
549	Xian Academy of Fine Arts	Shaanxi	Xian	0	0	0	0	Shaanxi Provincial Department of Education	1	Art Design	visual	visual	4.5	3.9	2.89037	0.489548	2.77259	2.30513	12.0677	5.64289	1.60944	2.19722	0.587787	-0.587787	0	1	0	0	0	0	0	0	0	0	0	0
550	GuangZhou University	Guangdong	Guangzhou	0	0	0	0	Guangdong Provincial Department of Education	1	Art Design	visual	visual	4.3	3.8	2.89037	0.489548	4.98361	2.14254	13.4482	5.74469	1.60944	2.19722	0.587787	-0.587787	0	1	0	0	0	0	0	0	0	0	0	0
551	Beijing city college	Beijing	Beijing	1	0	0	0	Beijing Municipal Commission of Education	2	Art Design	visual	visual	4.6	4.2	2.89037	0.489548	2.89037	2.36864	15.1176	5.60071	1.60944	2.19722	0.587787	-0.587787	0	1	0	0	0	0	0	0	0	0	0	0
552	Hunan University	Hunan	Zhuzhou	0	0	0	0	Hunan Provincial Department of Education	1	Art Design	visual	visual	4.5	2.9	2.89037	0.489548	4.69135	1.60696	8.36945	5.60856	1.60944	2.19722	0.587787	-0.587787	0	1	0	0	0	0	0	0	0	0	0	0
553	Code College of Capital Normal University	Beijing	Beijing	1	0	0	0	Beijing Municipal Commission of Education	2	Art Design	visual	visual	4.6	3.5	2.89037	0.489548	4.36945	2.36864	15.1176	5.60071	1.60944	2.19722	0.587787	-0.587787	0	1	0	0	0	0	0	0	0	0	0	0
554	Fujian Jiangxia College	Fujian	Fuzhou	0	0	0	0	Fujian Provincial Department of Education	1	Art Design	visual	visual	4.3	3.3	2.89037	0.489548	2.30259	2.32989	10.9922	5.69114	1.60944	2.19722	0.587787	-0.587787	0	1	0	0	0	0	0	0	0	0	0	0
555	Liaoning College of Finance and Trade	Liaoning	Dalian	0	0	0	0	Liaoning Provincial Department of Education	1	Art Design	visual	visual	4.8	4.1	2.89037	0.489548	2.3979	2.16653	9.94982	5.24743	1.60944	2.19722	0.587787	-0.587787	0	1	0	0	0	0	0	0	0	0	0	0
556	Sichuan Institute of Culture and Art	Sichuan	Chengdu	0	0	0	0	Sichuan Provincial Department of Education	1	Art Design	visual	visual	4.7	3.1	2.89037	0.489548	3.3322	2.1048	12.9865	5.60099	1.60944	2.19722	0.587787	-0.587787	0	1	0	0	0	0	0	0	0	0	0	0
557	Beijing University of Science and Technology	Beijing	Beijing	1	0	0	0	Ministry of Education	0	Visual Communication Design	visual	visual	4.8	3.9	2.99573	0.663294	2.56495	2.36864	15.1176	5.60071	1.38629	2.19722	0.81093	-0.81093	1	0	0	0	0	0	0	0	0	0	0	0
558	Beijing Institute of Fashion Technology	Beijing	Beijing	1	0	0	0	Beijing Municipal Commission of Education	2	Visual Communication Design	visual	visual	4.5	4.9	2.99573	0.663294	3.04452	2.36864	15.1176	5.60071	1.38629	2.19722	0.81093	-0.81093	1	0	0	0	0	0	0	0	0	0	0	0
559	Central Academy of Fine Arts	Beijing	Beijing	1	0	0	0	Ministry of Education	0	Visual Communication Design	visual	visual	4.8	4.2	2.99573	0.663294	3.17805	2.36864	15.1176	5.60071	1.38629	2.19722	0.81093	-0.81093	1	0	0	0	0	0	0	0	0	0	0	0
560	Central University for Nationalities	Beijing	Beijing	1	0	0	0	State Ethnic Affairs Commission	0	Visual Communication Design	visual	visual	4.8	2.3	2.99573	0.663294	4.09434	2.36864	15.1176	5.60071	1.38629	2.19722	0.81093	-0.81093	1	0	0	0	0	0	0	0	0	0	0	0
561	Tianjin Vocational and Technical Normal University	Tianjin	Tianjin	0	1	0	0	Tianjin Municipal Education Commission	2	Visual Communication Design	visual	visual	5	3.9	2.99573	0.663294	1.79176	2.16346	10.3837	5.47783	1.38629	2.19722	0.81093	-0.81093	1	0	0	0	0	0	0	0	0	0	0	0
562	Tianjin University of Commerce	Tianjin	Tianjin	0	1	0	0	Tianjin Municipal Education Commission	2	Visual Communication Design	visual	visual	4.7	4.2	2.99573	0.663294	2.30259	2.16346	10.3837	5.47783	1.38629	2.19722	0.81093	-0.81093	1	0	0	0	0	0	0	0	0	0	0	0
563	Tianjin Academy of Fine Arts	Tianjin	Tianjin	0	1	0	0	Tianjin Municipal Education Commission	2	Visual Communication Design	visual	visual	4.8	3.6	2.99573	0.663294	3.29584	2.16346	10.3837	5.47783	1.38629	2.19722	0.81093	-0.81093	1	0	0	0	0	0	0	0	0	0	0	0
564	Hebei University of Science and Technology	Hebei	Shijiazhuang	0	0	0	0	Department of Education of Hebei Province	1	Visual Communication Design	visual	visual	4.8	3.2	2.99573	0.663294	3.3673	2.51433	11.9263	5.40234	1.38629	2.19722	0.81093	-0.81093	1	0	0	0	0	0	0	0	0	0	0	0
565	Hebei Agricultural University	Hebei	Baoding	0	0	0	0	Department of Education of Hebei Province	1	Visual Communication Design	visual	visual	4.7	2.7	2.99573	0.663294	3.52636	2.32612	8.63744	5.4943	1.38629	2.19722	0.81093	-0.81093	1	0	0	0	0	0	0	0	0	0	0	0
566	Xingtai College	Hebei	Xingtai	0	0	0	0	Department of Education of Hebei Province	1	Visual Communication Design	visual	visual	4.8	3.6	2.99573	0.663294	4.17439	0.289117	2.83022	5.8693	1.38629	2.19722	0.81093	-0.81093	1	0	0	0	0	0	0	0	0	0	0	0
567	Shanxi University	Shanxi	Taiyuan	0	0	0	0	Shanxi Provincial Department of Education	1	Visual Communication Design	visual	visual	4.5	3.3	2.99573	0.663294	3.04452	1.99724	8.79501	5.51538	1.38629	2.19722	0.81093	-0.81093	1	0	0	0	0	0	0	0	0	0	0	0
568	North Central University	Shanxi	Taiyuan	0	0	0	0	Shanxi Provincial Department of Education	1	Visual Communication Design	visual	visual	4.7	2.9	2.99573	0.663294	2.48491	1.99724	8.79501	5.51538	1.38629	2.19722	0.81093	-0.81093	1	0	0	0	0	0	0	0	0	0	0	0
569	Shanxi Normal University	Shanxi	Linfen	0	0	0	0	Shanxi Provincial Department of Education	1	Visual Communication Design	visual	visual	4.9	3.4	2.99573	0.663294	3.66356	2.12109	4.24623	5.05943	1.38629	2.19722	0.81093	-0.81093	1	0	0	0	0	0	0	0	0	0	0	0
570	Shanxi Datong University	Shanxi	Datong	0	0	0	0	Shanxi Provincial Department of Education	1	Visual Communication Design	visual	visual	4.3	3.6	2.99573	0.663294	1.94591	2.20465	6.50878	5.17474	1.38629	2.19722	0.81093	-0.81093	1	0	0	0	0	0	0	0	0	0	0	0
571	Jinzhong College	Shanxi	Jinzhong	0	0	0	0	Shanxi Provincial Department of Education	1	Visual Communication Design	visual	visual	4.6	4.5	2.99573	0.663294	4.04305	2.25356	10.4968	5.26195	1.38629	2.19722	0.81093	-0.81093	1	0	0	0	0	0	0	0	0	0	0	0
572	Yuncheng College	Shanxi	Yuncheng	0	0	0	0	Shanxi Provincial Department of Education	1	Visual Communication Design	visual	visual	4.7	3	2.99573	0.663294	3.52636	2.61537	6.82134	5.06786	1.38629	2.19722	0.81093	-0.81093	1	0	0	0	0	0	0	0	0	0	0	0
573	Inner Mongolia Agricultural University	Inner Mongolia	Hohhot	0	0	0	0	Department of Education of Inner Mongolia Autonomous Region	1	Visual Communication Design	visual	visual	4.2	4.4	2.99573	0.663294	4.30407	2.28828	9.69657	5.52765	1.38629	2.19722	0.81093	-0.81093	1	0	0	0	0	0	0	0	0	0	0	0
574	Inner Mongolia Teaching University	Inner Mongolia	Hohhot	0	0	0	0	Department of Education of Inner Mongolia Autonomous Region	1	Visual Communication Design	visual	visual	4.5	4.2	2.99573	0.663294	4.07754	2.28828	9.69657	5.52765	1.38629	2.19722	0.81093	-0.81093	1	0	0	0	0	0	0	0	0	0	0	0
575	Chifeng College	Inner Mongolia	Chifeng	0	0	0	0	Department of Education of Inner Mongolia Autonomous Region	1	Visual Communication Design	visual	visual	4.6	4.6	2.99573	0.663294	3.66356	2.73972	5.18788	4.70502	1.38629	2.19722	0.81093	-0.81093	1	0	0	0	0	0	0	0	0	0	0	0
576	Liaoning University of Science and Technology	Liaoning	Anshan	0	0	0	0	Liaoning Provincial Department of Education	1	Visual Communication Design	visual	visual	4.3	3.7	2.99573	0.663294	2.19722	1.85892	4.54063	5.17048	1.38629	2.19722	0.81093	-0.81093	1	0	0	0	0	0	0	0	0	0	0	0
577	Dalian University of Technology	Liaoning	Dalian	0	0	0	0	Liaoning Provincial Department of Education	1	Visual Communication Design	visual	visual	4.4	2.5	2.99573	0.663294	3.04452	2.16653	9.94982	5.24743	1.38629	2.19722	0.81093	-0.81093	1	0	0	0	0	0	0	0	0	0	0	0
578	Liaoning Normal University	Liaoning	Dalian	0	0	0	0	Liaoning Provincial Department of Education	1	Visual Communication Design	visual	visual	4.2	4.2	2.99573	0.663294	3.7612	2.16653	9.94982	5.24743	1.38629	2.19722	0.81093	-0.81093	1	0	0	0	0	0	0	0	0	0	0	0
579	Lu Xun Art Institute	Liaoning	Dalian	0	0	0	0	Liaoning Provincial Department of Education	1	Visual Communication Design	visual	visual	4.8	4.2	2.99573	0.663294	2.19722	2.16653	9.94982	5.24743	1.38629	2.19722	0.81093	-0.81093	1	0	0	0	0	0	0	0	0	0	0	0
580	Jilin University	Jilin	Changchun	0	0	0	0	Ministry of Education	0	Visual Communication Design	visual	visual	4.9	4.6	2.99573	0.663294	2.63906	2.33958	10.6483	5.52058	1.38629	2.19722	0.81093	-0.81093	1	0	0	0	0	0	0	0	0	0	0	0
581	Northeast Electric Power University	Jilin	Jilin	0	0	0	0	Jilin Provincial Department of Education	1	Visual Communication Design	visual	visual	4.4	4.9	2.99573	0.663294	3.46574	3.07516	7.41858	4.70953	1.38629	2.19722	0.81093	-0.81093	1	0	0	0	0	0	0	0	0	0	0	0
582	Changchun Industrial College	Jilin	Changchun	0	0	0	0	Jilin Provincial Department of Education	1	Visual Communication Design	visual	visual	4.6	4.4	2.99573	0.663294	3.8712	2.33958	10.6483	5.52058	1.38629	2.19722	0.81093	-0.81093	1	0	0	0	0	0	0	0	0	0	0	0
583	Jilin University of Architecture and Architecture	Jilin	Changchun	0	0	0	0	Jilin Provincial Department of Education	1	Visual Communication Design	visual	visual	5	4.6	2.99573	0.663294	3.21888	2.33958	10.6483	5.52058	1.38629	2.19722	0.81093	-0.81093	1	0	0	0	0	0	0	0	0	0	0	0
584	Jilin Engineering Technology Teachers College	Jilin	Jilin	0	0	0	0	Jilin Provincial Department of Education	1	Visual Communication Design	visual	visual	4.7	4.7	2.99573	0.663294	2.56495	3.07516	7.41858	4.70953	1.38629	2.19722	0.81093	-0.81093	1	0	0	0	0	0	0	0	0	0	0	0
585	Jilin Art Institute	Jilin	Jilin	0	0	0	0	Jilin Provincial Department of Education	1	Visual Communication Design	visual	visual	4.6	3	2.99573	0.663294	4.61512	3.07516	7.41858	4.70953	1.38629	2.19722	0.81093	-0.81093	1	0	0	0	0	0	0	0	0	0	0	0
586	Yanshan University	Hebei	Qinhuangdao	0	0	0	0	Department of Education of Hebei Province	1	Visual Communication Design	visual	visual	4.4	3	2.99573	0.663294	3.80666	2.37372	8.84985	5.30662	1.38629	2.19722	0.81093	-0.81093	1	0	0	0	0	0	0	0	0	0	0	0
587	Jiamusi University	Heilongjiang	Jiamusi	0	0	0	0	Heilongjiang Provincial Department of Education	1	Visual Communication Design	visual	visual	4.5	4	2.99573	0.663294	4.33073	2.21904	4.2653	5.17615	1.38629	2.19722	0.81093	-0.81093	1	0	0	0	0	0	0	0	0	0	0	0
588	Harbin Normal University	Heilongjiang	Harbin	0	0	0	0	Heilongjiang Provincial Department of Education	1	Visual Communication Design	visual	visual	4.6	3.7	2.99573	0.663294	4.67283	2.28855	9.16454	5.57595	1.38629	2.19722	0.81093	-0.81093	1	0	0	0	0	0	0	0	0	0	0	0
589	Mudanjiang Teachers College	Heilongjiang	Mudanjiang	0	0	0	0	Heilongjiang Provincial Department of Education	1	Visual Communication Design	visual	visual	4.7	4	2.99573	0.663294	3.2581	2.92451	7.08683	6.51026	1.38629	2.19722	0.81093	-0.81093	1	0	0	0	0	0	0	0	0	0	0	0
590	Harbin College	Heilongjiang	Harbin	0	0	0	0	Heilongjiang Provincial Department of Education	1	Visual Communication Design	visual	visual	4.5	4.2	2.99573	0.663294	3.8712	2.28855	9.16454	5.57595	1.38629	2.19722	0.81093	-0.81093	1	0	0	0	0	0	0	0	0	0	0	0
591	Daqing Teachers College	Heilongjiang	Daqing	0	0	0	0	Heilongjiang Provincial Department of Education	1	Visual Communication Design	visual	visual	4.7	3.8	2.99573	0.663294	3.3673	2.08762	4.90914	5.12098	1.38629	2.19722	0.81093	-0.81093	1	0	0	0	0	0	0	0	0	0	0	0
592	Suihua College	Heilongjiang	Suihua	0	0	0	0	Heilongjiang Provincial Department of Education	1	Visual Communication Design	visual	visual	4.6	4.5	2.99573	0.663294	3.55535	2.46481	5.53827	6.15698	1.38629	2.19722	0.81093	-0.81093	1	0	0	0	0	0	0	0	0	0	0	0
593	Harbin University of Commerce	Heilongjiang	Harbin	0	0	0	0	Heilongjiang Provincial Department of Education	1	Visual Communication Design	visual	visual	4.4	3.6	2.99573	0.663294	2.99573	2.28855	9.16454	5.57595	1.38629	2.19722	0.81093	-0.81093	1	0	0	0	0	0	0	0	0	0	0	0
594	Tongji University	Shanghai	Shanghai	0	0	1	0	Ministry of Education	0	Visual Communication Design	visual	visual	4.4	3.6	2.99573	0.663294	3.09104	2.29517	14.1681	5.45521	1.38629	2.19722	0.81093	-0.81093	1	0	0	0	0	0	0	0	0	0	0	0
595	Donghua University	Shanghai	Shanghai	0	0	1	0	Ministry of Education	0	Visual Communication Design	visual	visual	4.3	4.7	2.99573	0.663294	2.48491	2.29517	14.1681	5.45521	1.38629	2.19722	0.81093	-0.81093	1	0	0	0	0	0	0	0	0	0	0	0
596	Shanghai Normal University	Shanghai	Shanghai	0	0	1	0	Shanghai Education Commission	2	Visual Communication Design	visual	visual	4.8	4	2.99573	0.663294	3.09104	2.29517	14.1681	5.45521	1.38629	2.19722	0.81093	-0.81093	1	0	0	0	0	0	0	0	0	0	0	0
597	Suzhou University	Jiangsu	Suzhou	0	0	0	0	Jiangsu Provincial Department of Education	1	Visual Communication Design	visual	visual	5	3.2	2.99573	0.663294	2.19722	2.16695	12.2239	5.52208	1.38629	2.19722	0.81093	-0.81093	1	0	0	0	0	0	0	0	0	0	0	0
598	Changzhou University	Jiangsu	Changzhou	0	0	0	0	Jiangsu Provincial Department of Education	1	Visual Communication Design	visual	visual	4.6	4.3	2.99573	0.663294	2.94444	2.25279	11.3105	5.53468	1.38629	2.19722	0.81093	-0.81093	1	0	0	0	0	0	0	0	0	0	0	0
599	Jiangnan University	Jiangsu	Wuxi	0	0	0	0	Ministry of Education	0	Visual Communication Design	visual	visual	4.7	3.4	2.99573	0.663294	3.78419	2.22961	11.2526	5.46757	1.38629	2.19722	0.81093	-0.81093	1	0	0	0	0	0	0	0	0	0	0	0
600	Nanjing Forestry University	Jiangsu	Nanjing	0	0	0	0	Jiangsu Provincial Department of Education	1	Visual Communication Design	visual	visual	4.7	3.6	2.99573	0.663294	3.58352	2.24275	14.9166	5.56297	1.38629	2.19722	0.81093	-0.81093	1	0	0	0	0	0	0	0	0	0	0	0
601	Nantong university	Jiangsu	Nantong	0	0	0	0	Jiangsu Provincial Department of Education	1	Visual Communication Design	visual	visual	4.9	3.2	2.99573	0.663294	2.83321	2.15824	8.1372	5.37845	1.38629	2.19722	0.81093	-0.81093	1	0	0	0	0	0	0	0	0	0	0	0
602	Yancheng Institute of Technology	Jiangsu	Salt City	0	0	0	0	Jiangsu Provincial Department of Education	1	Visual Communication Design	visual	visual	4.6	3.5	2.99573	0.663294	2.19722	1.97265	8.54728	5.77239	1.38629	2.19722	0.81093	-0.81093	1	0	0	0	0	0	0	0	0	0	0	0
603	Nanjing Normal University	Jiangsu	Nanjing	0	0	0	0	Jiangsu Provincial Department of Education	1	Visual Communication Design	visual	visual	4.9	3.9	2.99573	0.663294	2.07944	2.24275	14.9166	5.56297	1.38629	2.19722	0.81093	-0.81093	1	0	0	0	0	0	0	0	0	0	0	0
604	Jiangsu Normal University	Jiangsu	Xuzhou	0	0	0	0	Jiangsu Provincial Department of Education	1	Visual Communication Design	visual	visual	4.6	3.3	2.99573	0.663294	3.2581	2.27198	7.32015	5.91948	1.38629	2.19722	0.81093	-0.81093	1	0	0	0	0	0	0	0	0	0	0	0
605	Hangzhou Normal University	Zhejiang	Hangzhou	0	0	0	0	Zhejiang Provincial Department of Education	1	Visual Communication Design	visual	visual	4.8	4.4	2.99573	0.663294	4.62497	2.05312	12.8604	5.62777	1.38629	2.19722	0.81093	-0.81093	1	0	0	0	0	0	0	0	0	0	0	0
606	Huzhou Teachers College	Zhejiang	Huzhou	0	0	0	0	Zhejiang Provincial Department of Education	1	Visual Communication Design	visual	visual	4.8	3.6	2.99573	0.663294	1.60944	2.29249	9.11962	5.8835	1.38629	2.19722	0.81093	-0.81093	1	0	0	0	0	0	0	0	0	0	0	0
607	Wenzhou University	Zhejiang	Wenzhou	0	0	0	0	Zhejiang Provincial Department of Education	1	Visual Communication Design	visual	visual	4.8	3.6	2.99573	0.663294	3.17805	2.61395	6.89796	5.51871	1.38629	2.19722	0.81093	-0.81093	1	0	0	0	0	0	0	0	0	0	0	0
608	Jiaxing College	Zhejiang	Jiaxing	0	0	0	0	Zhejiang Provincial Department of Education	1	Visual Communication Design	visual	visual	5	4	2.99573	0.663294	1.60944	2.33616	8.80465	5.36027	1.38629	2.19722	0.81093	-0.81093	1	0	0	0	0	0	0	0	0	0	0	0
609	China Art College	Zhejiang	Hangzhou	0	0	0	0	Zhejiang Provincial Department of Education	1	Visual Communication Design	visual	visual	4.6	4.2	2.99573	0.663294	2.70805	2.05312	12.8604	5.62777	1.38629	2.19722	0.81093	-0.81093	1	0	0	0	0	0	0	0	0	0	0	0
610	Anhui University of Technology	Anhui	Ma On Shan	0	0	0	0	Department of Education of Anhui Province	1	Visual Communication Design	visual	visual	4.7	4	2.99573	0.663294	1.79176	2.53822	3.85558	5.17897	1.38629	2.19722	0.81093	-0.81093	1	0	0	0	0	0	0	0	0	0	0	0
611	Huaibei Normal University	Anhui	Huaibei	0	0	0	0	Department of Education of Anhui Province	1	Visual Communication Design	visual	visual	4.2	3.2	2.99573	0.663294	4.09434	2.25068	3.92614	4.65871	1.38629	2.19722	0.81093	-0.81093	1	0	0	0	0	0	0	0	0	0	0	0
612	Huangshan College	Anhui	Huangshan	0	0	0	0	Department of Education of Anhui Province	1	Visual Communication Design	visual	visual	4.9	4	2.99573	0.663294	3.04452	2.21037	7.90928	5.28447	1.38629	2.19722	0.81093	-0.81093	1	0	0	0	0	0	0	0	0	0	0	0
613	Chuzhou College	Anhui	Chuzhou	0	0	0	0	Department of Education of Anhui Province	1	Visual Communication Design	visual	visual	4.7	3.5	2.99573	0.663294	3.98898	2.31593	5.74612	5.34901	1.38629	2.19722	0.81093	-0.81093	1	0	0	0	0	0	0	0	0	0	0	0
614	Anhui University of Finance and Economics	Anhui	Bengbu	0	0	0	0	Department of Education of Anhui Province	1	Visual Communication Design	visual	visual	4.5	3.3	2.99573	0.663294	2.3979	1.41578	3.64966	4.96284	1.38629	2.19722	0.81093	-0.81093	1	0	0	0	0	0	0	0	0	0	0	0
615	Suzhou College	Anhui	Suzhou	0	0	0	0	Department of Education of Anhui Province	1	Visual Communication Design	visual	visual	4.7	3.9	2.99573	0.663294	1.79176	2.39846	7.47057	4.81015	1.38629	2.19722	0.81093	-0.81093	1	0	0	0	0	0	0	0	0	0	0	0
616	Xiamen University	Fujian	Xiamen	0	0	0	0	Ministry of Education	0	Visual Communication Design	visual	visual	5	4.4	2.99573	0.663294	2.30259	2.02362	11.2704	5.81076	1.38629	2.19722	0.81093	-0.81093	1	0	0	0	0	0	0	0	0	0	0	0
617	Fuzhou University	Fujian	Fuzhou	0	0	0	0	Fujian Provincial Department of Education	1	Visual Communication Design	visual	visual	4.8	3.8	2.99573	0.663294	2.63906	2.32989	10.9922	5.69114	1.38629	2.19722	0.81093	-0.81093	1	0	0	0	0	0	0	0	0	0	0	0
618	Minjiang College	Fujian	Fuzhou	0	0	0	0	Fujian Provincial Department of Education	1	Visual Communication Design	visual	visual	5	4.1	2.99573	0.663294	3.43399	2.32989	10.9922	5.69114	1.38629	2.19722	0.81093	-0.81093	1	0	0	0	0	0	0	0	0	0	0	0
619	Jiangxi Normal University	Jiangxi	Nanchang	0	0	0	0	Jiangxi Provincial Department of Education	1	Visual Communication Design	visual	visual	4.4	4.1	2.99573	0.663294	4.5326	2.23689	10.3193	5.40579	1.38629	2.19722	0.81093	-0.81093	1	0	0	0	0	0	0	0	0	0	0	0
620	Jiangxi University of Finance and Economics	Jiangxi	Nanchang	0	0	0	0	Jiangxi Provincial Department of Education	1	Visual Communication Design	visual	visual	4.8	3.5	2.99573	0.663294	2.19722	2.23689	10.3193	5.40579	1.38629	2.19722	0.81093	-0.81093	1	0	0	0	0	0	0	0	0	0	0	0
621	Qilu University of Technology	Shandong	Jinan	0	0	0	0	Shandong Provincial Department of Education	1	Visual Communication Design	visual	visual	4.6	3.8	2.99573	0.663294	2.07944	2.32021	12.3167	5.71343	1.38629	2.19722	0.81093	-0.81093	1	0	0	0	0	0	0	0	0	0	0	0
622	Qingdao Agricultural University	Shandong	Qingdao	0	0	0	0	Shandong Provincial Department of Education	1	Visual Communication Design	visual	visual	4.1	3.7	2.99573	0.663294	3.93183	2.09616	12.2612	5.64429	1.38629	2.19722	0.81093	-0.81093	1	0	0	0	0	0	0	0	0	0	0	0
623	Liaocheng University	Shandong	Liaocheng	0	0	0	0	Shandong Provincial Department of Education	1	Visual Communication Design	visual	visual	4.8	4.1	2.99573	0.663294	4.00733	2.53333	6.09934	5.54257	1.38629	2.19722	0.81093	-0.81093	1	0	0	0	0	0	0	0	0	0	0	0
624	Texas College	Shandong	Texas	0	0	0	0	Shandong Provincial Department of Education	1	Visual Communication Design	visual	visual	4.8	3.3	2.99573	0.663294	3.68888	3.02379	4.10277	5.15522	1.38629	2.19722	0.81093	-0.81093	1	0	0	0	0	0	0	0	0	0	0	0
625	Linyi University	Shandong	Linyi	0	0	0	0	Shandong Provincial Department of Education	1	Visual Communication Design	visual	visual	5	4.1	2.99573	0.663294	1.94591	2.46515	10.7085	5.41122	1.38629	2.19722	0.81093	-0.81093	1	0	0	0	0	0	0	0	0	0	0	0
626	Heze College	Shandong	Heze	0	0	0	0	Shandong Provincial Department of Education	1	Visual Communication Design	visual	visual	4.8	4.7	2.99573	0.663294	3.13549	2.21187	10.4001	5.59595	1.38629	2.19722	0.81093	-0.81093	1	0	0	0	0	0	0	0	0	0	0	0
627	Henan Polytechnic University	Henan	Jiaozuo	0	0	0	0	Henan Provincial Department of Education	1	Visual Communication Design	visual	visual	4.9	3.8	2.99573	0.663294	3.17805	1.89166	9.94952	5.69709	1.38629	2.19722	0.81093	-0.81093	1	0	0	0	0	0	0	0	0	0	0	0
628	Zhengzhou University of Light Industry	Henan	Zhengzhou	0	0	0	0	Henan Provincial Department of Education	1	Visual Communication Design	visual	visual	5	3.3	2.99573	0.663294	1.94591	2.18263	12.2773	5.40415	1.38629	2.19722	0.81093	-0.81093	1	0	0	0	0	0	0	0	0	0	0	0
629	Henan University of Science and Technology	Henan	Jiaozuo	0	0	0	0	Henan Provincial Department of Education	1	Visual Communication Design	visual	visual	5	3.8	2.99573	0.663294	2.3979	1.89166	9.94952	5.69709	1.38629	2.19722	0.81093	-0.81093	1	0	0	0	0	0	0	0	0	0	0	0
630	Zhoukou Teachers College	Henan	Zhoukou	0	0	0	0	Henan Provincial Department of Education	1	Visual Communication Design	visual	visual	4.7	3.5	2.99573	0.663294	4.00733	2.07799	2.78331	5.9162	1.38629	2.19722	0.81093	-0.81093	1	0	0	0	0	0	0	0	0	0	0	0
631	Xuchang College	Henan	Xuchang	0	0	0	0	Henan Provincial Department of Education	1	Visual Communication Design	visual	visual	4.8	3.7	2.99573	0.663294	3.63759	2.36873	4.09917	5.04343	1.38629	2.19722	0.81093	-0.81093	1	0	0	0	0	0	0	0	0	0	0	0
632	Henan University of Economics and Law	Henan	Zhengzhou	0	0	0	0	Henan Provincial Department of Education	1	Visual Communication Design	visual	visual	4.5	2.6	2.99573	0.663294	3.58352	2.18263	12.2773	5.40415	1.38629	2.19722	0.81093	-0.81093	1	0	0	0	0	0	0	0	0	0	0	0
633	Zhengzhou Aviation Industry Management College	Henan	Zhengzhou	0	0	0	0	Henan Provincial Department of Education	1	Visual Communication Design	visual	visual	4.8	3.8	2.99573	0.663294	2.77259	2.18263	12.2773	5.40415	1.38629	2.19722	0.81093	-0.81093	1	0	0	0	0	0	0	0	0	0	0	0
634	Wuhan University of Science and Technology	Hubei	Wuhan	0	0	0	0	Hubei Provincial Department of Education	1	Visual Communication Design	visual	visual	4.9	4.1	2.99573	0.663294	2.30259	2.18351	15.0679	5.46188	1.38629	2.19722	0.81093	-0.81093	1	0	0	0	0	0	0	0	0	0	0	0
635	Wuhan Institute of Technology	Hubei	Wuhan	0	0	0	0	Hubei Provincial Department of Education	1	Visual Communication Design	visual	visual	4.7	3.8	2.99573	0.663294	2.48491	2.18351	15.0679	5.46188	1.38629	2.19722	0.81093	-0.81093	1	0	0	0	0	0	0	0	0	0	0	0
636	Hubei University of Technology	Hubei	Wuhan	0	0	0	0	Hubei Provincial Department of Education	1	Visual Communication Design	visual	visual	4.7	4.8	2.99573	0.663294	5.14749	2.18351	15.0679	5.46188	1.38629	2.19722	0.81093	-0.81093	1	0	0	0	0	0	0	0	0	0	0	0
637	Hubei University	Hubei	Wuhan	0	0	0	0	Hubei Provincial Department of Education	1	Visual Communication Design	visual	visual	4.5	4.7	2.99573	0.663294	2.48491	2.18351	15.0679	5.46188	1.38629	2.19722	0.81093	-0.81093	1	0	0	0	0	0	0	0	0	0	0	0
638	Hubei University of Arts and Sciences	Hubei	Wuhan	0	0	0	0	Hubei Provincial Department of Education	1	Visual Communication Design	visual	visual	4.7	3.9	2.99573	0.663294	1.79176	2.18351	15.0679	5.46188	1.38629	2.19722	0.81093	-0.81093	1	0	0	0	0	0	0	0	0	0	0	0
639	Hubei Academy of Fine Arts	Hubei	Wuhan	0	0	0	0	Hubei Provincial Department of Education	1	Visual Communication Design	visual	visual	5	3.4	2.99573	0.663294	2.07944	2.18351	15.0679	5.46188	1.38629	2.19722	0.81093	-0.81093	1	0	0	0	0	0	0	0	0	0	0	0
640	South-Central University for Nationalities	Hubei	Wuhan	0	0	0	0	State Ethnic Affairs Commission	0	Visual Communication Design	visual	visual	5	3.5	2.99573	0.663294	1.79176	2.18351	15.0679	5.46188	1.38629	2.19722	0.81093	-0.81093	1	0	0	0	0	0	0	0	0	0	0	0
641	Hunan University	Hunan	Changsha	0	0	0	0	Ministry of Education	0	Visual Communication Design	visual	visual	4.3	2.4	2.99573	0.663294	4.04305	2.1964	12.5706	5.69308	1.38629	2.19722	0.81093	-0.81093	1	0	0	0	0	0	0	0	0	0	0	0
642	Hunan University of Science and Technology	Hunan	Xiangtan	0	0	0	0	Hunan Provincial Department of Education	1	Visual Communication Design	visual	visual	5	3.7	2.99573	0.663294	1.94591	2.16555	7.91299	5.14749	1.38629	2.19722	0.81093	-0.81093	1	0	0	0	0	0	0	0	0	0	0	0
643	Central South University of Forestry and Technology	Hunan	Changsha	0	0	0	0	Hunan Provincial Department of Education	1	Visual Communication Design	visual	visual	4.7	4.2	2.99573	0.663294	3.04452	2.1964	12.5706	5.69308	1.38629	2.19722	0.81093	-0.81093	1	0	0	0	0	0	0	0	0	0	0	0
644	Hunan Institute of Technology	Hunan	Xiangtan	0	0	0	0	Hunan Provincial Department of Education	1	Visual Communication Design	visual	visual	4.7	4.4	2.99573	0.663294	3.43399	2.16555	7.91299	5.14749	1.38629	2.19722	0.81093	-0.81093	1	0	0	0	0	0	0	0	0	0	0	0
645	Hunan Institute of Science and Technology	Hunan	Xiangtan	0	0	0	0	Hunan Provincial Department of Education	1	Visual Communication Design	visual	visual	4.7	3.9	2.99573	0.663294	4.14313	2.16555	7.91299	5.14749	1.38629	2.19722	0.81093	-0.81093	1	0	0	0	0	0	0	0	0	0	0	0
646	Shantou University	Guangdong	Shantou	0	0	0	0	Guangdong Provincial Department of Education	1	Visual Communication Design	visual	visual	4.8	4.2	2.99573	0.663294	2.89037	2.34828	8.5088	5.34251	1.38629	2.19722	0.81093	-0.81093	1	0	0	0	0	0	0	0	0	0	0	0
647	Guangdong Ocean University	Guangdong	Zhanjiang	0	0	0	0	Guangdong Provincial Department of Education	1	Visual Communication Design	visual	visual	4.7	4.3	2.99573	0.663294	4.2485	2.42413	5.84454	5.38602	1.38629	2.19722	0.81093	-0.81093	1	0	0	0	0	0	0	0	0	0	0	0
648	Huizhou College	Guangdong	Huizhou	0	0	0	0	Guangdong Provincial Department of Education	1	Visual Communication Design	visual	visual	4.5	4.3	2.99573	0.663294	3.58352	2.13869	10.5198	5.32382	1.38629	2.19722	0.81093	-0.81093	1	0	0	0	0	0	0	0	0	0	0	0
649	Lingnan Teachers College	Guangdong	Zhanjiang	0	0	0	0	Guangdong Provincial Department of Education	1	Visual Communication Design	visual	visual	4.7	4.7	2.99573	0.663294	4.96981	2.42413	5.84454	5.38602	1.38629	2.19722	0.81093	-0.81093	1	0	0	0	0	0	0	0	0	0	0	0
650	Guangzhou Art College	Guangdong	Guangzhou	0	0	0	0	Guangdong Provincial Department of Education	1	Visual Communication Design	visual	visual	4.9	4.2	2.99573	0.663294	2.99573	2.14254	13.4482	5.74469	1.38629	2.19722	0.81093	-0.81093	1	0	0	0	0	0	0	0	0	0	0	0
651	Hechi College	Guangxi	Hechi	0	0	0	0	Department of Education of Guangxi Zhuang Autonomous Region	1	Visual Communication Design	visual	visual	4.7	4.3	2.99573	0.663294	2.70805	1.38986	4.98907	5.98771	1.38629	2.19722	0.81093	-0.81093	1	0	0	0	0	0	0	0	0	0	0	0
652	Guangxi Art Institute	Guangxi	Nanning	0	0	0	0	Department of Education of Guangxi Zhuang Autonomous Region	1	Visual Communication Design	visual	visual	4.6	4.4	2.99573	0.663294	4.46591	2.35882	14.6885	5.70627	1.38629	2.19722	0.81093	-0.81093	1	0	0	0	0	0	0	0	0	0	0	0
653	Chongqing University	Chongqing	Chongqing	0	0	0	1	Ministry of Education	0	Visual Communication Design	visual	visual	5	3.7	2.99573	0.663294	2.19722	2.3578	11.5826	5.73012	1.38629	2.19722	0.81093	-0.81093	1	0	0	0	0	0	0	0	0	0	0	0
654	Chongqing University of Posts and Telecommunications	Chongqing	Chongqing	0	0	0	1	Chongqing Education Commission	2	Visual Communication Design	visual	visual	4.7	4.1	2.99573	0.663294	3.04452	2.3578	11.5826	5.73012	1.38629	2.19722	0.81093	-0.81093	1	0	0	0	0	0	0	0	0	0	0	0
655	Sichuan Agricultural University	Sichuan	Yaan	0	0	0	0	Sichuan Provincial Department of Education	1	Visual Communication Design	visual	visual	4.8	4.2	2.99573	0.663294	2.56495	2.22149	5.63575	5.40717	1.38629	2.19722	0.81093	-0.81093	1	0	0	0	0	0	0	0	0	0	0	0
656	China West Normal University	Sichuan	Nanchong	0	0	0	0	Sichuan Provincial Department of Education	1	Visual Communication Design	visual	visual	4.4	3.6	2.99573	0.663294	3.82864	2.21257	5.97781	5.55296	1.38629	2.19722	0.81093	-0.81093	1	0	0	0	0	0	0	0	0	0	0	0
657	Chongqing University of Arts and Sciences	Chongqing	Chongqing	0	0	0	1	Chongqing Education Commission	2	Visual Communication Design	visual	visual	4.7	4.2	2.99573	0.663294	4.31749	2.3578	11.5826	5.73012	1.38629	2.19722	0.81093	-0.81093	1	0	0	0	0	0	0	0	0	0	0	0
658	Chongqing Three Gorges College	Chongqing	Chongqing	0	0	0	1	Chongqing Education Commission	2	Visual Communication Design	visual	visual	4.8	3.7	2.99573	0.663294	2.07944	2.3578	11.5826	5.73012	1.38629	2.19722	0.81093	-0.81093	1	0	0	0	0	0	0	0	0	0	0	0
659	Sichuan Music College	Sichuan	Chengdu	0	0	0	0	Sichuan Provincial Department of Education	1	Visual Communication Design	visual	visual	4.8	4	2.99573	0.663294	3.17805	2.1048	12.9865	5.60099	1.38629	2.19722	0.81093	-0.81093	1	0	0	0	0	0	0	0	0	0	0	0
660	Sichuan Academy of Fine Arts	Chongqing	Chengdu	0	0	0	1	Chongqing Education Commission	2	Visual Communication Design	visual	visual	5	3.7	2.99573	0.663294	1.79176	2.1048	12.9865	5.60099	1.38629	2.19722	0.81093	-0.81093	1	0	0	0	0	0	0	0	0	0	0	0
661	Guizhou University	Guizhou	Guiyang	0	0	0	0	Guizhou Provincial Department of Education	1	Visual Communication Design	visual	visual	4.8	3.6	2.99573	0.663294	2.3979	2.31996	14.1004	5.77352	1.38629	2.19722	0.81093	-0.81093	1	0	0	0	0	0	0	0	0	0	0	0
662	Qiannan Normal University for Nationalities	Guizhou	Qiannan Buyi and Miao Autonomous Prefecture	0	0	0	0	Guizhou Provincial Department of Education	1	Visual Communication Design	visual	visual	4.3	3.8	2.99573	0.663294	4.27667	1.98751	8.22853	5.60433	1.38629	2.19722	0.81093	-0.81093	1	0	0	0	0	0	0	0	0	0	0	0
663	Red River Academy	Yunnan	Honghe Hani and Yi Autonomous Prefecture	0	0	0	0	Yunnan Provincial Department of Education	1	Visual Communication Design	visual	visual	4.4	2.9	2.99573	0.663294	3.73767	2.18503	6.34039	6.05444	1.38629	2.19722	0.81093	-0.81093	1	0	0	0	0	0	0	0	0	0	0	0
664	Yunnan Art Institute	Yunnan	Kunming	0	0	0	0	Yunnan Provincial Department of Education	1	Visual Communication Design	visual	visual	4.7	3.8	2.99573	0.663294	5.69709	2.4616	11.8237	5.3435	1.38629	2.19722	0.81093	-0.81093	1	0	0	0	0	0	0	0	0	0	0	0
665	Yunnan Nationalities University	Yunnan	Kunming	0	0	0	0	Yunnan Provincial Department of Education	1	Visual Communication Design	visual	visual	4.5	2.9	2.99573	0.663294	4.12713	2.4616	11.8237	5.3435	1.38629	2.19722	0.81093	-0.81093	1	0	0	0	0	0	0	0	0	0	0	0
666	Xian University of Technology	Shaanxi	Xian	0	0	0	0	Shaanxi Provincial Department of Education	1	Visual Communication Design	visual	visual	4.7	3.4	2.99573	0.663294	2.56495	2.30513	12.0677	5.64289	1.38629	2.19722	0.81093	-0.81093	1	0	0	0	0	0	0	0	0	0	0	0
667	Xian Petroleum University	Shaanxi	Xian	0	0	0	0	Shaanxi Provincial Department of Education	1	Visual Communication Design	visual	visual	5	3.4	2.99573	0.663294	1.60944	2.30513	12.0677	5.64289	1.38629	2.19722	0.81093	-0.81093	1	0	0	0	0	0	0	0	0	0	0	0
668	Yanan University	Shaanxi	Yanan	0	0	0	0	Shaanxi Provincial Department of Education	1	Visual Communication Design	visual	visual	4.6	3.8	2.99573	0.663294	3.95124	2.07531	6.3983	5.83247	1.38629	2.19722	0.81093	-0.81093	1	0	0	0	0	0	0	0	0	0	0	0
669	Xian Academy of Fine Arts	Shaanxi	Xian	0	0	0	0	Shaanxi Provincial Department of Education	1	Visual Communication Design	visual	visual	4.5	4.4	2.99573	0.663294	2.77259	2.30513	12.0677	5.64289	1.38629	2.19722	0.81093	-0.81093	1	0	0	0	0	0	0	0	0	0	0	0
670	Tianshui Teachers College	Gansu	Tian Shui	0	0	0	0	Gansu Provincial Department of Education	1	Visual Communication Design	visual	visual	5	3.6	2.99573	0.663294	2.07944	1.93924	4.61234	4.93447	1.38629	2.19722	0.81093	-0.81093	1	0	0	0	0	0	0	0	0	0	0	0
671	Qinghai Normal University	Qinghai	Xining	0	0	0	0	Qinghai Provincial Department of Education	1	Visual Communication Design	visual	visual	4.8	4.1	2.99573	0.663294	2.89037	2.15605	9.47462	5.37574	1.38629	2.19722	0.81093	-0.81093	1	0	0	0	0	0	0	0	0	0	0	0
672	Qinghai University for Nationalities	Qinghai	Xining	0	0	0	0	Qinghai Provincial Department of Education	1	Visual Communication Design	visual	visual	4.4	2.5	2.99573	0.663294	2.19722	2.15605	9.47462	5.37574	1.38629	2.19722	0.81093	-0.81093	1	0	0	0	0	0	0	0	0	0	0	0
673	Xinjiang Normal University	Xinjiang	Urumqi	0	0	0	0	Xinjiang Uygur Autonomous Region Department of Education	1	Visual Communication Design	visual	visual	4.2	3.4	2.99573	0.663294	3.29584	2.42394	8.84927	5.60631	1.38629	2.19722	0.81093	-0.81093	1	0	0	0	0	0	0	0	0	0	0	0
674	Tianjin Urban Construction University	Tianjin	Tianjin	0	1	0	0	Tianjin Municipal Education Commission	2	Visual Communication Design	visual	visual	4.7	4	2.99573	0.663294	3.49651	2.16346	10.3837	5.47783	1.38629	2.19722	0.81093	-0.81093	1	0	0	0	0	0	0	0	0	0	0	0
675	Guangdong Baiyun University	Guangdong	Guangzhou	0	0	0	0	Guangdong Provincial Department of Education	1	Visual Communication Design	visual	visual	5	3.1	2.99573	0.663294	3.17805	2.14254	13.4482	5.74469	1.38629	2.19722	0.81093	-0.81093	1	0	0	0	0	0	0	0	0	0	0	0
676	Jiangxi Institute of Science and Technology	Jiangxi	Nanchang	0	0	0	0	Jiangxi Provincial Department of Education	1	Visual Communication Design	visual	visual	4.4	3.9	2.99573	0.663294	4.55388	2.23689	10.3193	5.40579	1.38629	2.19722	0.81093	-0.81093	1	0	0	0	0	0	0	0	0	0	0	0
677	Shanghai University of Engineering and Technology	Shanghai	Shanghai	0	0	1	0	Shanghai Education Commission	2	Visual Communication Design	visual	visual	5	4	2.99573	0.663294	2.3979	2.29517	14.1681	5.45521	1.38629	2.19722	0.81093	-0.81093	1	0	0	0	0	0	0	0	0	0	0	0
678	Zaozhuang College	Shandong	Zaozhuang	0	0	0	0	Shandong Provincial Department of Education	1	Visual Communication Design	visual	visual	4.4	2.7	2.99573	0.663294	4.04305	2.25973	4.41211	5.69933	1.38629	2.19722	0.81093	-0.81093	1	0	0	0	0	0	0	0	0	0	0	0
679	Shandong Academy of Arts and Crafts	Shandong	Jinan	0	0	0	0	Shandong Provincial Department of Education	1	Visual Communication Design	visual	visual	4.6	3.9	2.99573	0.663294	3.52636	2.32021	12.3167	5.71343	1.38629	2.19722	0.81093	-0.81093	1	0	0	0	0	0	0	0	0	0	0	0
680	Guiyang College	Guizhou	Guiyang	0	0	0	0	Guizhou Provincial Department of Education	1	Visual Communication Design	visual	visual	4.4	4.5	2.99573	0.663294	3.49651	2.31996	14.1004	5.77352	1.38629	2.19722	0.81093	-0.81093	1	0	0	0	0	0	0	0	0	0	0	0
681	Shenyang University	Liaoning	Shenyang	0	0	0	0	Liaoning Provincial Department of Education	1	Visual Communication Design	visual	visual	4.8	4.3	2.99573	0.663294	3.66356	2.22726	10.9721	5.68426	1.38629	2.19722	0.81093	-0.81093	1	0	0	0	0	0	0	0	0	0	0	0
682	Zhejiang Institute of Technology	Zhejiang	Hangzhou	0	0	0	0	Zhejiang Provincial Department of Education	1	Visual Communication Design	visual	visual	4.8	3.5	2.99573	0.663294	3.21888	2.05312	12.8604	5.62777	1.38629	2.19722	0.81093	-0.81093	1	0	0	0	0	0	0	0	0	0	0	0
683	Luoyang Institute of Technology	Henan	Luoyang	0	0	0	0	Henan Provincial Department of Education	1	Visual Communication Design	visual	visual	4.7	4.7	2.99573	0.663294	3.85015	2.19957	8.61014	5.20203	1.38629	2.19722	0.81093	-0.81093	1	0	0	0	0	0	0	0	0	0	0	0
684	Jianghan University	Hubei	Wuhan	0	0	0	0	Hubei Provincial Department of Education	1	Visual Communication Design	visual	visual	4.5	2.7	2.99573	0.663294	4.23411	2.18351	15.0679	5.46188	1.38629	2.19722	0.81093	-0.81093	1	0	0	0	0	0	0	0	0	0	0	0
685	Chengdu University	Sichuan	Chengdu	0	0	0	0	Sichuan Provincial Department of Education	1	Visual Communication Design	visual	visual	4.6	4	2.99573	0.663294	4.51086	2.1048	12.9865	5.60099	1.38629	2.19722	0.81093	-0.81093	1	0	0	0	0	0	0	0	0	0	0	0
686	Xian University of Arts and Sciences	Shaanxi	Xian	0	0	0	0	Shaanxi Provincial Department of Education	1	Visual Communication Design	visual	visual	4.6	3.9	2.99573	0.663294	4.81218	2.30513	12.0677	5.64289	1.38629	2.19722	0.81093	-0.81093	1	0	0	0	0	0	0	0	0	0	0	0
687	Dalian University	Liaoning	Dalian	0	0	0	0	Liaoning Provincial Department of Education	1	Visual Communication Design	visual	visual	4.8	4.3	2.99573	0.663294	2.94444	2.16653	9.94982	5.24743	1.38629	2.19722	0.81093	-0.81093	1	0	0	0	0	0	0	0	0	0	0	0
688	Jiangxi Science and Technology Normal University	Jiangxi	Nanchang	0	0	0	0	Jiangxi Provincial Department of Education	1	Visual Communication Design	visual	visual	4.7	3.2	2.99573	0.663294	2.70805	2.23689	10.3193	5.40579	1.38629	2.19722	0.81093	-0.81093	1	0	0	0	0	0	0	0	0	0	0	0
689	Anyang Institute of Technology	Henan	Anyang	0	0	0	0	Henan Provincial Department of Education	1	Visual Communication Design	visual	visual	4.9	4	2.99573	0.663294	2.30259	2.49224	6.90915	4.46591	1.38629	2.19722	0.81093	-0.81093	1	0	0	0	0	0	0	0	0	0	0	0
690	Yuxi Teachers College	Yunnan	Yuxi	0	0	0	0	Yunnan Provincial Department of Education	1	Visual Communication Design	visual	visual	4.6	4.3	2.99573	0.663294	4.96981	2.07541	4.80456	4.66814	1.38629	2.19722	0.81093	-0.81093	1	0	0	0	0	0	0	0	0	0	0	0
691	Kunming College	Yunnan	Kunming	0	0	0	0	Yunnan Provincial Department of Education	1	Visual Communication Design	visual	visual	4.9	4	2.99573	0.663294	1.94591	2.4616	11.8237	5.3435	1.38629	2.19722	0.81093	-0.81093	1	0	0	0	0	0	0	0	0	0	0	0
692	Gansu University of Political Science and Law	Gansu	Lanzhou	0	0	0	0	Gansu Provincial Department of Education	1	Visual Communication Design	visual	visual	4.6	4.1	2.99573	0.663294	3.21888	2.41192	11.4087	5.67234	1.38629	2.19722	0.81093	-0.81093	1	0	0	0	0	0	0	0	0	0	0	0
693	Northern University for Nationalities	Ningxia	Shenyang	0	0	0	0	State Ethnic Affairs Commission	0	Visual Communication Design	visual	visual	4.9	3.1	2.99573	0.663294	3.43399	2.22726	10.9721	5.68426	1.38629	2.19722	0.81093	-0.81093	1	0	0	0	0	0	0	0	0	0	0	0
694	Heilongjiang Oriental College	Heilongjiang	Black River	0	0	0	0	Heilongjiang Provincial Department of Education	1	Visual Communication Design	visual	visual	4.9	3.9	2.99573	0.663294	2.30259	1.87878	4.923	5.73979	1.38629	2.19722	0.81093	-0.81093	1	0	0	0	0	0	0	0	0	0	0	0
695	Nanjing Xiaozhuang College	Jiangsu	Nanjing	0	0	0	0	Jiangsu Provincial Department of Education	1	Visual Communication Design	visual	visual	4.4	4.1	2.99573	0.663294	2.19722	2.24275	14.9166	5.56297	1.38629	2.19722	0.81093	-0.81093	1	0	0	0	0	0	0	0	0	0	0	0
696	Jiangsu Institute of Technology	Jiangsu	Changzhou	0	0	0	0	Jiangsu Provincial Department of Education	1	Visual Communication Design	visual	visual	4.3	3.6	2.99573	0.663294	1.79176	2.25279	11.3105	5.53468	1.38629	2.19722	0.81093	-0.81093	1	0	0	0	0	0	0	0	0	0	0	0
697	Quzhou College	Zhejiang	Quzhou	0	0	0	0	Zhejiang Provincial Department of Education	1	Visual Communication Design	visual	visual	4.3	3.2	2.99573	0.663294	3.85015	2.07312	5.83371	5.53602	1.38629	2.19722	0.81093	-0.81093	1	0	0	0	0	0	0	0	0	0	0	0
698	Putian College	Fujian	Putian	0	0	0	0	Fujian Provincial Department of Education	1	Visual Communication Design	visual	visual	4.3	4.3	2.99573	0.663294	4.61512	2.24991	6.271	4.90897	1.38629	2.19722	0.81093	-0.81093	1	0	0	0	0	0	0	0	0	0	0	0
699	Xinyu College	Jiangxi	Xinyu	0	0	0	0	Jiangxi Provincial Department of Education	1	Visual Communication Design	visual	visual	4.6	3.4	2.99573	0.663294	4.35671	1.70517	2.90042	5.10595	1.38629	2.19722	0.81093	-0.81093	1	0	0	0	0	0	0	0	0	0	0	0
700	Henan Institute of Engineering	Henan	Zhengzhou	0	0	0	0	Henan Provincial Department of Education	1	Visual Communication Design	visual	visual	4.8	2.5	2.99573	0.663294	2.77259	2.18263	12.2773	5.40415	1.38629	2.19722	0.81093	-0.81093	1	0	0	0	0	0	0	0	0	0	0	0
701	Hunan Womens College	Hunan	Loudi	0	0	0	0	Hunan Provincial Department of Education	1	Visual Communication Design	visual	visual	5	3.9	2.99573	0.663294	2.19722	2.01662	5.24496	5.34233	1.38629	2.19722	0.81093	-0.81093	1	0	0	0	0	0	0	0	0	0	0	0
702	University of Electronic Science and Technology of China Zhongshan College	Guangdong	Zhongshan	0	0	0	0	Guangdong Provincial Department of Education	1	Visual Communication Design	visual	visual	4.7	4	2.99573	0.663294	1.60944	2.06843	8.40022	5.4811	1.38629	2.19722	0.81093	-0.81093	1	0	0	0	0	0	0	0	0	0	0	0
703	Hainan Normal University	Hainan	Haikou	0	0	0	0	Hainan Provincial Department of Education	1	Visual Communication Design	visual	visual	4.6	3.4	2.99573	0.663294	4.09434	2.0139	9.98723	5.70652	1.38629	2.19722	0.81093	-0.81093	1	0	0	0	0	0	0	0	0	0	0	0
704	Sichuan University for Nationalities	Sichuan	Chengdu	0	0	0	0	Sichuan Provincial Department of Education	1	Visual Communication Design	visual	visual	4	4	2.99573	0.663294	4.07754	2.1048	12.9865	5.60099	1.38629	2.19722	0.81093	-0.81093	1	0	0	0	0	0	0	0	0	0	0	0
705	Liaodong College	Liaoning	Yingkou	0	0	0	0	Liaoning Provincial Department of Education	1	Visual Communication Design	visual	visual	4.4	3.5	2.99573	0.663294	4.04305	2.44719	5.69149	5.68562	1.38629	2.19722	0.81093	-0.81093	1	0	0	0	0	0	0	0	0	0	0	0
706	Chongqing Technology and Business University	Chongqing	Chongqing	0	0	0	1	Chongqing Education Commission	2	Visual Communication Design	visual	visual	5	3.9	2.99573	0.663294	1.94591	2.3578	11.5826	5.73012	1.38629	2.19722	0.81093	-0.81093	1	0	0	0	0	0	0	0	0	0	0	0
707	Hezhou College	Guangxi	Hezhou	0	0	0	0	Department of Education of Guangxi Zhuang Autonomous Region	1	Visual Communication Design	visual	visual	4.7	3.4	2.99573	0.663294	4.41884	1.16735	4.4045	5.61677	1.38629	2.19722	0.81093	-0.81093	1	0	0	0	0	0	0	0	0	0	0	0
708	Zhejiang Shuren College	Zhejiang	Hangzhou	0	0	0	0	Zhejiang Provincial Department of Education	1	Visual Communication Design	visual	visual	4.4	3.4	2.99573	0.663294	3.61092	2.05312	12.8604	5.62777	1.38629	2.19722	0.81093	-0.81093	1	0	0	0	0	0	0	0	0	0	0	0
709	Guangdong University of Technology	Guangdong	Guangzhou	0	0	0	0	Guangdong Provincial Department of Education	1	Visual Communication Design	visual	visual	4.7	3.6	2.99573	0.663294	3.04452	2.14254	13.4482	5.74469	1.38629	2.19722	0.81093	-0.81093	1	0	0	0	0	0	0	0	0	0	0	0
710	Foshan Institute of Science and Technology	Guangdong	Foshan	0	0	0	0	Guangdong Provincial Department of Education	1	Visual Communication Design	visual	visual	4.6	2.8	2.99573	0.663294	4.14313	1.93557	9.21819	5.38838	1.38629	2.19722	0.81093	-0.81093	1	0	0	0	0	0	0	0	0	0	0	0
711	Hunan University of Foreign Economics	Hunan	Changsha	0	0	0	0	Hunan Provincial Department of Education	1	Visual Communication Design	visual	visual	4.5	4.2	2.99573	0.663294	4.62497	2.1964	12.5706	5.69308	1.38629	2.19722	0.81093	-0.81093	1	0	0	0	0	0	0	0	0	0	0	0
712	Wuchang Institute of Technology	Hubei	Wuhan	0	0	0	0	Hubei Provincial Department of Education	1	Visual Communication Design	visual	visual	4.7	4.5	2.99573	0.663294	3.73767	2.18351	15.0679	5.46188	1.38629	2.19722	0.81093	-0.81093	1	0	0	0	0	0	0	0	0	0	0	0
713	Shandong Womens College	Shandong	Jinan	0	0	0	0	Shandong Provincial Department of Education	1	Visual Communication Design	visual	visual	4.9	3.4	2.99573	0.663294	3.85015	2.32021	12.3167	5.71343	1.38629	2.19722	0.81093	-0.81093	1	0	0	0	0	0	0	0	0	0	0	0
714	Yantai Nanshan College	Shandong	Yantai	0	0	0	0	Shandong Provincial Department of Education	1	Visual Communication Design	visual	visual	4.5	4.1	2.99573	0.663294	4.31749	2.45487	7.03067	5.43625	1.38629	2.19722	0.81093	-0.81093	1	0	0	0	0	0	0	0	0	0	0	0
715	Wuhan Institute of Bioengineering	Hubei	Wuhan	0	0	0	0	Hubei Provincial Department of Education	1	Visual Communication Design	visual	visual	4.7	4.3	2.99573	0.663294	3.3322	2.18351	15.0679	5.46188	1.38629	2.19722	0.81093	-0.81093	1	0	0	0	0	0	0	0	0	0	0	0
716	Zhanjiang Institute of Science and Technology	Guangdong	Zhanjiang	0	0	0	0	Guangdong Provincial Department of Education	1	Visual Communication Design	visual	visual	4.5	4.4	2.99573	0.663294	3.78419	2.42413	5.84454	5.38602	1.38629	2.19722	0.81093	-0.81093	1	0	0	0	0	0	0	0	0	0	0	0
717	Pearl River College of South China Agricultural University	Guangdong	Guangzhou	0	0	0	0	Guangdong Provincial Department of Education	1	Visual Communication Design	visual	visual	4.3	4.1	2.99573	0.663294	4.43082	2.14254	13.4482	5.74469	1.38629	2.19722	0.81093	-0.81093	1	0	0	0	0	0	0	0	0	0	0	0
718	Xiaoxiang College of Hunan University of Science and Technology	Hunan	Xiangtan	0	0	0	0	Hunan Provincial Department of Education	1	Visual Communication Design	visual	visual	4.9	4.4	2.99573	0.663294	2.19722	2.16555	7.91299	5.14749	1.38629	2.19722	0.81093	-0.81093	1	0	0	0	0	0	0	0	0	0	0	0
719	College of Foreign Affairs, Central South University of Forestry and Technology	Hunan	Changsha	0	0	0	0	Hunan Provincial Department of Education	1	Visual Communication Design	visual	visual	4.7	3.8	2.99573	0.663294	2.48491	2.1964	12.5706	5.69308	1.38629	2.19722	0.81093	-0.81093	1	0	0	0	0	0	0	0	0	0	0	0
720	Furong College of Hunan University of Arts and Sciences	Hunan	Yueyang	0	0	0	0	Hunan Provincial Department of Education	1	Visual Communication Design	visual	visual	4.9	3.9	2.99573	0.663294	2.48491	2.05624	5.54088	5.72359	1.38629	2.19722	0.81093	-0.81093	1	0	0	0	0	0	0	0	0	0	0	0
721	Xian Eurasian College	Shaanxi	Xian	0	0	0	0	Shaanxi Provincial Department of Education	1	Visual Communication Design	visual	visual	4.9	4.4	2.99573	0.663294	3.68888	2.30513	12.0677	5.64289	1.38629	2.19722	0.81093	-0.81093	1	0	0	0	0	0	0	0	0	0	0	0
722	Xian Foreign Affairs University	Shaanxi	Xian	0	0	0	0	Shaanxi Provincial Department of Education	1	Visual Communication Design	visual	visual	5	4.6	2.99573	0.663294	1.94591	2.30513	12.0677	5.64289	1.38629	2.19722	0.81093	-0.81093	1	0	0	0	0	0	0	0	0	0	0	0
723	Xijing College	Shaanxi	Xian	0	0	0	0	Shaanxi Provincial Department of Education	1	Visual Communication Design	visual	visual	4.3	4.1	2.99573	0.663294	4.15888	2.30513	12.0677	5.64289	1.38629	2.19722	0.81093	-0.81093	1	0	0	0	0	0	0	0	0	0	0	0
724	Zhengzhou University of Science and Technology	Henan	Zhengzhou	0	0	0	0	Henan Provincial Department of Education	1	Visual Communication Design	visual	visual	4.5	4.3	2.99573	0.663294	3.58352	2.18263	12.2773	5.40415	1.38629	2.19722	0.81093	-0.81093	1	0	0	0	0	0	0	0	0	0	0	0
725	Zhengzhou Institute of Industrial Applied Technology	Henan	Zhengzhou	0	0	0	0	Henan Provincial Department of Education	1	Visual Communication Design	visual	visual	4.7	3.3	2.99573	0.663294	3.3673	2.18263	12.2773	5.40415	1.38629	2.19722	0.81093	-0.81093	1	0	0	0	0	0	0	0	0	0	0	0
726	Shanxi Institute of Applied Science and Technology	Shanxi	Yangquan	0	0	0	0	Shanxi Provincial Department of Education	1	Visual Communication Design	visual	visual	4.4	3.8	2.99573	0.663294	2.70805	2.57449	6.93586	6.86537	1.38629	2.19722	0.81093	-0.81093	1	0	0	0	0	0	0	0	0	0	0	0
727	Shanghai Jianqiao College	Shanghai	Shanghai	0	0	1	0	Shanghai Education Commission	2	Visual Communication Design	visual	visual	4.4	3.5	2.99573	0.663294	4.7362	2.29517	14.1681	5.45521	1.38629	2.19722	0.81093	-0.81093	1	0	0	0	0	0	0	0	0	0	0	0
728	Ningbo Institute of Finance and Economics	Zhejiang	Ningbo	0	0	0	0	Zhejiang Provincial Department of Education	1	Visual Communication Design	visual	visual	4.7	3.8	2.99573	0.663294	3.09104	2.34284	9.72818	5.47083	1.38629	2.19722	0.81093	-0.81093	1	0	0	0	0	0	0	0	0	0	0	0
729	Shandong Yingcai College	Shandong	Jinan	0	0	0	0	Shandong Provincial Department of Education	1	Visual Communication Design	visual	visual	4.8	3.3	2.99573	0.663294	1.60944	2.32021	12.3167	5.71343	1.38629	2.19722	0.81093	-0.81093	1	0	0	0	0	0	0	0	0	0	0	0
730	Hebei Academy of Fine Arts	Hebei	Shijiazhuang	0	0	0	0	Department of Education of Hebei Province	1	Visual Communication Design	visual	visual	4.8	4.1	2.99573	0.663294	3.09104	2.51433	11.9263	5.40234	1.38629	2.19722	0.81093	-0.81093	1	0	0	0	0	0	0	0	0	0	0	0
731	Beijing Normal University, Zhuhai	Guangdong	Zhuhai	0	0	0	0	Guangdong Provincial Department of Education	1	Visual Communication Design	visual	visual	4.4	4.1	2.99573	0.663294	4.31749	2.1768	12.2138	5.48534	1.38629	2.19722	0.81093	-0.81093	1	0	0	0	0	0	0	0	0	0	0	0
732	Wuhan City College	Hubei	Wuhan	0	0	0	0	Hubei Provincial Department of Education	1	Visual Communication Design	visual	visual	4.3	3.9	2.99573	0.663294	4.8828	2.18351	15.0679	5.46188	1.38629	2.19722	0.81093	-0.81093	1	0	0	0	0	0	0	0	0	0	0	0
733	Wuhan College of Arts and Sciences	Hubei	Wuhan	0	0	0	0	Hubei Provincial Department of Education	1	Visual Communication Design	visual	visual	4.8	3.8	2.99573	0.663294	2.19722	2.18351	15.0679	5.46188	1.38629	2.19722	0.81093	-0.81093	1	0	0	0	0	0	0	0	0	0	0	0
734	Engineering Technology College of Hubei University of Technology	Hubei	Wuhan	0	0	0	0	Hubei Provincial Department of Education	1	Visual Communication Design	visual	visual	4.5	4.4	2.99573	0.663294	3.98898	2.18351	15.0679	5.46188	1.38629	2.19722	0.81093	-0.81093	1	0	0	0	0	0	0	0	0	0	0	0
735	Wuhan Textile University School of Foreign Economics and Trade	Hubei	Wuhan	0	0	0	0	Hubei Provincial Department of Education	1	Visual Communication Design	visual	visual	4.9	3.5	2.99573	0.663294	3.71357	2.18351	15.0679	5.46188	1.38629	2.19722	0.81093	-0.81093	1	0	0	0	0	0	0	0	0	0	0	0
736	Wuhan Industrial and Commercial College	Hubei	Wuhan	0	0	0	0	Hubei Provincial Department of Education	1	Visual Communication Design	visual	visual	4.5	3.4	2.99573	0.663294	3.46574	2.18351	15.0679	5.46188	1.38629	2.19722	0.81093	-0.81093	1	0	0	0	0	0	0	0	0	0	0	0
737	College of Arts and Sciences, Yangtze University	Hubei	Jingzhou	0	0	0	0	Hubei Provincial Department of Education	1	Visual Communication Design	visual	visual	4.7	3.7	2.99573	0.663294	4.2485	2.08749	8.00305	5.46262	1.38629	2.19722	0.81093	-0.81093	1	0	0	0	0	0	0	0	0	0	0	0
738	Hubei Business College	Hubei	Wuhan	0	0	0	0	Hubei Provincial Department of Education	1	Visual Communication Design	visual	visual	4.8	3.5	2.99573	0.663294	2.07944	2.18351	15.0679	5.46188	1.38629	2.19722	0.81093	-0.81093	1	0	0	0	0	0	0	0	0	0	0	0
739	Hubei Enshi College	Hubei	Enshi Tujia and Miao Autonomous Prefecture	0	0	0	0	Hubei Provincial Department of Education	1	Visual Communication Design	visual	visual	4.9	3.2	2.99573	0.663294	2.94444	2.07072	8.41511	5.43421	1.38629	2.19722	0.81093	-0.81093	1	0	0	0	0	0	0	0	0	0	0	0
740	Law and Business School of Hubei University of Economics	Hubei	Wuhan	0	0	0	0	Hubei Provincial Department of Education	1	Visual Communication Design	visual	visual	4.6	3.7	2.99573	0.663294	4.82028	2.18351	15.0679	5.46188	1.38629	2.19722	0.81093	-0.81093	1	0	0	0	0	0	0	0	0	0	0	0
741	Hubei University of Arts and Sciences	Hubei	Wuhan	0	0	0	0	Hubei Provincial Department of Education	1	Visual Communication Design	visual	visual	4.7	3.2	2.99573	0.663294	3.3322	2.18351	15.0679	5.46188	1.38629	2.19722	0.81093	-0.81093	1	0	0	0	0	0	0	0	0	0	0	0
742	Zhejiang Normal University Xingzhi College	Zhejiang	Jinhua	0	0	0	0	Zhejiang Provincial Department of Education	1	Visual Communication Design	visual	visual	4.7	3.7	2.99573	0.663294	3.73767	2.43447	12.2454	5.51256	1.38629	2.19722	0.81093	-0.81093	1	0	0	0	0	0	0	0	0	0	0	0
743	Zhejiang Sci-tech University School of Technology and Art	Zhejiang	Hangzhou	0	0	0	0	Zhejiang Provincial Department of Education	1	Visual Communication Design	visual	visual	4.8	3.5	2.99573	0.663294	3.17805	2.05312	12.8604	5.62777	1.38629	2.19722	0.81093	-0.81093	1	0	0	0	0	0	0	0	0	0	0	0
744	Huzhou College	Zhejiang	Huzhou	0	0	0	0	Zhejiang Provincial Department of Education	1	Visual Communication Design	visual	visual	4.6	3.4	2.99573	0.663294	4.39445	2.29249	9.11962	5.8835	1.38629	2.19722	0.81093	-0.81093	1	0	0	0	0	0	0	0	0	0	0	0
745	Shaoxing College of Arts and Sciences Yuanpei College	Zhejiang	Shaoxing	0	0	0	0	Zhejiang Provincial Department of Education	1	Visual Communication Design	visual	visual	4.9	3.5	2.99573	0.663294	4.18965	2.3328	7.93231	5.56535	1.38629	2.19722	0.81093	-0.81093	1	0	0	0	0	0	0	0	0	0	0	0
746	Zhejiang Gongshang University Hangzhou Business School	Zhejiang	Hangzhou	0	0	0	0	Zhejiang Provincial Department of Education	1	Visual Communication Design	visual	visual	4.7	3.3	2.99573	0.663294	3.61092	2.05312	12.8604	5.62777	1.38629	2.19722	0.81093	-0.81093	1	0	0	0	0	0	0	0	0	0	0	0
747	Zhejiang University of Finance and Economics Oriental College	Zhejiang	Hangzhou	0	0	0	0	Zhejiang Provincial Department of Education	1	Visual Communication Design	visual	visual	4.6	3.7	2.99573	0.663294	2.94444	2.05312	12.8604	5.62777	1.38629	2.19722	0.81093	-0.81093	1	0	0	0	0	0	0	0	0	0	0	0
748	Heilongjiang University of Foreign Languages	Heilongjiang	Harbin	0	0	0	0	Heilongjiang Provincial Department of Education	1	Visual Communication Design	visual	visual	4.1	3.5	2.99573	0.663294	4.35671	2.28855	9.16454	5.57595	1.38629	2.19722	0.81093	-0.81093	1	0	0	0	0	0	0	0	0	0	0	0
749	Heilongjiang Institute of Technology	Heilongjiang	Harbin	0	0	0	0	Heilongjiang Provincial Department of Education	1	Visual Communication Design	visual	visual	4.9	3.9	2.99573	0.663294	3.3322	2.28855	9.16454	5.57595	1.38629	2.19722	0.81093	-0.81093	1	0	0	0	0	0	0	0	0	0	0	0
750	Harbin Far East Institute of Technology	Heilongjiang	Harbin	0	0	0	0	Heilongjiang Provincial Department of Education	1	Visual Communication Design	visual	visual	4.7	3.7	2.99573	0.663294	3.04452	2.28855	9.16454	5.57595	1.38629	2.19722	0.81093	-0.81093	1	0	0	0	0	0	0	0	0	0	0	0
751	Harbin Cambridge College	Heilongjiang	Harbin	0	0	0	0	Heilongjiang Provincial Department of Education	1	Visual Communication Design	visual	visual	4.8	3.9	2.99573	0.663294	3.13549	2.28855	9.16454	5.57595	1.38629	2.19722	0.81093	-0.81093	1	0	0	0	0	0	0	0	0	0	0	0
752	Kunming City College	Yunnan	Kunming	0	0	0	0	Yunnan Provincial Department of Education	1	Visual Communication Design	visual	visual	4.7	3.5	2.99573	0.663294	3.63759	2.4616	11.8237	5.3435	1.38629	2.19722	0.81093	-0.81093	1	0	0	0	0	0	0	0	0	0	0	0
753	Yantai Institute of Technology	Shandong	Yantai	0	0	0	0	Shandong Provincial Department of Education	1	Visual Communication Design	visual	visual	4.3	4.2	2.99573	0.663294	3.29584	2.45487	7.03067	5.43625	1.38629	2.19722	0.81093	-0.81093	1	0	0	0	0	0	0	0	0	0	0	0
754	Hebei University Business School	Hebei	Baoding	0	0	0	0	Department of Education of Hebei Province	1	Visual Communication Design	visual	visual	4.3	3.8	2.99573	0.663294	4.26268	2.32612	8.63744	5.4943	1.38629	2.19722	0.81093	-0.81093	1	0	0	0	0	0	0	0	0	0	0	0
755	Nanchang Institute of Technology	Jiangxi	Nanchang	0	0	0	0	Jiangxi Provincial Department of Education	1	Visual Communication Design	visual	visual	4.6	3.6	2.99573	0.663294	3.71357	2.23689	10.3193	5.40579	1.38629	2.19722	0.81093	-0.81093	1	0	0	0	0	0	0	0	0	0	0	0
756	Jimei University Chengyi College	Fujian	Xiamen	0	0	0	0	Fujian Provincial Department of Education	1	Visual Communication Design	visual	visual	4.5	3.3	2.99573	0.663294	3.46574	2.02362	11.2704	5.81076	1.38629	2.19722	0.81093	-0.81093	1	0	0	0	0	0	0	0	0	0	0	0
757	Xinxiang Engineering College	Henan	Xinxiang	0	0	0	0	Henan Provincial Department of Education	1	Visual Communication Design	visual	visual	4.1	3.8	2.99573	0.663294	2.48491	1.8989	6.8667	5.46553	1.38629	2.19722	0.81093	-0.81093	1	0	0	0	0	0	0	0	0	0	0	0
758	Zhengzhou University of Economics and Trade	Henan	Zhengzhou	0	0	0	0	Henan Provincial Department of Education	1	Visual Communication Design	visual	visual	4.5	4.1	2.99573	0.663294	3.43399	2.18263	12.2773	5.40415	1.38629	2.19722	0.81093	-0.81093	1	0	0	0	0	0	0	0	0	0	0	0
759	Beihai College of Art and Design	Guangxi	North Sea	0	0	0	0	Department of Education of Guangxi Zhuang Autonomous Region	1	Visual Communication Design	visual	visual	4.9	4.2	2.99573	0.663294	2.07944	2.30416	5.73163	5.98015	1.38629	2.19722	0.81093	-0.81093	1	0	0	0	0	0	0	0	0	0	0	0
760	Jinzhong Information College	Shanxi	Jinzhong	0	0	0	0	Shanxi Provincial Department of Education	1	Visual Communication Design	visual	visual	5	3.6	2.99573	0.663294	1.60944	2.25356	10.4968	5.26195	1.38629	2.19722	0.81093	-0.81093	1	0	0	0	0	0	0	0	0	0	0	0
761	Wuxi Taihu College	Jiangsu	Wuxi	0	0	0	0	Jiangsu Provincial Department of Education	1	Visual Communication Design	visual	visual	5	2.8	2.99573	0.663294	3.85015	2.22961	11.2526	5.46757	1.38629	2.19722	0.81093	-0.81093	1	0	0	0	0	0	0	0	0	0	0	0
762	Chongqing Institute of International Business and Economics	Chongqing	Chongqing	0	0	0	1	Chongqing Education Commission	2	Visual Communication Design	visual	visual	4.9	4.3	2.99573	0.663294	2.77259	2.3578	11.5826	5.73012	1.38629	2.19722	0.81093	-0.81093	1	0	0	0	0	0	0	0	0	0	0	0
763	Jilin Animation Academy	Jilin	Changchun	0	0	0	0	Jilin Provincial Department of Education	1	Visual Communication Design	visual	visual	4.4	3.4	2.99573	0.663294	3.85015	2.33958	10.6483	5.52058	1.38629	2.19722	0.81093	-0.81093	1	0	0	0	0	0	0	0	0	0	0	0
764	Anhui Institute of Information Engineering	Anhui	Wuhu	0	0	0	0	Department of Education of Anhui Province	1	Visual Communication Design	visual	visual	4.8	3.7	2.99573	0.663294	3.09104	2.0286	12.0569	5.39907	1.38629	2.19722	0.81093	-0.81093	1	0	0	0	0	0	0	0	0	0	0	0
765	Hefei University of Economics	Anhui	Hefei	0	0	0	0	Department of Education of Anhui Province	1	Visual Communication Design	visual	visual	5	3.2	2.99573	0.663294	2.99573	2.14682	12.1799	5.42748	1.38629	2.19722	0.81093	-0.81093	1	0	0	0	0	0	0	0	0	0	0	0
766	Shanghai Institute of Visual Arts	Shanghai	Shanghai	0	0	1	0	Shanghai Education Commission	2	Visual Communication Design	visual	visual	4.7	3.1	2.99573	0.663294	3.82864	2.29517	14.1681	5.45521	1.38629	2.19722	0.81093	-0.81093	1	0	0	0	0	0	0	0	0	0	0	0
767	Liuzhou Institute of Technology	Guangxi	Liuzhou	0	0	0	0	Department of Education of Guangxi Zhuang Autonomous Region	1	Visual Communication Design	visual	visual	4.9	4.1	2.99573	0.663294	2.48491	2.11734	6.57687	5.72793	1.38629	2.19722	0.81093	-0.81093	1	0	0	0	0	0	0	0	0	0	0	0
768	Guilin College	Guangxi	Guilin	0	0	0	0	Department of Education of Guangxi Zhuang Autonomous Region	1	Visual Communication Design	visual	visual	4.5	4.4	2.99573	0.663294	4.85981	2.31107	7.69093	5.44242	1.38629	2.19722	0.81093	-0.81093	1	0	0	0	0	0	0	0	0	0	0	0
769	Jinling College of Nanjing University	Jiangsu	Nanjing	0	0	0	0	Jiangsu Provincial Department of Education	1	Visual Communication Design	visual	visual	4.6	4.1	2.99573	0.663294	3.13549	2.24275	14.9166	5.56297	1.38629	2.19722	0.81093	-0.81093	1	0	0	0	0	0	0	0	0	0	0	0
770	Guiyang Institute of Humanities and Technology	Guizhou	Guiyang	0	0	0	0	Guizhou Provincial Department of Education	1	Visual Communication Design	visual	visual	4.5	3.2	2.99573	0.663294	4.5326	2.31996	14.1004	5.77352	1.38629	2.19722	0.81093	-0.81093	1	0	0	0	0	0	0	0	0	0	0	0
771	Changchun Humanities College	Jilin	Changchun	0	0	0	0	Jilin Provincial Department of Education	1	Visual Communication Design	visual	visual	4.9	4.2	2.99573	0.663294	4.29046	2.33958	10.6483	5.52058	1.38629	2.19722	0.81093	-0.81093	1	0	0	0	0	0	0	0	0	0	0	0
772	Wuhan Huaxia Institute of Technology	Hubei	Wuhan	0	0	0	0	Hubei Provincial Department of Education	1	Visual Communication Design	visual	visual	4.5	3.5	2.99573	0.663294	4.27667	2.18351	15.0679	5.46188	1.38629	2.19722	0.81093	-0.81093	1	0	0	0	0	0	0	0	0	0	0	0
773	Sichuan Media College	Sichuan	Chengdu	0	0	0	0	Sichuan Provincial Department of Education	1	Visual Communication Design	visual	visual	4.8	3	2.99573	0.663294	3.13549	2.1048	12.9865	5.60099	1.38629	2.19722	0.81093	-0.81093	1	0	0	0	0	0	0	0	0	0	0	0
774	Chengdu Ginkgo Hotel Management College	Sichuan	Chengdu	0	0	0	0	Sichuan Provincial Department of Education	1	Visual Communication Design	visual	visual	4.7	3.5	2.99573	0.663294	4.56435	2.1048	12.9865	5.60099	1.38629	2.19722	0.81093	-0.81093	1	0	0	0	0	0	0	0	0	0	0	0
775	Chengdu University of Arts and Sciences	Sichuan	Chengdu	0	0	0	0	Sichuan Provincial Department of Education	1	Visual Communication Design	visual	visual	4.6	3.8	2.99573	0.663294	3.3673	2.1048	12.9865	5.60099	1.38629	2.19722	0.81093	-0.81093	1	0	0	0	0	0	0	0	0	0	0	0
776	Northwestern University Modern College	Shaanxi	Xian	0	0	0	0	Shaanxi Provincial Department of Education	1	Visual Communication Design	visual	visual	4.5	3.8	2.99573	0.663294	3.68888	2.30513	12.0677	5.64289	1.38629	2.19722	0.81093	-0.81093	1	0	0	0	0	0	0	0	0	0	0	0
777	Nanjing Media College	Jiangsu	Nanjing	0	0	0	0	Jiangsu Provincial Department of Education	1	Visual Communication Design	visual	visual	4.5	2.8	2.99573	0.663294	4.2485	2.24275	14.9166	5.56297	1.38629	2.19722	0.81093	-0.81093	1	0	0	0	0	0	0	0	0	0	0	0
778	Guangdong University of Science and Technology	Guangdong	Guangzhou	0	0	0	0	Guangdong Provincial Department of Education	1	Visual Communication Design	visual	visual	4.3	3.7	2.99573	0.663294	3.89182	2.14254	13.4482	5.74469	1.38629	2.19722	0.81093	-0.81093	1	0	0	0	0	0	0	0	0	0	0	0
779	Yenching Institute of Technology	Hebei	Beijing	0	0	0	0	Department of Education of Hebei Province	1	Visual Communication Design	visual	visual	4.8	3.4	2.99573	0.663294	3.49651	2.36864	15.1176	5.60071	1.38629	2.19722	0.81093	-0.81093	1	0	0	0	0	0	0	0	0	0	0	0
780	Liaoning College of Finance and Trade	Liaoning	Dalian	0	0	0	0	Liaoning Provincial Department of Education	1	Visual Communication Design	visual	visual	4.8	4.3	2.99573	0.663294	2.3979	2.16653	9.94982	5.24743	1.38629	2.19722	0.81093	-0.81093	1	0	0	0	0	0	0	0	0	0	0	0
781	Liaoning Media College	Liaoning	Jinzhou	0	0	0	0	Liaoning Provincial Department of Education	1	Visual Communication Design	visual	visual	4.2	4.1	2.99573	0.663294	3.09104	1.49987	4.82831	5.39363	1.38629	2.19722	0.81093	-0.81093	1	0	0	0	0	0	0	0	0	0	0	0
782	Guangling College of Yangzhou University	Jiangsu	Yangzhou	0	0	0	0	Jiangsu Provincial Department of Education	1	Visual Communication Design	visual	visual	4.8	4.2	2.99573	0.663294	3.97029	2.27279	8.47222	5.42234	1.38629	2.19722	0.81093	-0.81093	1	0	0	0	0	0	0	0	0	0	0	0
783	Changzhou University Huaide College	Jiangsu	Changzhou	0	0	0	0	Jiangsu Provincial Department of Education	1	Visual Communication Design	visual	visual	4.9	3.1	2.99573	0.663294	4.36945	2.25279	11.3105	5.53468	1.38629	2.19722	0.81093	-0.81093	1	0	0	0	0	0	0	0	0	0	0	0
784	Qingdao Agricultural University Haidu College	Shandong	Qingdao	0	0	0	0	Shandong Provincial Department of Education	1	Visual Communication Design	visual	visual	4.4	3.3	2.99573	0.663294	4.33073	2.09616	12.2612	5.64429	1.38629	2.19722	0.81093	-0.81093	1	0	0	0	0	0	0	0	0	0	0	0
785	Yantai Institute of Technology	Shandong	Yantai	0	0	0	0	Shandong Provincial Department of Education	1	Visual Communication Design	visual	visual	4.8	4.1	2.99573	0.663294	2.94444	2.45487	7.03067	5.43625	1.38629	2.19722	0.81093	-0.81093	1	0	0	0	0	0	0	0	0	0	0	0
786	Wuhan Institute of Design and Engineering	Hubei	Wuhan	0	0	0	0	Hubei Provincial Department of Education	1	Visual Communication Design	visual	visual	4.8	4.1	2.99573	0.663294	4.12713	2.18351	15.0679	5.46188	1.38629	2.19722	0.81093	-0.81093	1	0	0	0	0	0	0	0	0	0	0	0
787	Zhengzhou Business School	Henan	Zhengzhou	0	0	0	0	Henan Provincial Department of Education	1	Visual Communication Design	visual	visual	4.7	4.2	2.99573	0.663294	3.61092	2.18263	12.2773	5.40415	1.38629	2.19722	0.81093	-0.81093	1	0	0	0	0	0	0	0	0	0	0	0
788	Jinshan College of Fujian Agriculture and Forestry University	Fujian	Fuzhou	0	0	0	0	Fujian Provincial Department of Education	1	Visual Communication Design	visual	visual	4.7	3.4	2.99573	0.663294	2.19722	2.32989	10.9922	5.69114	1.38629	2.19722	0.81093	-0.81093	1	0	0	0	0	0	0	0	0	0	0	0
789	Entrepreneurship College of Inner Mongolia University	Inner Mongolia	Hohhot	0	0	0	0	Department of Education of Inner Mongolia Autonomous Region	1	Visual Communication Design	visual	visual	4.1	3.9	2.99573	0.663294	4.15888	2.28828	9.69657	5.52765	1.38629	2.19722	0.81093	-0.81093	1	0	0	0	0	0	0	0	0	0	0	0
790	Shandong Youth Political College	Shandong	Jinan	0	0	0	0	Shandong Provincial Department of Education	1	Visual Communication Design	visual	visual	4.7	3.7	2.99573	0.663294	2.94444	2.32021	12.3167	5.71343	1.38629	2.19722	0.81093	-0.81093	1	0	0	0	0	0	0	0	0	0	0	0
791	Guangdong Second Normal University	Guangdong	Guangzhou	0	0	0	0	Guangdong Provincial Department of Education	1	Visual Communication Design	visual	visual	4.3	4.3	2.99573	0.663294	4.93447	2.14254	13.4482	5.74469	1.38629	2.19722	0.81093	-0.81093	1	0	0	0	0	0	0	0	0	0	0	0
792	Tianjin University of Technology	Tianjin	Tianjin	0	1	0	0	Tianjin Municipal Education Commission	2	product design	visual	visual	4.7	4.1	2.70805	0.405465	3.2581	2.16346	10.3837	5.47783	1.09861	2.07944	0.980829	-0.980829	0	0	0	0	0	0	0	0	0	0	0	1
793	Tianjin Vocational and Technical Normal University	Tianjin	Tianjin	0	1	0	0	Tianjin Municipal Education Commission	2	product design	visual	visual	5	3.8	2.70805	0.405465	1.79176	2.16346	10.3837	5.47783	1.09861	2.07944	0.980829	-0.980829	0	0	0	0	0	0	0	0	0	0	0	1
794	Hebei University of Geosciences	Hebei	Shijiazhuang	0	0	0	0	Department of Education of Hebei Province	1	product design	visual	visual	4.9	3.8	2.70805	0.405465	2.70805	2.51433	11.9263	5.40234	1.09861	2.07944	0.980829	-0.980829	0	0	0	0	0	0	0	0	0	0	0	1
795	Hebei University of Technology	Tianjin	Tianjin	0	1	0	0	Department of Education of Hebei Province	1	product design	visual	visual	4.8	3	2.70805	0.405465	2.77259	2.16346	10.3837	5.47783	1.09861	2.07944	0.980829	-0.980829	0	0	0	0	0	0	0	0	0	0	0	1
796	Hebei University of Science and Technology	Hebei	Shijiazhuang	0	0	0	0	Department of Education of Hebei Province	1	product design	visual	visual	4.8	3.8	2.70805	0.405465	3.3673	2.51433	11.9263	5.40234	1.09861	2.07944	0.980829	-0.980829	0	0	0	0	0	0	0	0	0	0	0	1
797	North Central University	Shanxi	Taiyuan	0	0	0	0	Shanxi Provincial Department of Education	1	product design	visual	visual	4.7	3.8	2.70805	0.405465	2.48491	1.99724	8.79501	5.51538	1.09861	2.07944	0.980829	-0.980829	0	0	0	0	0	0	0	0	0	0	0	1
798	Dalian University of Technology	Liaoning	Dalian	0	0	0	0	Liaoning Provincial Department of Education	1	product design	visual	visual	4.4	3.5	2.70805	0.405465	3.04452	2.16653	9.94982	5.24743	1.09861	2.07944	0.980829	-0.980829	0	0	0	0	0	0	0	0	0	0	0	1
799	Dalian Foreign Language University	Liaoning	Dalian	0	0	0	0	Liaoning Provincial Department of Education	1	product design	visual	visual	4.7	4	2.70805	0.405465	5.33272	2.16653	9.94982	5.24743	1.09861	2.07944	0.980829	-0.980829	0	0	0	0	0	0	0	0	0	0	0	1
800	Jilin University	Jilin	Changchun	0	0	0	0	Ministry of Education	0	product design	visual	visual	4.9	3.4	2.70805	0.405465	2.63906	2.33958	10.6483	5.52058	1.09861	2.07944	0.980829	-0.980829	0	0	0	0	0	0	0	0	0	0	0	1
801	Changchun University of Science and Technology	Jilin	Changchun	0	0	0	0	Jilin Provincial Department of Education	1	product design	visual	visual	4.4	3.8	2.70805	0.405465	3.3673	2.33958	10.6483	5.52058	1.09861	2.07944	0.980829	-0.980829	0	0	0	0	0	0	0	0	0	0	0	1
802	Yanshan University	Hebei	Qinhuangdao	0	0	0	0	Department of Education of Hebei Province	1	product design	visual	visual	4.4	3.1	2.70805	0.405465	3.80666	2.37372	8.84985	5.30662	1.09861	2.07944	0.980829	-0.980829	0	0	0	0	0	0	0	0	0	0	0	1
803	Harbin Normal University	Heilongjiang	Harbin	0	0	0	0	Heilongjiang Provincial Department of Education	1	product design	visual	visual	4.6	4	2.70805	0.405465	4.67283	2.28855	9.16454	5.57595	1.09861	2.07944	0.980829	-0.980829	0	0	0	0	0	0	0	0	0	0	0	1
804	Harbin University of Commerce	Heilongjiang	Harbin	0	0	0	0	Heilongjiang Provincial Department of Education	1	product design	visual	visual	4.4	3.2	2.70805	0.405465	2.99573	2.28855	9.16454	5.57595	1.09861	2.07944	0.980829	-0.980829	0	0	0	0	0	0	0	0	0	0	0	1
805	Tongji University	Shanghai	Shanghai	0	0	1	0	Ministry of Education	0	product design	visual	visual	4.4	3.5	2.70805	0.405465	3.09104	2.29517	14.1681	5.45521	1.09861	2.07944	0.980829	-0.980829	0	0	0	0	0	0	0	0	0	0	0	1
806	Donghua University	Shanghai	Shanghai	0	0	1	0	Ministry of Education	0	product design	visual	visual	4.3	4	2.70805	0.405465	2.48491	2.29517	14.1681	5.45521	1.09861	2.07944	0.980829	-0.980829	0	0	0	0	0	0	0	0	0	0	0	1
807	Southeastern University	Jiangsu	Nanjing	0	0	0	0	Ministry of Education	0	product design	visual	visual	4.7	3.3	2.70805	0.405465	3.49651	2.24275	14.9166	5.56297	1.09861	2.07944	0.980829	-0.980829	0	0	0	0	0	0	0	0	0	0	0	1
808	Changzhou University	Jiangsu	Changzhou	0	0	0	0	Jiangsu Provincial Department of Education	1	product design	visual	visual	4.6	3.6	2.70805	0.405465	2.94444	2.25279	11.3105	5.53468	1.09861	2.07944	0.980829	-0.980829	0	0	0	0	0	0	0	0	0	0	0	1
809	Jiangnan University	Jiangsu	Wuxi	0	0	0	0	Ministry of Education	0	product design	visual	visual	4.7	3.5	2.70805	0.405465	3.78419	2.22961	11.2526	5.46757	1.09861	2.07944	0.980829	-0.980829	0	0	0	0	0	0	0	0	0	0	0	1
810	Nanjing Forestry University	Jiangsu	Nanjing	0	0	0	0	Jiangsu Provincial Department of Education	1	product design	visual	visual	4.7	3.8	2.70805	0.405465	3.58352	2.24275	14.9166	5.56297	1.09861	2.07944	0.980829	-0.980829	0	0	0	0	0	0	0	0	0	0	0	1
811	Wenzhou University	Zhejiang	Wenzhou	0	0	0	0	Zhejiang Provincial Department of Education	1	product design	visual	visual	4.8	5	2.70805	0.405465	3.17805	2.61395	6.89796	5.51871	1.09861	2.07944	0.980829	-0.980829	0	0	0	0	0	0	0	0	0	0	0	1
812	An-Hui Engineering University	Anhui	Wuhu	0	0	0	0	Department of Education of Anhui Province	1	product design	visual	visual	5	4.1	2.70805	0.405465	2.48491	2.0286	12.0569	5.39907	1.09861	2.07944	0.980829	-0.980829	0	0	0	0	0	0	0	0	0	0	0	1
813	Huangshan College	Anhui	Huangshan	0	0	0	0	Department of Education of Anhui Province	1	product design	visual	visual	4.9	3.1	2.70805	0.405465	3.04452	2.21037	7.90928	5.28447	1.09861	2.07944	0.980829	-0.980829	0	0	0	0	0	0	0	0	0	0	0	1
814	Chuzhou College	Anhui	Chuzhou	0	0	0	0	Department of Education of Anhui Province	1	product design	visual	visual	4.7	3.3	2.70805	0.405465	3.98898	2.31593	5.74612	5.34901	1.09861	2.07944	0.980829	-0.980829	0	0	0	0	0	0	0	0	0	0	0	1
815	Huaqiao University	Fujian	Xiamen	0	0	0	0	Overseas Chinese Affairs Office of the State Council	0	product design	visual	visual	4.8	3.3	2.70805	0.405465	3.21888	2.02362	11.2704	5.81076	1.09861	2.07944	0.980829	-0.980829	0	0	0	0	0	0	0	0	0	0	0	1
816	Jiangxi Normal University	Jiangxi	Nanchang	0	0	0	0	Jiangxi Provincial Department of Education	1	product design	visual	visual	4.4	3.2	2.70805	0.405465	4.5326	2.23689	10.3193	5.40579	1.09861	2.07944	0.980829	-0.980829	0	0	0	0	0	0	0	0	0	0	0	1
817	Ji Nan University	Shandong	Jinan	0	0	0	0	Shandong Provincial Department of Education	1	product design	visual	visual	4.7	4.3	2.70805	0.405465	4.02535	2.32021	12.3167	5.71343	1.09861	2.07944	0.980829	-0.980829	0	0	0	0	0	0	0	0	0	0	0	1
818	Qingdao Technological University	Shandong	Qingdao	0	0	0	0	Shandong Provincial Department of Education	1	product design	visual	visual	4.3	4.2	2.70805	0.405465	4.45435	2.09616	12.2612	5.64429	1.09861	2.07944	0.980829	-0.980829	0	0	0	0	0	0	0	0	0	0	0	1
819	Qingdao Agricultural University	Shandong	Qingdao	0	0	0	0	Shandong Provincial Department of Education	1	product design	visual	visual	4.1	4.5	2.70805	0.405465	3.93183	2.09616	12.2612	5.64429	1.09861	2.07944	0.980829	-0.980829	0	0	0	0	0	0	0	0	0	0	0	1
820	Linyi University	Shandong	Linyi	0	0	0	0	Shandong Provincial Department of Education	1	product design	visual	visual	5	3.6	2.70805	0.405465	1.94591	2.46515	10.7085	5.41122	1.09861	2.07944	0.980829	-0.980829	0	0	0	0	0	0	0	0	0	0	0	1
821	Zhengzhou University of Light Industry	Henan	Zhengzhou	0	0	0	0	Henan Provincial Department of Education	1	product design	visual	visual	5	4	2.70805	0.405465	1.94591	2.18263	12.2773	5.40415	1.09861	2.07944	0.980829	-0.980829	0	0	0	0	0	0	0	0	0	0	0	1
822	Henan University of Technology	Henan	Zhengzhou	0	0	0	0	Henan Provincial Department of Education	1	product design	visual	visual	4.8	3.5	2.70805	0.405465	3.46574	2.18263	12.2773	5.40415	1.09861	2.07944	0.980829	-0.980829	0	0	0	0	0	0	0	0	0	0	0	1
823	Henan University of Science and Technology	Henan	Jiaozuo	0	0	0	0	Henan Provincial Department of Education	1	product design	visual	visual	5	3.9	2.70805	0.405465	2.3979	1.89166	9.94952	5.69709	1.09861	2.07944	0.980829	-0.980829	0	0	0	0	0	0	0	0	0	0	0	1
824	Zhengzhou Aviation Industry Management College	Henan	Zhengzhou	0	0	0	0	Henan Provincial Department of Education	1	product design	visual	visual	4.8	3.3	2.70805	0.405465	2.77259	2.18263	12.2773	5.40415	1.09861	2.07944	0.980829	-0.980829	0	0	0	0	0	0	0	0	0	0	0	1
825	Wuhan University of Science and Technology	Hubei	Wuhan	0	0	0	0	Hubei Provincial Department of Education	1	product design	visual	visual	4.9	3.5	2.70805	0.405465	2.30259	2.18351	15.0679	5.46188	1.09861	2.07944	0.980829	-0.980829	0	0	0	0	0	0	0	0	0	0	0	1
826	Wuhan Institute of Technology	Hubei	Wuhan	0	0	0	0	Hubei Provincial Department of Education	1	product design	visual	visual	4.7	3.5	2.70805	0.405465	2.48491	2.18351	15.0679	5.46188	1.09861	2.07944	0.980829	-0.980829	0	0	0	0	0	0	0	0	0	0	0	1
827	China University of Geosciences (Wuhan)	Hubei	Wuhan	0	0	0	0	Ministry of Education	0	product design	visual	visual	4.8	3.8	2.70805	0.405465	3.7612	2.18351	15.0679	5.46188	1.09861	2.07944	0.980829	-0.980829	0	0	0	0	0	0	0	0	0	0	0	1
828	Hubei University of Technology	Hubei	Wuhan	0	0	0	0	Hubei Provincial Department of Education	1	product design	visual	visual	4.7	3.8	2.70805	0.405465	5.14749	2.18351	15.0679	5.46188	1.09861	2.07944	0.980829	-0.980829	0	0	0	0	0	0	0	0	0	0	0	1
829	Hubei University of Arts and Sciences	Hubei	Wuhan	0	0	0	0	Hubei Provincial Department of Education	1	product design	visual	visual	4.7	4.3	2.70805	0.405465	1.79176	2.18351	15.0679	5.46188	1.09861	2.07944	0.980829	-0.980829	0	0	0	0	0	0	0	0	0	0	0	1
830	Hunan University	Hunan	Changsha	0	0	0	0	Ministry of Education	0	product design	visual	visual	4.3	4.4	2.70805	0.405465	4.04305	2.1964	12.5706	5.69308	1.09861	2.07944	0.980829	-0.980829	0	0	0	0	0	0	0	0	0	0	0	1
831	Hunan University of Science and Technology	Hunan	Xiangtan	0	0	0	0	Hunan Provincial Department of Education	1	product design	visual	visual	5	4.4	2.70805	0.405465	1.94591	2.16555	7.91299	5.14749	1.09861	2.07944	0.980829	-0.980829	0	0	0	0	0	0	0	0	0	0	0	1
832	Central South University of Forestry and Technology	Hunan	Changsha	0	0	0	0	Hunan Provincial Department of Education	1	product design	visual	visual	4.7	4.2	2.70805	0.405465	3.04452	2.1964	12.5706	5.69308	1.09861	2.07944	0.980829	-0.980829	0	0	0	0	0	0	0	0	0	0	0	1
833	Huaihua College	Hunan	Huaihua	0	0	0	0	Hunan Provincial Department of Education	1	product design	visual	visual	4.6	3.8	2.70805	0.405465	4.2485	2.16555	5.18032	5.17615	1.09861	2.07944	0.980829	-0.980829	0	0	0	0	0	0	0	0	0	0	0	1
834	Hunan Institute of Science and Technology	Hunan	Xiangtan	0	0	0	0	Hunan Provincial Department of Education	1	product design	visual	visual	4.7	3.7	2.70805	0.405465	4.14313	2.16555	7.91299	5.14749	1.09861	2.07944	0.980829	-0.980829	0	0	0	0	0	0	0	0	0	0	0	1
835	Guangdong Ocean University	Guangdong	Zhanjiang	0	0	0	0	Guangdong Provincial Department of Education	1	product design	visual	visual	4.7	3.8	2.70805	0.405465	4.2485	2.42413	5.84454	5.38602	1.09861	2.07944	0.980829	-0.980829	0	0	0	0	0	0	0	0	0	0	0	1
836	Huizhou College	Guangdong	Huizhou	0	0	0	0	Guangdong Provincial Department of Education	1	product design	visual	visual	4.5	3.9	2.70805	0.405465	3.58352	2.13869	10.5198	5.32382	1.09861	2.07944	0.980829	-0.980829	0	0	0	0	0	0	0	0	0	0	0	1
837	Hechi College	Guangxi	Hechi	0	0	0	0	Department of Education of Guangxi Zhuang Autonomous Region	1	product design	visual	visual	4.7	3.6	2.70805	0.405465	2.70805	1.38986	4.98907	5.98771	1.09861	2.07944	0.980829	-0.980829	0	0	0	0	0	0	0	0	0	0	0	1
838	Southwest Jiaotong University	Sichuan	Chengdu	0	0	0	0	Ministry of Education	0	product design	visual	visual	4.8	3.6	2.70805	0.405465	3.7612	2.1048	12.9865	5.60099	1.09861	2.07944	0.980829	-0.980829	0	0	0	0	0	0	0	0	0	0	0	1
839	Chongqing University of Posts and Telecommunications	Chongqing	Chongqing	0	0	0	1	Chongqing Education Commission	2	product design	visual	visual	4.7	3.8	2.70805	0.405465	3.04452	2.3578	11.5826	5.73012	1.09861	2.07944	0.980829	-0.980829	0	0	0	0	0	0	0	0	0	0	0	1
840	Sichuan Agricultural University	Sichuan	Yaan	0	0	0	0	Sichuan Provincial Department of Education	1	product design	visual	visual	4.8	3.7	2.70805	0.405465	2.56495	2.22149	5.63575	5.40717	1.09861	2.07944	0.980829	-0.980829	0	0	0	0	0	0	0	0	0	0	0	1
841	Neijiang Teachers College	Sichuan	Neijiang	0	0	0	0	Sichuan Provincial Department of Education	1	product design	visual	visual	4.6	3.7	2.70805	0.405465	4.18965	1.987	6.8996	5.76048	1.09861	2.07944	0.980829	-0.980829	0	0	0	0	0	0	0	0	0	0	0	1
842	Leshan Teachers College	Sichuan	Leshan	0	0	0	0	Sichuan Provincial Department of Education	1	product design	visual	visual	4.8	4	2.70805	0.405465	3.49651	2.63559	2.78863	5.65599	1.09861	2.07944	0.980829	-0.980829	0	0	0	0	0	0	0	0	0	0	0	1
843	Qiannan Normal University for Nationalities	Guizhou	Qiannan Buyi and Miao Autonomous Prefecture	0	0	0	0	Guizhou Provincial Department of Education	1	product design	visual	visual	4.3	4.3	2.70805	0.405465	4.27667	1.98751	8.22853	5.60433	1.09861	2.07944	0.980829	-0.980829	0	0	0	0	0	0	0	0	0	0	0	1
844	Baoshan College	Yunnan	Baoshan	0	0	0	0	Yunnan Provincial Department of Education	1	product design	visual	visual	4.8	3.3	2.70805	0.405465	4.06044	2.60227	6.8098	4.90156	1.09861	2.07944	0.980829	-0.980829	0	0	0	0	0	0	0	0	0	0	0	1
845	Yunnan Nationalities University	Yunnan	Kunming	0	0	0	0	Yunnan Provincial Department of Education	1	product design	visual	visual	4.5	3.5	2.70805	0.405465	4.12713	2.4616	11.8237	5.3435	1.09861	2.07944	0.980829	-0.980829	0	0	0	0	0	0	0	0	0	0	0	1
846	Northwestern Polytechnical University	Shaanxi	Xian	0	0	0	0	Ministry of Industry and Information Technology	0	product design	visual	visual	4.8	4.1	2.70805	0.405465	3.4012	2.30513	12.0677	5.64289	1.09861	2.07944	0.980829	-0.980829	0	0	0	0	0	0	0	0	0	0	0	1
847	Xian University of Technology	Shaanxi	Xian	0	0	0	0	Shaanxi Provincial Department of Education	1	product design	visual	visual	4.7	4.5	2.70805	0.405465	2.56495	2.30513	12.0677	5.64289	1.09861	2.07944	0.980829	-0.980829	0	0	0	0	0	0	0	0	0	0	0	1
848	XiAn Industrial University	Shaanxi	Xian	0	0	0	0	Shaanxi Provincial Department of Education	1	product design	visual	visual	5	4	2.70805	0.405465	2.94444	2.30513	12.0677	5.64289	1.09861	2.07944	0.980829	-0.980829	0	0	0	0	0	0	0	0	0	0	0	1
849	Xian University of Science and Technology	Shaanxi	Xian	0	0	0	0	Shaanxi Provincial Department of Education	1	product design	visual	visual	4.8	3.7	2.70805	0.405465	3.3673	2.30513	12.0677	5.64289	1.09861	2.07944	0.980829	-0.980829	0	0	0	0	0	0	0	0	0	0	0	1
850	Shaanxi University of Science and Technology	Shaanxi	Xian	0	0	0	0	Shaanxi Provincial Department of Education	1	product design	visual	visual	4.1	3.8	2.70805	0.405465	4.23411	2.30513	12.0677	5.64289	1.09861	2.07944	0.980829	-0.980829	0	0	0	0	0	0	0	0	0	0	0	1
851	Baoji University of Arts and Sciences	Shaanxi	Baoji	0	0	0	0	Shaanxi Provincial Department of Education	1	product design	visual	visual	4.7	4.3	2.70805	0.405465	4.34381	2.32367	9.66138	5.62762	1.09861	2.07944	0.980829	-0.980829	0	0	0	0	0	0	0	0	0	0	0	1
852	Lanzhou Jiaotong University	Gansu	Lanzhou	0	0	0	0	Gansu Provincial Department of Education	1	product design	visual	visual	5	4.4	2.70805	0.405465	2.19722	2.41192	11.4087	5.67234	1.09861	2.07944	0.980829	-0.980829	0	0	0	0	0	0	0	0	0	0	0	1
853	Tianjin Urban Construction University	Tianjin	Tianjin	0	1	0	0	Tianjin Municipal Education Commission	2	product design	visual	visual	4.7	2.8	2.70805	0.405465	3.49651	2.16346	10.3837	5.47783	1.09861	2.07944	0.980829	-0.980829	0	0	0	0	0	0	0	0	0	0	0	1
854	Guangdong Baiyun University	Guangdong	Guangzhou	0	0	0	0	Guangdong Provincial Department of Education	1	product design	visual	visual	5	3.6	2.70805	0.405465	3.17805	2.14254	13.4482	5.74469	1.09861	2.07944	0.980829	-0.980829	0	0	0	0	0	0	0	0	0	0	0	1
855	Qingdao Binhai College	Shandong	Qingdao	0	0	0	0	Shandong Provincial Department of Education	1	product design	visual	visual	4.8	3.7	2.70805	0.405465	2.48491	2.09616	12.2612	5.64429	1.09861	2.07944	0.980829	-0.980829	0	0	0	0	0	0	0	0	0	0	0	1
856	Zaozhuang College	Shandong	Zaozhuang	0	0	0	0	Shandong Provincial Department of Education	1	product design	visual	visual	4.4	4.2	2.70805	0.405465	4.04305	2.25973	4.41211	5.69933	1.09861	2.07944	0.980829	-0.980829	0	0	0	0	0	0	0	0	0	0	0	1
857	Shandong Academy of Arts and Crafts	Shandong	Jinan	0	0	0	0	Shandong Provincial Department of Education	1	product design	visual	visual	4.6	4	2.70805	0.405465	3.52636	2.32021	12.3167	5.71343	1.09861	2.07944	0.980829	-0.980829	0	0	0	0	0	0	0	0	0	0	0	1
858	Hubei Institute of Technology	Hubei	Xianning	0	0	0	0	Hubei Provincial Department of Education	1	product design	visual	visual	5	3.5	2.70805	0.405465	2.56495	2.54668	5.195	4.4006	1.09861	2.07944	0.980829	-0.980829	0	0	0	0	0	0	0	0	0	0	0	1
859	Hefei College	Anhui	Hefei	0	0	0	0	Department of Education of Anhui Province	1	product design	visual	visual	4.9	3.4	2.70805	0.405465	2.63906	2.14682	12.1799	5.42748	1.09861	2.07944	0.980829	-0.980829	0	0	0	0	0	0	0	0	0	0	0	1
860	Jianghan University	Hubei	Wuhan	0	0	0	0	Hubei Provincial Department of Education	1	product design	visual	visual	4.5	3.7	2.70805	0.405465	4.23411	2.18351	15.0679	5.46188	1.09861	2.07944	0.980829	-0.980829	0	0	0	0	0	0	0	0	0	0	0	1
861	Nanjing Institute of Technology	Jiangsu	Nanjing	0	0	0	0	Jiangsu Provincial Department of Education	1	product design	visual	visual	4.8	4	2.70805	0.405465	3.21888	2.24275	14.9166	5.56297	1.09861	2.07944	0.980829	-0.980829	0	0	0	0	0	0	0	0	0	0	0	1
862	Bengbu College	Anhui	Bengbu	0	0	0	0	Department of Education of Anhui Province	1	product design	visual	visual	4.9	4.2	2.70805	0.405465	2.48491	1.41578	3.64966	4.96284	1.09861	2.07944	0.980829	-0.980829	0	0	0	0	0	0	0	0	0	0	0	1
863	Sanming College	Fujian	Sanming	0	0	0	0	Fujian Provincial Department of Education	1	product design	visual	visual	4.3	4.7	2.70805	0.405465	4.2485	1.9899	6.47859	6.22522	1.09861	2.07944	0.980829	-0.980829	0	0	0	0	0	0	0	0	0	0	0	1
864	Nanchang Institute of Technology	Jiangxi	Nanchang	0	0	0	0	Jiangxi Provincial Department of Education	1	product design	visual	visual	4.9	4.2	2.70805	0.405465	3.17805	2.23689	10.3193	5.40579	1.09861	2.07944	0.980829	-0.980829	0	0	0	0	0	0	0	0	0	0	0	1
865	Anyang Institute of Technology	Henan	Anyang	0	0	0	0	Henan Provincial Department of Education	1	product design	visual	visual	4.9	3.6	2.70805	0.405465	2.30259	2.49224	6.90915	4.46591	1.09861	2.07944	0.980829	-0.980829	0	0	0	0	0	0	0	0	0	0	0	1
866	Jingchu Institute of Technology	Hubei	Jingzhou	0	0	0	0	Hubei Provincial Department of Education	1	product design	visual	visual	5	4	2.70805	0.405465	2.30259	2.08749	8.00305	5.46262	1.09861	2.07944	0.980829	-0.980829	0	0	0	0	0	0	0	0	0	0	0	1
867	Wuzhou College	Guangxi	Wuzhou	0	0	0	0	Department of Education of Guangxi Zhuang Autonomous Region	1	product design	visual	visual	4.6	4.9	2.70805	0.405465	3.2581	1.76058	2.18557	5.7869	1.09861	2.07944	0.980829	-0.980829	0	0	0	0	0	0	0	0	0	0	0	1
868	Northern University for Nationalities	Ningxia	Shenyang	0	0	0	0	State Ethnic Affairs Commission	0	product design	visual	visual	4.9	4.1	2.70805	0.405465	3.43399	2.22726	10.9721	5.68426	1.09861	2.07944	0.980829	-0.980829	0	0	0	0	0	0	0	0	0	0	0	1
869	China University of Geosciences (Beijing)	Beijing	Beijing	1	0	0	0	Ministry of Education	0	product design	visual	visual	4.7	4.6	2.70805	0.405465	3.2581	2.36864	15.1176	5.60071	1.09861	2.07944	0.980829	-0.980829	0	0	0	0	0	0	0	0	0	0	0	1
870	Beijing Union University	Beijing	Beijing	1	0	0	0	Beijing Municipal Commission of Education	2	product design	visual	visual	4.5	4.1	2.70805	0.405465	4.43082	2.36864	15.1176	5.60071	1.09861	2.07944	0.980829	-0.980829	0	0	0	0	0	0	0	0	0	0	0	1
871	Jiangsu Institute of Technology	Jiangsu	Changzhou	0	0	0	0	Jiangsu Provincial Department of Education	1	product design	visual	visual	4.3	4.4	2.70805	0.405465	1.79176	2.25279	11.3105	5.53468	1.09861	2.07944	0.980829	-0.980829	0	0	0	0	0	0	0	0	0	0	0	1
872	Hunan University	Hunan	Zhuzhou	0	0	0	0	Hunan Provincial Department of Education	1	product design	visual	visual	4.5	4.4	2.70805	0.405465	4.69135	1.60696	8.36945	5.60856	1.09861	2.07944	0.980829	-0.980829	0	0	0	0	0	0	0	0	0	0	0	1
873	Zhejiang Institute of Media	Zhejiang	Hangzhou	0	0	0	0	Zhejiang Provincial Department of Education	1	product design	visual	visual	4.8	3.1	2.70805	0.405465	4.72739	2.05312	12.8604	5.62777	1.09861	2.07944	0.980829	-0.980829	0	0	0	0	0	0	0	0	0	0	0	1
874	Hainan Normal University	Hainan	Haikou	0	0	0	0	Hainan Provincial Department of Education	1	product design	visual	visual	4.6	3.7	2.70805	0.405465	4.09434	2.0139	9.98723	5.70652	1.09861	2.07944	0.980829	-0.980829	0	0	0	0	0	0	0	0	0	0	0	1
875	Chongqing Technology and Business University	Chongqing	Chongqing	0	0	0	1	Chongqing Education Commission	2	product design	visual	visual	5	4.3	2.70805	0.405465	1.94591	2.3578	11.5826	5.73012	1.09861	2.07944	0.980829	-0.980829	0	0	0	0	0	0	0	0	0	0	0	1
876	Heilongjiang Institute of Technology	Heilongjiang	Harbin	0	0	0	0	Heilongjiang Provincial Department of Education	1	product design	visual	visual	4.8	3.5	2.70805	0.405465	2.48491	2.28855	9.16454	5.57595	1.09861	2.07944	0.980829	-0.980829	0	0	0	0	0	0	0	0	0	0	0	1
877	Jiujiang College	Jiangxi	Jiujiang	0	0	0	0	Jiangxi Provincial Department of Education	1	product design	visual	visual	4.7	3.2	2.70805	0.405465	4.51086	2.53044	10.1159	5.14049	1.09861	2.07944	0.980829	-0.980829	0	0	0	0	0	0	0	0	0	0	0	1
878	Guangdong University of Technology	Guangdong	Guangzhou	0	0	0	0	Guangdong Provincial Department of Education	1	product design	visual	visual	4.7	4.2	2.70805	0.405465	3.04452	2.14254	13.4482	5.74469	1.09861	2.07944	0.980829	-0.980829	0	0	0	0	0	0	0	0	0	0	0	1
879	Shanghai Second Polytechnic University	Shanghai	Shanghai	0	0	1	0	Shanghai Education Commission	2	product design	visual	visual	4.7	3.9	2.70805	0.405465	3.95124	2.29517	14.1681	5.45521	1.09861	2.07944	0.980829	-0.980829	0	0	0	0	0	0	0	0	0	0	0	1
880	Hunan University of Foreign Economics	Hunan	Changsha	0	0	0	0	Hunan Provincial Department of Education	1	product design	visual	visual	4.5	3.9	2.70805	0.405465	4.62497	2.1964	12.5706	5.69308	1.09861	2.07944	0.980829	-0.980829	0	0	0	0	0	0	0	0	0	0	0	1
881	Haikou College of Economics	Hainan	Haikou	0	0	0	0	Hainan Provincial Department of Education	1	product design	visual	visual	4.7	3.5	2.70805	0.405465	3.21888	2.0139	9.98723	5.70652	1.09861	2.07944	0.980829	-0.980829	0	0	0	0	0	0	0	0	0	0	0	1
882	Wuchang Institute of Technology	Hubei	Wuhan	0	0	0	0	Hubei Provincial Department of Education	1	product design	visual	visual	4.7	3.8	2.70805	0.405465	3.73767	2.18351	15.0679	5.46188	1.09861	2.07944	0.980829	-0.980829	0	0	0	0	0	0	0	0	0	0	0	1
883	Shandong Womens College	Shandong	Jinan	0	0	0	0	Shandong Provincial Department of Education	1	product design	visual	visual	4.9	4.5	2.70805	0.405465	3.85015	2.32021	12.3167	5.71343	1.09861	2.07944	0.980829	-0.980829	0	0	0	0	0	0	0	0	0	0	0	1
884	Pearl River College of South China Agricultural University	Guangdong	Guangzhou	0	0	0	0	Guangdong Provincial Department of Education	1	product design	visual	visual	4.3	3.6	2.70805	0.405465	4.43082	2.14254	13.4482	5.74469	1.09861	2.07944	0.980829	-0.980829	0	0	0	0	0	0	0	0	0	0	0	1
885	Nanchang Institute of Technology	Jiangxi	Nanchang	0	0	0	0	Jiangxi Provincial Department of Education	1	product design	visual	visual	4.7	4	2.70805	0.405465	4.77068	2.23689	10.3193	5.40579	1.09861	2.07944	0.980829	-0.980829	0	0	0	0	0	0	0	0	0	0	0	1
886	Wuchang Institute of Technology	Hubei	Wuhan	0	0	0	0	Hubei Provincial Department of Education	1	product design	visual	visual	4.8	3.8	2.70805	0.405465	2.63906	2.18351	15.0679	5.46188	1.09861	2.07944	0.980829	-0.980829	0	0	0	0	0	0	0	0	0	0	0	1
887	Wenzhou Institute of Technology	Zhejiang	Wenzhou	0	0	0	0	Zhejiang Provincial Department of Education	1	product design	visual	visual	4.8	4.1	2.70805	0.405465	2.63906	2.61395	6.89796	5.51871	1.09861	2.07944	0.980829	-0.980829	0	0	0	0	0	0	0	0	0	0	0	1
888	Lijiang Institute of Culture and Tourism	Yunnan	Lijiang	0	0	0	0	Yunnan Provincial Department of Education	1	product design	visual	visual	4.8	4.2	2.70805	0.405465	3.2581	1.96786	9.55537	5.115	1.09861	2.07944	0.980829	-0.980829	0	0	0	0	0	0	0	0	0	0	0	1
889	Jiangxi University of Finance and Economics School of Modern Economics and Management	Jiangxi	Nanchang	0	0	0	0	Jiangxi Provincial Department of Education	1	product design	visual	visual	4.8	2.4	2.70805	0.405465	4.12713	2.23689	10.3193	5.40579	1.09861	2.07944	0.980829	-0.980829	0	0	0	0	0	0	0	0	0	0	0	1
890	Central Plains Institute of Science and Technology	Henan	Zhengzhou	0	0	0	0	Henan Provincial Department of Education	1	product design	visual	visual	4.3	4.2	2.70805	0.405465	4.52179	2.18263	12.2773	5.40415	1.09861	2.07944	0.980829	-0.980829	0	0	0	0	0	0	0	0	0	0	0	1
891	Anyang College	Henan	Anyang	0	0	0	0	Henan Provincial Department of Education	1	product design	visual	visual	4.5	3.9	2.70805	0.405465	2.70805	2.49224	6.90915	4.46591	1.09861	2.07944	0.980829	-0.980829	0	0	0	0	0	0	0	0	0	0	0	1
892	Zhengzhou Industrial and Commercial College	Henan	Zhengzhou	0	0	0	0	Henan Provincial Department of Education	1	product design	visual	visual	5	3.6	2.70805	0.405465	1.94591	2.18263	12.2773	5.40415	1.09861	2.07944	0.980829	-0.980829	0	0	0	0	0	0	0	0	0	0	0	1
893	Lanzhou Petrochemical Vocational and Technical University (Cancelled)	Gansu	Lanzhou	0	0	0	0	Gansu Provincial Department of Education	1	product design	visual	visual	4.7	3.9	2.70805	0.405465	4.64439	2.41192	11.4087	5.67234	1.09861	2.07944	0.980829	-0.980829	0	0	0	0	0	0	0	0	0	0	0	1
894	Jinzhong Information College	Shanxi	Jinzhong	0	0	0	0	Shanxi Provincial Department of Education	1	product design	visual	visual	5	4.4	2.70805	0.405465	1.60944	2.25356	10.4968	5.26195	1.09861	2.07944	0.980829	-0.980829	0	0	0	0	0	0	0	0	0	0	0	1
895	Wuxi Taihu College	Jiangsu	Wuxi	0	0	0	0	Jiangsu Provincial Department of Education	1	product design	visual	visual	5	4.4	2.70805	0.405465	3.85015	2.22961	11.2526	5.46757	1.09861	2.07944	0.980829	-0.980829	0	0	0	0	0	0	0	0	0	0	0	1
896	Chongqing Institute of International Business and Economics	Chongqing	Chongqing	0	0	0	1	Chongqing Education Commission	2	product design	visual	visual	4.9	3.7	2.70805	0.405465	2.77259	2.3578	11.5826	5.73012	1.09861	2.07944	0.980829	-0.980829	0	0	0	0	0	0	0	0	0	0	0	1
897	School of Humanities and Information, Changchun University of Technology	Jilin	Changchun	0	0	0	0	Jilin Provincial Department of Education	1	product design	visual	visual	5	3.8	2.70805	0.405465	1.79176	2.33958	10.6483	5.52058	1.09861	2.07944	0.980829	-0.980829	0	0	0	0	0	0	0	0	0	0	0	1
898	Liuzhou Institute of Technology	Guangxi	Liuzhou	0	0	0	0	Department of Education of Guangxi Zhuang Autonomous Region	1	product design	visual	visual	4.9	4.6	2.70805	0.405465	2.48491	2.11734	6.57687	5.72793	1.09861	2.07944	0.980829	-0.980829	0	0	0	0	0	0	0	0	0	0	0	1
899	Jincheng College of Nanjing University of Aeronautics and Astronautics	Jiangsu	Nanjing	0	0	0	0	Jiangsu Provincial Department of Education	1	product design	visual	visual	4.6	3.7	2.70805	0.405465	2.83321	2.24275	14.9166	5.56297	1.09861	2.07944	0.980829	-0.980829	0	0	0	0	0	0	0	0	0	0	0	1
900	Wuhan Institute of Engineering Science and Technology	Hubei	Wuhan	0	0	0	0	Hubei Provincial Department of Education	1	product design	visual	visual	4.8	3.9	2.70805	0.405465	2.56495	2.18351	15.0679	5.46188	1.09861	2.07944	0.980829	-0.980829	0	0	0	0	0	0	0	0	0	0	0	1
901	Wuhan Huaxia Institute of Technology	Hubei	Wuhan	0	0	0	0	Hubei Provincial Department of Education	1	product design	visual	visual	4.5	4	2.70805	0.405465	4.27667	2.18351	15.0679	5.46188	1.09861	2.07944	0.980829	-0.980829	0	0	0	0	0	0	0	0	0	0	0	1
902	Sichuan Media College	Sichuan	Chengdu	0	0	0	0	Sichuan Provincial Department of Education	1	product design	visual	visual	4.8	4.1	2.70805	0.405465	3.13549	2.1048	12.9865	5.60099	1.09861	2.07944	0.980829	-0.980829	0	0	0	0	0	0	0	0	0	0	0	1
903	Sanya College	Hainan	Sanya	0	0	0	0	Hainan Provincial Department of Education	1	product design	visual	visual	4.8	4.1	2.70805	0.405465	2.19722	2.07606	9.94144	5.4273	1.09861	2.07944	0.980829	-0.980829	0	0	0	0	0	0	0	0	0	0	0	1
904	Xian Mingde Institute of Technology	Shaanxi	Xian	0	0	0	0	Shaanxi Provincial Department of Education	1	product design	visual	visual	4.8	3.6	2.70805	0.405465	3.61092	2.30513	12.0677	5.64289	1.09861	2.07944	0.980829	-0.980829	0	0	0	0	0	0	0	0	0	0	0	1
905	Gengdan College of Beijing University of Technology	Beijing	Beijing	1	0	0	0	Beijing Municipal Commission of Education	2	product design	visual	visual	4.6	2.7	2.70805	0.405465	3.61092	2.36864	15.1176	5.60071	1.09861	2.07944	0.980829	-0.980829	0	0	0	0	0	0	0	0	0	0	0	1
906	Changzhou University Huaide College	Jiangsu	Changzhou	0	0	0	0	Jiangsu Provincial Department of Education	1	product design	visual	visual	4.9	3.8	2.70805	0.405465	4.36945	2.25279	11.3105	5.53468	1.09861	2.07944	0.980829	-0.980829	0	0	0	0	0	0	0	0	0	0	0	1
907	Yantai Institute of Technology	Shandong	Yantai	0	0	0	0	Shandong Provincial Department of Education	1	product design	visual	visual	4.8	4.5	2.70805	0.405465	2.94444	2.45487	7.03067	5.43625	1.09861	2.07944	0.980829	-0.980829	0	0	0	0	0	0	0	0	0	0	0	1
908	Wuhan Institute of Design and Engineering	Hubei	Wuhan	0	0	0	0	Hubei Provincial Department of Education	1	product design	visual	visual	4.8	4.3	2.70805	0.405465	4.12713	2.18351	15.0679	5.46188	1.09861	2.07944	0.980829	-0.980829	0	0	0	0	0	0	0	0	0	0	0	1
909	Tianjin Renai College	Tianjin	Tianjin	0	1	0	0	Tianjin Municipal Education Commission	2	product design	visual	visual	4.7	3.8	2.70805	0.405465	3.78419	2.16346	10.3837	5.47783	1.09861	2.07944	0.980829	-0.980829	0	0	0	0	0	0	0	0	0	0	0	1
910	Sichuan Institute of Culture and Art	Sichuan	Chengdu	0	0	0	0	Sichuan Provincial Department of Education	1	product design	visual	visual	4.7	3.1	2.70805	0.405465	3.3322	2.1048	12.9865	5.60099	1.09861	2.07944	0.980829	-0.980829	0	0	0	0	0	0	0	0	0	0	0	1
911	Jinshan College of Fujian Agriculture and Forestry University	Fujian	Fuzhou	0	0	0	0	Fujian Provincial Department of Education	1	product design	visual	visual	4.7	3.5	2.70805	0.405465	2.19722	2.32989	10.9922	5.69114	1.09861	2.07944	0.980829	-0.980829	0	0	0	0	0	0	0	0	0	0	0	1
912	Taiyuan Institute of Technology	Shanxi	Taiyuan	0	0	0	0	Shanxi Provincial Department of Education	1	product design	visual	visual	4.7	3.6	2.70805	0.405465	3.29584	1.99724	8.79501	5.51538	1.09861	2.07944	0.980829	-0.980829	0	0	0	0	0	0	0	0	0	0	0	1
913	Shandong Youth Political College	Shandong	Jinan	0	0	0	0	Shandong Provincial Department of Education	1	product design	visual	visual	4.7	3.8	2.70805	0.405465	2.94444	2.32021	12.3167	5.71343	1.09861	2.07944	0.980829	-0.980829	0	0	0	0	0	0	0	0	0	0	0	1
914	Beijing Institute of Fashion Technology	Beijing	Beijing	1	0	0	0	Beijing Municipal Commission of Education	2	Clothing and Apparel Design	visual	visual	4.5	3.6	2.30259	1.26567	3.04452	2.36864	15.1176	5.60071	1.09861	2.19722	1.09861	-1.09861	1	0	0	0	0	0	0	0	0	0	0	0
915	Central University for Nationalities	Beijing	Beijing	1	0	0	0	State Ethnic Affairs Commission	0	Clothing and Apparel Design	visual	visual	4.8	4.2	2.30259	1.26567	4.09434	2.36864	15.1176	5.60071	1.09861	2.19722	1.09861	-1.09861	1	0	0	0	0	0	0	0	0	0	0	0
916	Tianjin Polytechnic University	Tianjin	Tianjin	0	1	0	0	Tianjin Municipal Education Commission	2	Clothing and Apparel Design	visual	visual	4.9	4	2.30259	1.26567	2.70805	2.16346	10.3837	5.47783	1.09861	2.19722	1.09861	-1.09861	1	0	0	0	0	0	0	0	0	0	0	0
917	Tianjin Normal University	Tianjin	Tianjin	0	1	0	0	Tianjin Municipal Education Commission	2	Clothing and Apparel Design	visual	visual	5	3.3	2.30259	1.26567	2.07944	2.16346	10.3837	5.47783	1.09861	2.19722	1.09861	-1.09861	1	0	0	0	0	0	0	0	0	0	0	0
918	Hebei University of Science and Technology	Hebei	Shijiazhuang	0	0	0	0	Department of Education of Hebei Province	1	Clothing and Apparel Design	visual	visual	4.8	4	2.30259	1.26567	3.3673	2.51433	11.9263	5.40234	1.09861	2.19722	1.09861	-1.09861	1	0	0	0	0	0	0	0	0	0	0	0
919	Dalian University of Technology	Liaoning	Dalian	0	0	0	0	Liaoning Provincial Department of Education	1	Clothing and Apparel Design	visual	visual	4.4	4	2.30259	1.26567	3.04452	2.16653	9.94982	5.24743	1.09861	2.19722	1.09861	-1.09861	1	0	0	0	0	0	0	0	0	0	0	0
920	Changchun Industrial College	Jilin	Changchun	0	0	0	0	Jilin Provincial Department of Education	1	Clothing and Apparel Design	visual	visual	4.6	4.1	2.30259	1.26567	3.8712	2.33958	10.6483	5.52058	1.09861	2.19722	1.09861	-1.09861	1	0	0	0	0	0	0	0	0	0	0	0
921	Jilin Engineering Technology Teachers College	Jilin	Jilin	0	0	0	0	Jilin Provincial Department of Education	1	Clothing and Apparel Design	visual	visual	4.7	3.2	2.30259	1.26567	2.56495	3.07516	7.41858	4.70953	1.09861	2.19722	1.09861	-1.09861	1	0	0	0	0	0	0	0	0	0	0	0
922	Harbin Normal University	Heilongjiang	Harbin	0	0	0	0	Heilongjiang Provincial Department of Education	1	Clothing and Apparel Design	visual	visual	4.6	3.3	2.30259	1.26567	4.67283	2.28855	9.16454	5.57595	1.09861	2.19722	1.09861	-1.09861	1	0	0	0	0	0	0	0	0	0	0	0
923	Harbin College	Heilongjiang	Harbin	0	0	0	0	Heilongjiang Provincial Department of Education	1	Clothing and Apparel Design	visual	visual	4.5	3.4	2.30259	1.26567	3.8712	2.28855	9.16454	5.57595	1.09861	2.19722	1.09861	-1.09861	1	0	0	0	0	0	0	0	0	0	0	0
924	Donghua University	Shanghai	Shanghai	0	0	1	0	Ministry of Education	0	Clothing and Apparel Design	visual	visual	4.3	3.6	2.30259	1.26567	2.48491	2.29517	14.1681	5.45521	1.09861	2.19722	1.09861	-1.09861	1	0	0	0	0	0	0	0	0	0	0	0
925	Jiangnan University	Jiangsu	Wuxi	0	0	0	0	Ministry of Education	0	Clothing and Apparel Design	visual	visual	4.7	3.2	2.30259	1.26567	3.78419	2.22961	11.2526	5.46757	1.09861	2.19722	1.09861	-1.09861	1	0	0	0	0	0	0	0	0	0	0	0
926	Nantong university	Jiangsu	Nantong	0	0	0	0	Jiangsu Provincial Department of Education	1	Clothing and Apparel Design	visual	visual	4.9	4	2.30259	1.26567	2.83321	2.15824	8.1372	5.37845	1.09861	2.19722	1.09861	-1.09861	1	0	0	0	0	0	0	0	0	0	0	0
927	Yancheng Institute of Technology	Jiangsu	Salt City	0	0	0	0	Jiangsu Provincial Department of Education	1	Clothing and Apparel Design	visual	visual	4.6	4	2.30259	1.26567	2.19722	1.97265	8.54728	5.77239	1.09861	2.19722	1.09861	-1.09861	1	0	0	0	0	0	0	0	0	0	0	0
928	Zhejiang Sci-Tech University	Zhejiang	Hangzhou	0	0	0	0	Zhejiang Provincial Department of Education	1	Clothing and Apparel Design	visual	visual	5	4	2.30259	1.26567	2.70805	2.05312	12.8604	5.62777	1.09861	2.19722	1.09861	-1.09861	1	0	0	0	0	0	0	0	0	0	0	0
929	Wenzhou University	Zhejiang	Wenzhou	0	0	0	0	Zhejiang Provincial Department of Education	1	Clothing and Apparel Design	visual	visual	4.8	3.1	2.30259	1.26567	3.17805	2.61395	6.89796	5.51871	1.09861	2.19722	1.09861	-1.09861	1	0	0	0	0	0	0	0	0	0	0	0
930	Jiaxing College	Zhejiang	Jiaxing	0	0	0	0	Zhejiang Provincial Department of Education	1	Clothing and Apparel Design	visual	visual	5	3.8	2.30259	1.26567	1.60944	2.33616	8.80465	5.36027	1.09861	2.19722	1.09861	-1.09861	1	0	0	0	0	0	0	0	0	0	0	0
931	Texas College	Shandong	Texas	0	0	0	0	Shandong Provincial Department of Education	1	Clothing and Apparel Design	visual	visual	4.8	3.2	2.30259	1.26567	3.68888	3.02379	4.10277	5.15522	1.09861	2.19722	1.09861	-1.09861	1	0	0	0	0	0	0	0	0	0	0	0
932	Linyi University	Shandong	Linyi	0	0	0	0	Shandong Provincial Department of Education	1	Clothing and Apparel Design	visual	visual	5	3.1	2.30259	1.26567	1.94591	2.46515	10.7085	5.41122	1.09861	2.19722	1.09861	-1.09861	1	0	0	0	0	0	0	0	0	0	0	0
933	Zhongyuan University of Technology	Henan	Zhengzhou	0	0	0	0	Henan Provincial Department of Education	1	Clothing and Apparel Design	visual	visual	4.9	3.3	2.30259	1.26567	2.99573	2.18263	12.2773	5.40415	1.09861	2.19722	1.09861	-1.09861	1	0	0	0	0	0	0	0	0	0	0	0
934	Wuhan Textile University	Hubei	Wuhan	0	0	0	0	Hubei Provincial Department of Education	1	Clothing and Apparel Design	visual	visual	4.8	3.6	2.30259	1.26567	3.17805	2.18351	15.0679	5.46188	1.09861	2.19722	1.09861	-1.09861	1	0	0	0	0	0	0	0	0	0	0	0
935	Hunan Normal University	Hunan	Changsha	0	0	0	0	Hunan Provincial Department of Education	1	Clothing and Apparel Design	visual	visual	4.6	3.1	2.30259	1.26567	4.12713	2.1964	12.5706	5.69308	1.09861	2.19722	1.09861	-1.09861	1	0	0	0	0	0	0	0	0	0	0	0
936	South China Agricultural University	Guangdong	Guangzhou	0	0	0	0	Guangdong Provincial Department of Education	1	Clothing and Apparel Design	visual	visual	4.9	3.5	2.30259	1.26567	2.3979	2.14254	13.4482	5.74469	1.09861	2.19722	1.09861	-1.09861	1	0	0	0	0	0	0	0	0	0	0	0
937	Guangdong Ocean University	Guangdong	Zhanjiang	0	0	0	0	Guangdong Provincial Department of Education	1	Clothing and Apparel Design	visual	visual	4.7	3.3	2.30259	1.26567	4.2485	2.42413	5.84454	5.38602	1.09861	2.19722	1.09861	-1.09861	1	0	0	0	0	0	0	0	0	0	0	0
938	Huizhou College	Guangdong	Huizhou	0	0	0	0	Guangdong Provincial Department of Education	1	Clothing and Apparel Design	visual	visual	4.5	3.3	2.30259	1.26567	3.58352	2.13869	10.5198	5.32382	1.09861	2.19722	1.09861	-1.09861	1	0	0	0	0	0	0	0	0	0	0	0
939	Lingnan Teachers College	Guangdong	Zhanjiang	0	0	0	0	Guangdong Provincial Department of Education	1	Clothing and Apparel Design	visual	visual	4.7	3.5	2.30259	1.26567	4.96981	2.42413	5.84454	5.38602	1.09861	2.19722	1.09861	-1.09861	1	0	0	0	0	0	0	0	0	0	0	0
940	Guangdong Technical Normal University	Guangdong	Guangzhou	0	0	0	0	Guangdong Provincial Department of Education	1	Clothing and Apparel Design	visual	visual	4.9	3.8	2.30259	1.26567	2.94444	2.14254	13.4482	5.74469	1.09861	2.19722	1.09861	-1.09861	1	0	0	0	0	0	0	0	0	0	0	0
941	Nanning Normal University	Guangxi	Nanning	0	0	0	0	Department of Education of Guangxi Zhuang Autonomous Region	1	Clothing and Apparel Design	visual	visual	4.7	3.2	2.30259	1.26567	4.04305	2.35882	14.6885	5.70627	1.09861	2.19722	1.09861	-1.09861	1	0	0	0	0	0	0	0	0	0	0	0
942	Hechi College	Guangxi	Hechi	0	0	0	0	Department of Education of Guangxi Zhuang Autonomous Region	1	Clothing and Apparel Design	visual	visual	4.7	3.3	2.30259	1.26567	2.70805	1.38986	4.98907	5.98771	1.09861	2.19722	1.09861	-1.09861	1	0	0	0	0	0	0	0	0	0	0	0
943	China West Normal University	Sichuan	Nanchong	0	0	0	0	Sichuan Provincial Department of Education	1	Clothing and Apparel Design	visual	visual	4.4	3.7	2.30259	1.26567	3.82864	2.21257	5.97781	5.55296	1.09861	2.19722	1.09861	-1.09861	1	0	0	0	0	0	0	0	0	0	0	0
944	Yunnan Art Institute	Yunnan	Kunming	0	0	0	0	Yunnan Provincial Department of Education	1	Clothing and Apparel Design	visual	visual	4.7	3.3	2.30259	1.26567	5.69709	2.4616	11.8237	5.3435	1.09861	2.19722	1.09861	-1.09861	1	0	0	0	0	0	0	0	0	0	0	0
945	Yunnan Nationalities University	Yunnan	Kunming	0	0	0	0	Yunnan Provincial Department of Education	1	Clothing and Apparel Design	visual	visual	4.5	3.2	2.30259	1.26567	4.12713	2.4616	11.8237	5.3435	1.09861	2.19722	1.09861	-1.09861	1	0	0	0	0	0	0	0	0	0	0	0
946	Xian Polytechnic University	Shaanxi	Xian	0	0	0	0	Shaanxi Provincial Department of Education	1	Clothing and Apparel Design	visual	visual	5	4.4	2.30259	1.26567	3.17805	2.30513	12.0677	5.64289	1.09861	2.19722	1.09861	-1.09861	1	0	0	0	0	0	0	0	0	0	0	0
947	Baoji University of Arts and Sciences	Shaanxi	Baoji	0	0	0	0	Shaanxi Provincial Department of Education	1	Clothing and Apparel Design	visual	visual	4.7	3.5	2.30259	1.26567	4.34381	2.32367	9.66138	5.62762	1.09861	2.19722	1.09861	-1.09861	1	0	0	0	0	0	0	0	0	0	0	0
948	Jiangxi Institute of Science and Technology	Jiangxi	Nanchang	0	0	0	0	Jiangxi Provincial Department of Education	1	Clothing and Apparel Design	visual	visual	4.4	3.5	2.30259	1.26567	4.55388	2.23689	10.3193	5.40579	1.09861	2.19722	1.09861	-1.09861	1	0	0	0	0	0	0	0	0	0	0	0
949	Shandong Academy of Arts and Crafts	Shandong	Jinan	0	0	0	0	Shandong Provincial Department of Education	1	Clothing and Apparel Design	visual	visual	4.6	3.4	2.30259	1.26567	3.52636	2.32021	12.3167	5.71343	1.09861	2.19722	1.09861	-1.09861	1	0	0	0	0	0	0	0	0	0	0	0
950	Hubei Institute of Technology	Hubei	Xianning	0	0	0	0	Hubei Provincial Department of Education	1	Clothing and Apparel Design	visual	visual	4.7	3.8	2.30259	1.26567	4.77912	2.54668	5.195	4.4006	1.09861	2.19722	1.09861	-1.09861	1	0	0	0	0	0	0	0	0	0	0	0
951	Zhejiang Institute of Technology	Zhejiang	Hangzhou	0	0	0	0	Zhejiang Provincial Department of Education	1	Clothing and Apparel Design	visual	visual	4.8	3.3	2.30259	1.26567	3.21888	2.05312	12.8604	5.62777	1.09861	2.19722	1.09861	-1.09861	1	0	0	0	0	0	0	0	0	0	0	0
952	Chengdu University	Sichuan	Chengdu	0	0	0	0	Sichuan Provincial Department of Education	1	Clothing and Apparel Design	visual	visual	4.6	4	2.30259	1.26567	4.51086	2.1048	12.9865	5.60099	1.09861	2.19722	1.09861	-1.09861	1	0	0	0	0	0	0	0	0	0	0	0
953	Dalian University	Liaoning	Dalian	0	0	0	0	Liaoning Provincial Department of Education	1	Clothing and Apparel Design	visual	visual	4.8	3.4	2.30259	1.26567	2.94444	2.16653	9.94982	5.24743	1.09861	2.19722	1.09861	-1.09861	1	0	0	0	0	0	0	0	0	0	0	0
954	Jiangxi Science and Technology Normal University	Jiangxi	Nanchang	0	0	0	0	Jiangxi Provincial Department of Education	1	Clothing and Apparel Design	visual	visual	4.7	3.7	2.30259	1.26567	2.70805	2.23689	10.3193	5.40579	1.09861	2.19722	1.09861	-1.09861	1	0	0	0	0	0	0	0	0	0	0	0
955	Wuzhou College	Guangxi	Wuzhou	0	0	0	0	Department of Education of Guangxi Zhuang Autonomous Region	1	Clothing and Apparel Design	visual	visual	4.6	3.7	2.30259	1.26567	3.2581	1.76058	2.18557	5.7869	1.09861	2.19722	1.09861	-1.09861	1	0	0	0	0	0	0	0	0	0	0	0
956	Xian Peihua College	Shaanxi	Xian	0	0	0	0	Shaanxi Provincial Department of Education	1	Clothing and Apparel Design	visual	visual	5	4.2	2.30259	1.26567	2.56495	2.30513	12.0677	5.64289	1.09861	2.19722	1.09861	-1.09861	1	0	0	0	0	0	0	0	0	0	0	0
957	Beijing Union University	Beijing	Beijing	1	0	0	0	Beijing Municipal Commission of Education	2	Clothing and Apparel Design	visual	visual	4.5	4.5	2.30259	1.26567	4.43082	2.36864	15.1176	5.60071	1.09861	2.19722	1.09861	-1.09861	1	0	0	0	0	0	0	0	0	0	0	0
958	Beijing city college	Beijing	Beijing	1	0	0	0	Beijing Municipal Commission of Education	2	Clothing and Apparel Design	visual	visual	4.6	3.2	2.30259	1.26567	2.89037	2.36864	15.1176	5.60071	1.09861	2.19722	1.09861	-1.09861	1	0	0	0	0	0	0	0	0	0	0	0
959	Henan Institute of Engineering	Henan	Zhengzhou	0	0	0	0	Henan Provincial Department of Education	1	Clothing and Apparel Design	visual	visual	4.8	3.6	2.30259	1.26567	2.77259	2.18263	12.2773	5.40415	1.09861	2.19722	1.09861	-1.09861	1	0	0	0	0	0	0	0	0	0	0	0
960	Hunan University	Hunan	Zhuzhou	0	0	0	0	Hunan Provincial Department of Education	1	Clothing and Apparel Design	visual	visual	4.5	3.4	2.30259	1.26567	4.69135	1.60696	8.36945	5.60856	1.09861	2.19722	1.09861	-1.09861	1	0	0	0	0	0	0	0	0	0	0	0
961	Hainan Normal University	Hainan	Haikou	0	0	0	0	Hainan Provincial Department of Education	1	Clothing and Apparel Design	visual	visual	4.6	3.5	2.30259	1.26567	4.09434	2.0139	9.98723	5.70652	1.09861	2.19722	1.09861	-1.09861	1	0	0	0	0	0	0	0	0	0	0	0
962	Hohhot Institute for Nationalities	Inner Mongolia	Hohhot	0	0	0	0	Department of Education of Inner Mongolia Autonomous Region	1	Clothing and Apparel Design	visual	visual	4.7	3.1	2.30259	1.26567	4.36945	2.28828	9.69657	5.52765	1.09861	2.19722	1.09861	-1.09861	1	0	0	0	0	0	0	0	0	0	0	0
963	Liaodong College	Liaoning	Yingkou	0	0	0	0	Liaoning Provincial Department of Education	1	Clothing and Apparel Design	visual	visual	4.4	3.6	2.30259	1.26567	4.04305	2.44719	5.69149	5.68562	1.09861	2.19722	1.09861	-1.09861	1	0	0	0	0	0	0	0	0	0	0	0
964	Hezhou College	Guangxi	Hezhou	0	0	0	0	Department of Education of Guangxi Zhuang Autonomous Region	1	Clothing and Apparel Design	visual	visual	4.7	3.8	2.30259	1.26567	4.41884	1.16735	4.4045	5.61677	1.09861	2.19722	1.09861	-1.09861	1	0	0	0	0	0	0	0	0	0	0	0
965	Haikou College of Economics	Hainan	Haikou	0	0	0	0	Hainan Provincial Department of Education	1	Clothing and Apparel Design	visual	visual	4.7	3.6	2.30259	1.26567	3.21888	2.0139	9.98723	5.70652	1.09861	2.19722	1.09861	-1.09861	1	0	0	0	0	0	0	0	0	0	0	0
966	Guangzhou City Institute of Technology	Guangdong	Guangzhou	0	0	0	0	Guangdong Provincial Department of Education	1	Clothing and Apparel Design	visual	visual	4.8	4.5	2.30259	1.26567	2.48491	2.14254	13.4482	5.74469	1.09861	2.19722	1.09861	-1.09861	1	0	0	0	0	0	0	0	0	0	0	0
967	Zhanjiang Institute of Science and Technology	Guangdong	Zhanjiang	0	0	0	0	Guangdong Provincial Department of Education	1	Clothing and Apparel Design	visual	visual	4.5	2.6	2.30259	1.26567	3.78419	2.42413	5.84454	5.38602	1.09861	2.19722	1.09861	-1.09861	1	0	0	0	0	0	0	0	0	0	0	0
968	Pearl River College of South China Agricultural University	Guangdong	Guangzhou	0	0	0	0	Guangdong Provincial Department of Education	1	Clothing and Apparel Design	visual	visual	4.3	3.1	2.30259	1.26567	4.43082	2.14254	13.4482	5.74469	1.09861	2.19722	1.09861	-1.09861	1	0	0	0	0	0	0	0	0	0	0	0
969	Xian Foreign Affairs University	Shaanxi	Xian	0	0	0	0	Shaanxi Provincial Department of Education	1	Clothing and Apparel Design	visual	visual	5	3.3	2.30259	1.26567	1.94591	2.30513	12.0677	5.64289	1.09861	2.19722	1.09861	-1.09861	1	0	0	0	0	0	0	0	0	0	0	0
970	Zhengzhou Institute of Industrial Applied Technology	Henan	Zhengzhou	0	0	0	0	Henan Provincial Department of Education	1	Clothing and Apparel Design	visual	visual	4.7	4	2.30259	1.26567	3.3673	2.18263	12.2773	5.40415	1.09861	2.19722	1.09861	-1.09861	1	0	0	0	0	0	0	0	0	0	0	0
971	Shandong Yingcai College	Shandong	Jinan	0	0	0	0	Shandong Provincial Department of Education	1	Clothing and Apparel Design	visual	visual	4.8	3.2	2.30259	1.26567	1.60944	2.32021	12.3167	5.71343	1.09861	2.19722	1.09861	-1.09861	1	0	0	0	0	0	0	0	0	0	0	0
972	Shaanxi International Business College	Shaanxi	Xian	0	0	0	0	Shaanxi Provincial Department of Education	1	Clothing and Apparel Design	visual	visual	5	3.4	2.30259	1.26567	1.94591	2.30513	12.0677	5.64289	1.09861	2.19722	1.09861	-1.09861	1	0	0	0	0	0	0	0	0	0	0	0
973	Shaanxi Garment Engineering Institute	Shaanxi	Xian	0	0	0	0	Shaanxi Provincial Department of Education	1	Clothing and Apparel Design	visual	visual	4.8	3.6	2.30259	1.26567	2.19722	2.30513	12.0677	5.64289	1.09861	2.19722	1.09861	-1.09861	1	0	0	0	0	0	0	0	0	0	0	0
974	Zhongshan College of Dalian Medical University	Liaoning	Dalian	0	0	0	0	Liaoning Provincial Department of Education	1	Clothing and Apparel Design	visual	visual	5	3	2.30259	1.26567	2.3979	2.16653	9.94982	5.24743	1.09861	2.19722	1.09861	-1.09861	1	0	0	0	0	0	0	0	0	0	0	0
975	Wuhan Textile University School of Foreign Economics and Trade	Hubei	Wuhan	0	0	0	0	Hubei Provincial Department of Education	1	Clothing and Apparel Design	visual	visual	4.9	4.1	2.30259	1.26567	3.71357	2.18351	15.0679	5.46188	1.09861	2.19722	1.09861	-1.09861	1	0	0	0	0	0	0	0	0	0	0	0
976	Hubei Business College	Hubei	Wuhan	0	0	0	0	Hubei Provincial Department of Education	1	Clothing and Apparel Design	visual	visual	4.8	4.2	2.30259	1.26567	2.07944	2.18351	15.0679	5.46188	1.09861	2.19722	1.09861	-1.09861	1	0	0	0	0	0	0	0	0	0	0	0
977	Zhejiang Sci-tech University School of Technology and Art	Zhejiang	Hangzhou	0	0	0	0	Zhejiang Provincial Department of Education	1	Clothing and Apparel Design	visual	visual	4.8	3.9	2.30259	1.26567	3.17805	2.05312	12.8604	5.62777	1.09861	2.19722	1.09861	-1.09861	1	0	0	0	0	0	0	0	0	0	0	0
978	Yunnan University Dianchi College	Yunnan	Kunming	0	0	0	0	Yunnan Provincial Department of Education	1	Clothing and Apparel Design	visual	visual	4.8	4.3	2.30259	1.26567	4.11087	2.4616	11.8237	5.3435	1.09861	2.19722	1.09861	-1.09861	1	0	0	0	0	0	0	0	0	0	0	0
979	Jiangxi Institute of Fashion Technology	Jiangxi	Nanchang	0	0	0	0	Jiangxi Provincial Department of Education	1	Clothing and Apparel Design	visual	visual	4.8	3.1	2.30259	1.26567	3.21888	2.23689	10.3193	5.40579	1.09861	2.19722	1.09861	-1.09861	1	0	0	0	0	0	0	0	0	0	0	0
980	Zhengzhou Industrial and Commercial College	Henan	Zhengzhou	0	0	0	0	Henan Provincial Department of Education	1	Clothing and Apparel Design	visual	visual	5	3.5	2.30259	1.26567	1.94591	2.18263	12.2773	5.40415	1.09861	2.19722	1.09861	-1.09861	1	0	0	0	0	0	0	0	0	0	0	0
981	Jinzhong Information College	Shanxi	Jinzhong	0	0	0	0	Shanxi Provincial Department of Education	1	Clothing and Apparel Design	visual	visual	5	3.6	2.30259	1.26567	1.60944	2.25356	10.4968	5.26195	1.09861	2.19722	1.09861	-1.09861	1	0	0	0	0	0	0	0	0	0	0	0
982	Wuxi Taihu College	Jiangsu	Wuxi	0	0	0	0	Jiangsu Provincial Department of Education	1	Clothing and Apparel Design	visual	visual	5	3.4	2.30259	1.26567	3.85015	2.22961	11.2526	5.46757	1.09861	2.19722	1.09861	-1.09861	1	0	0	0	0	0	0	0	0	0	0	0
983	Shanghai Institute of Visual Arts	Shanghai	Shanghai	0	0	1	0	Shanghai Education Commission	2	Clothing and Apparel Design	visual	visual	4.7	3.3	2.30259	1.26567	3.82864	2.29517	14.1681	5.45521	1.09861	2.19722	1.09861	-1.09861	1	0	0	0	0	0	0	0	0	0	0	0
984	Liuzhou Institute of Technology	Guangxi	Liuzhou	0	0	0	0	Department of Education of Guangxi Zhuang Autonomous Region	1	Clothing and Apparel Design	visual	visual	4.9	3.8	2.30259	1.26567	2.48491	2.11734	6.57687	5.72793	1.09861	2.19722	1.09861	-1.09861	1	0	0	0	0	0	0	0	0	0	0	0
985	Binhai College of Nankai University	Tianjin	Tianjin	0	1	0	0	Tianjin Municipal Education Commission	2	Clothing and Apparel Design	visual	visual	5	3.3	2.30259	1.26567	1.94591	2.16346	10.3837	5.47783	1.09861	2.19722	1.09861	-1.09861	1	0	0	0	0	0	0	0	0	0	0	0
986	Sichuan Media College	Sichuan	Chengdu	0	0	0	0	Sichuan Provincial Department of Education	1	Clothing and Apparel Design	visual	visual	4.8	3.4	2.30259	1.26567	3.13549	2.1048	12.9865	5.60099	1.09861	2.19722	1.09861	-1.09861	1	0	0	0	0	0	0	0	0	0	0	0
987	Fuzhou Institute of Foreign Languages and Foreign Trade	Fujian	Fuzhou	0	0	0	0	Fujian Provincial Department of Education	1	Clothing and Apparel Design	visual	visual	5	4.7	2.30259	1.26567	2.77259	2.32989	10.9922	5.69114	1.09861	2.19722	1.09861	-1.09861	1	0	0	0	0	0	0	0	0	0	0	0
988	Guangling College of Yangzhou University	Jiangsu	Yangzhou	0	0	0	0	Jiangsu Provincial Department of Education	1	Clothing and Apparel Design	visual	visual	4.8	4.6	2.30259	1.26567	3.97029	2.27279	8.47222	5.42234	1.09861	2.19722	1.09861	-1.09861	1	0	0	0	0	0	0	0	0	0	0	0
989	Wuhan Institute of Design and Engineering	Hubei	Wuhan	0	0	0	0	Hubei Provincial Department of Education	1	Clothing and Apparel Design	visual	visual	4.8	2.6	2.30259	1.26567	4.12713	2.18351	15.0679	5.46188	1.09861	2.19722	1.09861	-1.09861	1	0	0	0	0	0	0	0	0	0	0	0
990	Sichuan Institute of Culture and Art	Sichuan	Chengdu	0	0	0	0	Sichuan Provincial Department of Education	1	Clothing and Apparel Design	visual	visual	4.7	4.4	2.30259	1.26567	3.3322	2.1048	12.9865	5.60099	1.09861	2.19722	1.09861	-1.09861	1	0	0	0	0	0	0	0	0	0	0	0
991	Entrepreneurship College of Inner Mongolia University	Inner Mongolia	Hohhot	0	0	0	0	Department of Education of Inner Mongolia Autonomous Region	1	Clothing and Apparel Design	visual	visual	4.1	3.9	2.30259	1.26567	4.15888	2.28828	9.69657	5.52765	1.09861	2.19722	1.09861	-1.09861	1	0	0	0	0	0	0	0	0	0	0	0
992	Shandong Youth Political College	Shandong	Jinan	0	0	0	0	Shandong Provincial Department of Education	1	Clothing and Apparel Design	visual	visual	4.7	4.1	2.30259	1.26567	2.94444	2.32021	12.3167	5.71343	1.09861	2.19722	1.09861	-1.09861	1	0	0	0	0	0	0	0	0	0	0	0
993	Hebei Industrial Vocational and Technical University	Hebei	Handan	0	0	0	0	Department of Education of Hebei Province	1	Clothing and Apparel Design	visual	visual	4.9	3.8	2.30259	1.26567	2.77259	2.16701	10.3356	5.49717	1.09861	2.19722	1.09861	-1.09861	1	0	0	0	0	0	0	0	0	0	0	0
994	Hebei University of Science and Technology	Hebei	Shijiazhuang	0	0	0	0	Department of Education of Hebei Province	1	public art	visual	visual	4.8	4.2	2.3979	0.532217	3.3673	2.51433	11.9263	5.40234	1.09861	1.94591	0.847298	-0.847298	0	0	0	0	0	0	0	1	0	0	0	0
995	Harbin College	Heilongjiang	Harbin	0	0	0	0	Heilongjiang Provincial Department of Education	1	public art	visual	visual	4.5	3.5	2.3979	0.532217	3.8712	2.28855	9.16454	5.57595	1.09861	1.94591	0.847298	-0.847298	0	0	0	0	0	0	0	1	0	0	0	0
996	Hangzhou Normal University	Zhejiang	Hangzhou	0	0	0	0	Zhejiang Provincial Department of Education	1	public art	visual	visual	4.8	4.4	2.3979	0.532217	4.62497	2.05312	12.8604	5.62777	1.09861	1.94591	0.847298	-0.847298	0	0	0	0	0	0	0	1	0	0	0	0
997	China Art College	Zhejiang	Hangzhou	0	0	0	0	Zhejiang Provincial Department of Education	1	public art	visual	visual	4.6	4.4	2.3979	0.532217	2.70805	2.05312	12.8604	5.62777	1.09861	1.94591	0.847298	-0.847298	0	0	0	0	0	0	0	1	0	0	0	0
998	Hubei University of Technology	Hubei	Wuhan	0	0	0	0	Hubei Provincial Department of Education	1	public art	visual	visual	4.7	4.3	2.3979	0.532217	5.14749	2.18351	15.0679	5.46188	1.09861	1.94591	0.847298	-0.847298	0	0	0	0	0	0	0	1	0	0	0	0
999	Guangxi Normal University	Guangxi	Guilin	0	0	0	0	Department of Education of Guangxi Zhuang Autonomous Region	1	public art	visual	visual	4.6	5	2.3979	0.532217	4.58497	2.31107	7.69093	5.44242	1.09861	1.94591	0.847298	-0.847298	0	0	0	0	0	0	0	1	0	0	0	0
1000	Jilin Institute of Architecture and Technology	Jilin	Changchun	0	0	0	0	Jilin Provincial Department of Education	1	public art	visual	visual	5	3.6	2.3979	0.532217	1.79176	2.33958	10.6483	5.52058	1.09861	1.94591	0.847298	-0.847298	0	0	0	0	0	0	0	1	0	0	0	0
1001	Tianjin Media College	Tianjin	Tianjin	0	1	0	0	Tianjin Municipal Education Commission	2	public art	visual	visual	4.8	3.3	2.3979	0.532217	3.3673	2.16346	10.3837	5.47783	1.09861	1.94591	0.847298	-0.847298	0	0	0	0	0	0	0	1	0	0	0	0
1002	Lu Xun Art Institute	Liaoning	Dalian	0	0	0	0	Liaoning Provincial Department of Education	1	Art and craft	visual	visual	4.8	1.43508	2.77259	0.575364	2.19722	2.16653	9.94982	5.24743	0.693147	1.94591	1.25276	-1.25276	0	0	0	0	0	0	0	1	0	0	0	0
1003	Jiamusi University	Heilongjiang	Jiamusi	0	0	0	0	Heilongjiang Provincial Department of Education	1	Art and craft	visual	visual	4.5	Missing	2.77259	0.575364	4.33073	2.21904	4.2653	5.17615	0.693147	1.94591	1.25276	-1.25276	0	0	0	0	0	0	0	1	0	0	0	0
1004	Harbin Normal University	Heilongjiang	Harbin	0	0	0	0	Heilongjiang Provincial Department of Education	1	Art and craft	visual	visual	4.6	Missing	2.77259	0.575364	4.67283	2.28855	9.16454	5.57595	0.693147	1.94591	1.25276	-1.25276	0	0	0	0	0	0	0	1	0	0	0	0
1005	China University of Geosciences (Wuhan)	Hubei	Wuhan	0	0	0	0	Ministry of Education	0	Art and craft	visual	visual	4.8	Missing	2.77259	0.575364	3.7612	2.18351	15.0679	5.46188	0.693147	1.94591	1.25276	-1.25276	0	0	0	0	0	0	0	1	0	0	0	0
1006	Hunan Normal University	Hunan	Changsha	0	0	0	0	Hunan Provincial Department of Education	1	Art and craft	visual	visual	4.6	1.28093	2.77259	0.575364	4.12713	2.1964	12.5706	5.69308	0.693147	1.94591	1.25276	-1.25276	0	0	0	0	0	0	0	1	0	0	0	0
1007	Guangdong Technical Normal University	Guangdong	Guangzhou	0	0	0	0	Guangdong Provincial Department of Education	1	Art and craft	visual	visual	4.9	1.16315	2.77259	0.575364	2.94444	2.14254	13.4482	5.74469	0.693147	1.94591	1.25276	-1.25276	0	0	0	0	0	0	0	1	0	0	0	0
1008	Jingdezhen College	Jiangxi	Jingdezhen	0	0	0	0	Jiangxi Provincial Department of Education	1	Art and craft	visual	visual	5	0.993252	2.77259	0.575364	2.30259	2.23112	8.51383	5.33096	0.693147	1.94591	1.25276	-1.25276	0	0	0	0	0	0	0	1	0	0	0	0
1009	Shandong Academy of Arts and Crafts	Shandong	Jinan	0	0	0	0	Shandong Provincial Department of Education	1	Art and craft	visual	visual	4.6	1.28093	2.77259	0.575364	3.52636	2.32021	12.3167	5.71343	0.693147	1.94591	1.25276	-1.25276	0	0	0	0	0	0	0	1	0	0	0	0
1010	Putian College	Fujian	Putian	0	0	0	0	Fujian Provincial Department of Education	1	Art and craft	visual	visual	4.3	Missing	2.77259	0.575364	4.61512	2.24991	6.271	4.90897	0.693147	1.94591	1.25276	-1.25276	0	0	0	0	0	0	0	1	0	0	0	0
1011	Hankou College	Hubei	Wuhan	0	0	0	0	Hubei Provincial Department of Education	1	Art and craft	visual	visual	4.7	1.19392	2.77259	0.575364	5.53339	2.18351	15.0679	5.46188	0.693147	1.94591	1.25276	-1.25276	0	0	0	0	0	0	0	1	0	0	0	0
1012	Guilin Tourism Institute	Guangxi	Guilin	0	0	0	0	Department of Education of Guangxi Zhuang Autonomous Region	1	Art and craft	visual	visual	4.2	1.06471	2.77259	0.575364	3.49651	2.31107	7.69093	5.44242	0.693147	1.94591	1.25276	-1.25276	0	0	0	0	0	0	0	1	0	0	0	0
1013	Shanghai Institute of Visual Arts	Shanghai	Shanghai	0	0	1	0	Shanghai Education Commission	2	Art and craft	visual	visual	4.7	1.22378	2.77259	0.575364	3.82864	2.29517	14.1681	5.45521	0.693147	1.94591	1.25276	-1.25276	0	0	0	0	0	0	0	1	0	0	0	0
1014	Beijing Jiaotong University	Beijing	Beijing	1	0	0	0	Ministry of Education	0	Digital Media Arts	visual	visual	5	1.28093	2.30259	0.405465	2.07944	2.36864	15.1176	5.60071	1.79176	2.07944	0.287682	-0.287682	0	0	0	0	0	0	1	0	0	0	0	0
1015	Beijing University of Chemical Technology	Beijing	Beijing	1	0	0	0	Ministry of Education	0	Digital Media Arts	visual	visual	5	Missing	2.30259	0.405465	1.79176	2.36864	15.1176	5.60071	1.79176	2.07944	0.287682	-0.287682	0	0	0	0	0	0	1	0	0	0	0	0
1016	Beijing Institute of Fashion Technology	Beijing	Beijing	1	0	0	0	Beijing Municipal Commission of Education	2	Digital Media Arts	visual	visual	4.5	Missing	2.30259	0.405465	3.04452	2.36864	15.1176	5.60071	1.79176	2.07944	0.287682	-0.287682	0	0	0	0	0	0	1	0	0	0	0	0
1017	Beijing Printing Institute	Beijing	Beijing	1	0	0	0	Beijing Municipal Commission of Education	2	Digital Media Arts	visual	visual	4.9	1.50408	2.30259	0.405465	2.63906	2.36864	15.1176	5.60071	1.79176	2.07944	0.287682	-0.287682	0	0	0	0	0	0	1	0	0	0	0	0
1018	Beijing Forestry University	Beijing	Beijing	1	0	0	0	Ministry of Education	0	Digital Media Arts	visual	visual	4.6	1.09861	2.30259	0.405465	3.61092	2.36864	15.1176	5.60071	1.79176	2.07944	0.287682	-0.287682	0	0	0	0	0	0	1	0	0	0	0	0
1019	Beijing Normal University	Beijing	Beijing	1	0	0	0	Ministry of Education	0	Digital Media Arts	visual	visual	4.7	1.4816	2.30259	0.405465	2.48491	2.36864	15.1176	5.60071	1.79176	2.07944	0.287682	-0.287682	0	0	0	0	0	0	1	0	0	0	0	0
1020	Capital Normal University	Beijing	Beijing	1	0	0	0	Beijing Municipal Commission of Education	2	Digital Media Arts	visual	visual	4.9	Missing	2.30259	0.405465	2.77259	2.36864	15.1176	5.60071	1.79176	2.07944	0.287682	-0.287682	0	0	0	0	0	0	1	0	0	0	0	0
1021	Communication University of China	Beijing	Beijing	1	0	0	0	Ministry of Education	0	Digital Media Arts	visual	visual	4.8	1.43508	2.30259	0.405465	3.3673	2.36864	15.1176	5.60071	1.79176	2.07944	0.287682	-0.287682	0	0	0	0	0	0	1	0	0	0	0	0
1022	Central Academy of Fine Arts	Beijing	Beijing	1	0	0	0	Ministry of Education	0	Digital Media Arts	visual	visual	4.8	Missing	2.30259	0.405465	3.17805	2.36864	15.1176	5.60071	1.79176	2.07944	0.287682	-0.287682	0	0	0	0	0	0	1	0	0	0	0	0
1023	Tianjin Normal University	Tianjin	Tianjin	0	1	0	0	Tianjin Municipal Education Commission	2	Digital Media Arts	visual	visual	5	Missing	2.30259	0.405465	2.07944	2.16346	10.3837	5.47783	1.79176	2.07944	0.287682	-0.287682	0	0	0	0	0	0	1	0	0	0	0	0
1024	Handan College	Hebei	Handan	0	0	0	0	Department of Education of Hebei Province	1	Digital Media Arts	visual	visual	3.9	1.52606	2.30259	0.405465	2.48491	2.16701	10.3356	5.49717	1.79176	2.07944	0.287682	-0.287682	0	0	0	0	0	0	1	0	0	0	0	0
1025	Inner Mongolia Teaching University	Inner Mongolia	Hohhot	0	0	0	0	Department of Education of Inner Mongolia Autonomous Region	1	Digital Media Arts	visual	visual	4.5	Missing	2.30259	0.405465	4.07754	2.28828	9.69657	5.52765	1.79176	2.07944	0.287682	-0.287682	0	0	0	0	0	0	1	0	0	0	0	0
1026	Dalian University of Technology	Liaoning	Dalian	0	0	0	0	Liaoning Provincial Department of Education	1	Digital Media Arts	visual	visual	4.4	1.30833	2.30259	0.405465	3.04452	2.16653	9.94982	5.24743	1.79176	2.07944	0.287682	-0.287682	0	0	0	0	0	0	1	0	0	0	0	0
1027	Liaoning Normal University	Liaoning	Dalian	0	0	0	0	Liaoning Provincial Department of Education	1	Digital Media Arts	visual	visual	4.2	0.916291	2.30259	0.405465	3.7612	2.16653	9.94982	5.24743	1.79176	2.07944	0.287682	-0.287682	0	0	0	0	0	0	1	0	0	0	0	0
1028	Lu Xun Art Institute	Liaoning	Dalian	0	0	0	0	Liaoning Provincial Department of Education	1	Digital Media Arts	visual	visual	4.8	1.43508	2.30259	0.405465	2.19722	2.16653	9.94982	5.24743	1.79176	2.07944	0.287682	-0.287682	0	0	0	0	0	0	1	0	0	0	0	0
1029	Jilin Art Institute	Jilin	Jilin	0	0	0	0	Jilin Provincial Department of Education	1	Digital Media Arts	visual	visual	4.6	1.43508	2.30259	0.405465	4.61512	3.07516	7.41858	4.70953	1.79176	2.07944	0.287682	-0.287682	0	0	0	0	0	0	1	0	0	0	0	0
1030	Donghua University	Shanghai	Shanghai	0	0	1	0	Ministry of Education	0	Digital Media Arts	visual	visual	4.3	1.52606	2.30259	0.405465	2.48491	2.29517	14.1681	5.45521	1.79176	2.07944	0.287682	-0.287682	0	0	0	0	0	0	1	0	0	0	0	0
1031	Shanghai University	Shanghai	Shanghai	0	0	1	0	Shanghai Education Commission	2	Digital Media Arts	visual	visual	4.8	1.58924	2.30259	0.405465	3.95124	2.29517	14.1681	5.45521	1.79176	2.07944	0.287682	-0.287682	0	0	0	0	0	0	1	0	0	0	0	0
1032	Nanjing Forestry University	Jiangsu	Nanjing	0	0	0	0	Jiangsu Provincial Department of Education	1	Digital Media Arts	visual	visual	4.7	Missing	2.30259	0.405465	3.58352	2.24275	14.9166	5.56297	1.79176	2.07944	0.287682	-0.287682	0	0	0	0	0	0	1	0	0	0	0	0
1033	Nanjing Arts Institute	Jiangsu	Nanjing	0	0	0	0	Jiangsu Provincial Department of Education	1	Digital Media Arts	visual	visual	4.7	1.4816	2.30259	0.405465	4.63473	2.24275	14.9166	5.56297	1.79176	2.07944	0.287682	-0.287682	0	0	0	0	0	0	1	0	0	0	0	0
1034	Zhejiang Agriculture and Forestry University	Zhejiang	Hangzhou	0	0	0	0	Zhejiang Provincial Department of Education	1	Digital Media Arts	visual	visual	4.9	1.52606	2.30259	0.405465	2.07944	2.05312	12.8604	5.62777	1.79176	2.07944	0.287682	-0.287682	0	0	0	0	0	0	1	0	0	0	0	0
1035	Chuzhou College	Anhui	Chuzhou	0	0	0	0	Department of Education of Anhui Province	1	Digital Media Arts	visual	visual	4.7	1.54756	2.30259	0.405465	3.98898	2.31593	5.74612	5.34901	1.79176	2.07944	0.287682	-0.287682	0	0	0	0	0	0	1	0	0	0	0	0
1036	Xiamen University	Fujian	Xiamen	0	0	0	0	Ministry of Education	0	Digital Media Arts	visual	visual	5	1.09861	2.30259	0.405465	2.30259	2.02362	11.2704	5.81076	1.79176	2.07944	0.287682	-0.287682	0	0	0	0	0	0	1	0	0	0	0	0
1037	Fuzhou University	Fujian	Fuzhou	0	0	0	0	Fujian Provincial Department of Education	1	Digital Media Arts	visual	visual	4.8	1.09861	2.30259	0.405465	2.63906	2.32989	10.9922	5.69114	1.79176	2.07944	0.287682	-0.287682	0	0	0	0	0	0	1	0	0	0	0	0
1038	Jiangxi University of Science and Technology	Jiangxi	Ganzhou	0	0	0	0	Jiangxi Provincial Department of Education	1	Digital Media Arts	visual	visual	4.8	1.38629	2.30259	0.405465	3.21888	2.12196	8.1686	5.66931	1.79176	2.07944	0.287682	-0.287682	0	0	0	0	0	0	1	0	0	0	0	0
1039	Liaocheng University	Shandong	Liaocheng	0	0	0	0	Shandong Provincial Department of Education	1	Digital Media Arts	visual	visual	4.8	1.30833	2.30259	0.405465	4.00733	2.53333	6.09934	5.54257	1.79176	2.07944	0.287682	-0.287682	0	0	0	0	0	0	1	0	0	0	0	0
1040	Linyi University	Shandong	Linyi	0	0	0	0	Shandong Provincial Department of Education	1	Digital Media Arts	visual	visual	5	1.38629	2.30259	0.405465	1.94591	2.46515	10.7085	5.41122	1.79176	2.07944	0.287682	-0.287682	0	0	0	0	0	0	1	0	0	0	0	0
1041	Jining College	Shandong	Jining	0	0	0	0	Shandong Provincial Department of Education	1	Digital Media Arts	visual	visual	5	Missing	2.30259	0.405465	2.56495	2.42802	10.4798	5.50688	1.79176	2.07944	0.287682	-0.287682	0	0	0	0	0	0	1	0	0	0	0	0
1042	Shandong Art Institute	Shandong	Jinan	0	0	0	0	Shandong Provincial Department of Education	1	Digital Media Arts	visual	visual	4.7	1.43508	2.30259	0.405465	4.70953	2.32021	12.3167	5.71343	1.79176	2.07944	0.287682	-0.287682	0	0	0	0	0	0	1	0	0	0	0	0
1043	Zhengzhou University of Light Industry	Henan	Zhengzhou	0	0	0	0	Henan Provincial Department of Education	1	Digital Media Arts	visual	visual	5	1.335	2.30259	0.405465	1.94591	2.18263	12.2773	5.40415	1.79176	2.07944	0.287682	-0.287682	0	0	0	0	0	0	1	0	0	0	0	0
1044	Nanyang Teachers College	Henan	Nanyang	0	0	0	0	Henan Provincial Department of Education	1	Digital Media Arts	visual	visual	4.7	1.50408	2.30259	0.405465	2.70805	1.82233	9.72214	5.47227	1.79176	2.07944	0.287682	-0.287682	0	0	0	0	0	0	1	0	0	0	0	0
1045	Hubei University	Hubei	Wuhan	0	0	0	0	Hubei Provincial Department of Education	1	Digital Media Arts	visual	visual	4.5	Missing	2.30259	0.405465	2.48491	2.18351	15.0679	5.46188	1.79176	2.07944	0.287682	-0.287682	0	0	0	0	0	0	1	0	0	0	0	0
1046	Changsha University of Science and Technology	Hunan	Changsha	0	0	0	0	Hunan Provincial Department of Education	1	Digital Media Arts	visual	visual	4.8	1.28093	2.30259	0.405465	3.3673	2.1964	12.5706	5.69308	1.79176	2.07944	0.287682	-0.287682	0	0	0	0	0	0	1	0	0	0	0	0
1047	Sun Yat-sen University	Guangdong	Guangzhou	0	0	0	0	Ministry of Education	0	Digital Media Arts	visual	visual	4.8	1.28093	2.30259	0.405465	3.89182	2.14254	13.4482	5.74469	1.79176	2.07944	0.287682	-0.287682	0	0	0	0	0	0	1	0	0	0	0	0
1048	Guangzhou Art College	Guangdong	Guangzhou	0	0	0	0	Guangdong Provincial Department of Education	1	Digital Media Arts	visual	visual	4.9	Missing	2.30259	0.405465	2.99573	2.14254	13.4482	5.74469	1.79176	2.07944	0.287682	-0.287682	0	0	0	0	0	0	1	0	0	0	0	0
1049	Chongqing University of Posts and Telecommunications	Chongqing	Chongqing	0	0	0	1	Chongqing Education Commission	2	Digital Media Arts	visual	visual	4.7	1.54756	2.30259	0.405465	3.04452	2.3578	11.5826	5.73012	1.79176	2.07944	0.287682	-0.287682	0	0	0	0	0	0	1	0	0	0	0	0
1050	Sichuan Music College	Sichuan	Chengdu	0	0	0	0	Sichuan Provincial Department of Education	1	Digital Media Arts	visual	visual	4.8	1.38629	2.30259	0.405465	3.17805	2.1048	12.9865	5.60099	1.79176	2.07944	0.287682	-0.287682	0	0	0	0	0	0	1	0	0	0	0	0
1051	Sichuan Academy of Fine Arts	Chongqing	Chengdu	0	0	0	1	Chongqing Education Commission	2	Digital Media Arts	visual	visual	5	1.16315	2.30259	0.405465	1.79176	2.1048	12.9865	5.60099	1.79176	2.07944	0.287682	-0.287682	0	0	0	0	0	0	1	0	0	0	0	0
1052	Kunming University of Science and Technology	Yunnan	Kunming	0	0	0	0	Yunnan Provincial Department of Education	1	Digital Media Arts	visual	visual	4.7	1.45862	2.30259	0.405465	2.83321	2.4616	11.8237	5.3435	1.79176	2.07944	0.287682	-0.287682	0	0	0	0	0	0	1	0	0	0	0	0
1053	Yunnan Art Institute	Yunnan	Kunming	0	0	0	0	Yunnan Provincial Department of Education	1	Digital Media Arts	visual	visual	4.7	1.22378	2.30259	0.405465	5.69709	2.4616	11.8237	5.3435	1.79176	2.07944	0.287682	-0.287682	0	0	0	0	0	0	1	0	0	0	0	0
1054	Weinan Normal University	Shaanxi	Weinan	0	0	0	0	Shaanxi Provincial Department of Education	1	Digital Media Arts	visual	visual	4.6	1.28093	2.30259	0.405465	4.70953	2.21701	6.43014	5.16574	1.79176	2.07944	0.287682	-0.287682	0	0	0	0	0	0	1	0	0	0	0	0
1055	Xian Academy of Fine Arts	Shaanxi	Xian	0	0	0	0	Shaanxi Provincial Department of Education	1	Digital Media Arts	visual	visual	4.5	1.16315	2.30259	0.405465	2.77259	2.30513	12.0677	5.64289	1.79176	2.07944	0.287682	-0.287682	0	0	0	0	0	0	1	0	0	0	0	0
1056	Northwest Normal University	Gansu	Lanzhou	0	0	0	0	Gansu Provincial Department of Education	1	Digital Media Arts	visual	visual	4.8	1.25276	2.30259	0.405465	2.56495	2.41192	11.4087	5.67234	1.79176	2.07944	0.287682	-0.287682	0	0	0	0	0	0	1	0	0	0	0	0
1057	Northwest University for Nationalities	Gansu	Lanzhou	0	0	0	0	State Ethnic Affairs Commission	0	Digital Media Arts	visual	visual	4.8	1.36098	2.30259	0.405465	4.45435	2.41192	11.4087	5.67234	1.79176	2.07944	0.287682	-0.287682	0	0	0	0	0	0	1	0	0	0	0	0
1058	Xinjiang Normal University	Xinjiang	Urumqi	0	0	0	0	Xinjiang Uygur Autonomous Region Department of Education	1	Digital Media Arts	visual	visual	4.2	1.19392	2.30259	0.405465	3.29584	2.42394	8.84927	5.60631	1.79176	2.07944	0.287682	-0.287682	0	0	0	0	0	0	1	0	0	0	0	0
1059	Shandong Academy of Arts and Crafts	Shandong	Jinan	0	0	0	0	Shandong Provincial Department of Education	1	Digital Media Arts	visual	visual	4.6	1.4816	2.30259	0.405465	3.52636	2.32021	12.3167	5.71343	1.79176	2.07944	0.287682	-0.287682	0	0	0	0	0	0	1	0	0	0	0	0
1060	Xian University of Arts and Sciences	Shaanxi	Xian	0	0	0	0	Shaanxi Provincial Department of Education	1	Digital Media Arts	visual	visual	4.6	1.28093	2.30259	0.405465	4.81218	2.30513	12.0677	5.64289	1.79176	2.07944	0.287682	-0.287682	0	0	0	0	0	0	1	0	0	0	0	0
1061	Three Rivers College	Jiangsu	Mesa	0	0	0	0	Jiangsu Provincial Department of Education	1	Digital Media Arts	visual	visual	4.8	Missing	2.30259	0.405465	3.52636	1.87752	6.58823	5.45532	1.79176	2.07944	0.287682	-0.287682	0	0	0	0	0	0	1	0	0	0	0	0
1062	Bengbu College	Anhui	Bengbu	0	0	0	0	Department of Education of Anhui Province	1	Digital Media Arts	visual	visual	4.9	Missing	2.30259	0.405465	2.48491	1.41578	3.64966	4.96284	1.79176	2.07944	0.287682	-0.287682	0	0	0	0	0	0	1	0	0	0	0	0
1063	Beijing Union University	Beijing	Beijing	1	0	0	0	Beijing Municipal Commission of Education	2	Digital Media Arts	visual	visual	4.5	1.28093	2.30259	0.405465	4.43082	2.36864	15.1176	5.60071	1.79176	2.07944	0.287682	-0.287682	0	0	0	0	0	0	1	0	0	0	0	0
1064	Hunan University	Hunan	Zhuzhou	0	0	0	0	Hunan Provincial Department of Education	1	Digital Media Arts	visual	visual	4.5	1.38629	2.30259	0.405465	4.69135	1.60696	8.36945	5.60856	1.79176	2.07944	0.287682	-0.287682	0	0	0	0	0	0	1	0	0	0	0	0
1065	Zhejiang Institute of Media	Zhejiang	Hangzhou	0	0	0	0	Zhejiang Provincial Department of Education	1	Digital Media Arts	visual	visual	4.8	1.43508	2.30259	0.405465	4.72739	2.05312	12.8604	5.62777	1.79176	2.07944	0.287682	-0.287682	0	0	0	0	0	0	1	0	0	0	0	0
1066	Xian University of Posts	Shaanxi	Xian	0	0	0	0	Shaanxi Provincial Department of Education	1	Digital Media Arts	visual	visual	4.8	1.38629	2.30259	0.405465	3.58352	2.30513	12.0677	5.64289	1.79176	2.07944	0.287682	-0.287682	0	0	0	0	0	0	1	0	0	0	0	0
1067	Shanghai Second Polytechnic University	Shanghai	Shanghai	0	0	1	0	Shanghai Education Commission	2	Digital Media Arts	visual	visual	4.7	1.16315	2.30259	0.405465	3.95124	2.29517	14.1681	5.45521	1.79176	2.07944	0.287682	-0.287682	0	0	0	0	0	0	1	0	0	0	0	0
1068	Shandong Womens College	Shandong	Jinan	0	0	0	0	Shandong Provincial Department of Education	1	Digital Media Arts	visual	visual	4.9	1.38629	2.30259	0.405465	3.85015	2.32021	12.3167	5.71343	1.79176	2.07944	0.287682	-0.287682	0	0	0	0	0	0	1	0	0	0	0	0
1069	Chongqing Engineering College	Chongqing	Chongqing	0	0	0	1	Chongqing Education Commission	2	Digital Media Arts	visual	visual	4.8	1.25276	2.30259	0.405465	3.04452	2.3578	11.5826	5.73012	1.79176	2.07944	0.287682	-0.287682	0	0	0	0	0	0	1	0	0	0	0	0
1070	Guangzhou Software Institute	Guangdong	Guangzhou	0	0	0	0	Guangdong Provincial Department of Education	1	Digital Media Arts	visual	visual	4.9	1.19392	2.30259	0.405465	2.56495	2.14254	13.4482	5.74469	1.79176	2.07944	0.287682	-0.287682	0	0	0	0	0	0	1	0	0	0	0	0
1071	Guangzhou Institute of Technology	Guangdong	Guangzhou	0	0	0	0	Guangdong Provincial Department of Education	1	Digital Media Arts	visual	visual	5	1.36098	2.30259	0.405465	2.83321	2.14254	13.4482	5.74469	1.79176	2.07944	0.287682	-0.287682	0	0	0	0	0	0	1	0	0	0	0	0
1072	Hebei Media College	Hebei	Shijiazhuang	0	0	0	0	Department of Education of Hebei Province	1	Digital Media Arts	visual	visual	4.8	1.4816	2.30259	0.405465	2.19722	2.51433	11.9263	5.40234	1.79176	2.07944	0.287682	-0.287682	0	0	0	0	0	0	1	0	0	0	0	0
1073	Minnan Institute of Technology	Fujian	Xiamen	0	0	0	0	Fujian Provincial Department of Education	1	Digital Media Arts	visual	visual	4.7	1.335	2.30259	0.405465	3.09104	2.02362	11.2704	5.81076	1.79176	2.07944	0.287682	-0.287682	0	0	0	0	0	0	1	0	0	0	0	0
1074	Hebei Academy of Fine Arts	Hebei	Shijiazhuang	0	0	0	0	Department of Education of Hebei Province	1	Digital Media Arts	visual	visual	4.8	1.41099	2.30259	0.405465	3.09104	2.51433	11.9263	5.40234	1.79176	2.07944	0.287682	-0.287682	0	0	0	0	0	0	1	0	0	0	0	0
1075	Xian Siyuan College	Shaanxi	Xian	0	0	0	0	Shaanxi Provincial Department of Education	1	Digital Media Arts	visual	visual	4.7	Missing	2.30259	0.405465	3.91202	2.30513	12.0677	5.64289	1.79176	2.07944	0.287682	-0.287682	0	0	0	0	0	0	1	0	0	0	0	0
1076	School of Art and Information Engineering, Dalian University of Technology	Liaoning	Dalian	0	0	0	0	Liaoning Provincial Department of Education	1	Digital Media Arts	visual	visual	4.8	1.41099	2.30259	0.405465	3.17805	2.16653	9.94982	5.24743	1.79176	2.07944	0.287682	-0.287682	0	0	0	0	0	0	1	0	0	0	0	0
1077	Wuhan Industrial and Commercial College	Hubei	Wuhan	0	0	0	0	Hubei Provincial Department of Education	1	Digital Media Arts	visual	visual	4.5	Missing	2.30259	0.405465	3.46574	2.18351	15.0679	5.46188	1.79176	2.07944	0.287682	-0.287682	0	0	0	0	0	0	1	0	0	0	0	0
1078	Mandarin College	Hubei	Nanjing	0	0	0	0	Hubei Provincial Department of Education	1	Digital Media Arts	visual	visual	4.8	Missing	2.30259	0.405465	3.61092	2.24275	14.9166	5.56297	1.79176	2.07944	0.287682	-0.287682	0	0	0	0	0	0	1	0	0	0	0	0
1079	Jiangxi Institute of Fashion Technology	Jiangxi	Nanchang	0	0	0	0	Jiangxi Provincial Department of Education	1	Digital Media Arts	visual	visual	4.8	1.25276	2.30259	0.405465	3.21888	2.23689	10.3193	5.40579	1.79176	2.07944	0.287682	-0.287682	0	0	0	0	0	0	1	0	0	0	0	0
1080	Henan Kaifeng Science and Technology Media College	Henan	Kaifeng	0	0	0	0	Henan Provincial Department of Education	1	Digital Media Arts	visual	visual	5	Missing	2.30259	0.405465	2.48491	2.16967	10.2566	4.7721	1.79176	2.07944	0.287682	-0.287682	0	0	0	0	0	0	1	0	0	0	0	0
1081	Beihai College of Art and Design	Guangxi	North Sea	0	0	0	0	Department of Education of Guangxi Zhuang Autonomous Region	1	Digital Media Arts	visual	visual	4.9	1.335	2.30259	0.405465	2.07944	2.30416	5.73163	5.98015	1.79176	2.07944	0.287682	-0.287682	0	0	0	0	0	0	1	0	0	0	0	0
1082	Wuxi Taihu College	Jiangsu	Wuxi	0	0	0	0	Jiangsu Provincial Department of Education	1	Digital Media Arts	visual	visual	5	Missing	2.30259	0.405465	3.85015	2.22961	11.2526	5.46757	1.79176	2.07944	0.287682	-0.287682	0	0	0	0	0	0	1	0	0	0	0	0
1083	Changchun Institute of Science and Technology	Jilin	Changchun	0	0	0	0	Jilin Provincial Department of Education	1	Digital Media Arts	visual	visual	4.9	1.30833	2.30259	0.405465	2.89037	2.33958	10.6483	5.52058	1.79176	2.07944	0.287682	-0.287682	0	0	0	0	0	0	1	0	0	0	0	0
1084	Jilin Animation Academy	Jilin	Changchun	0	0	0	0	Jilin Provincial Department of Education	1	Digital Media Arts	visual	visual	4.4	1.41099	2.30259	0.405465	3.85015	2.33958	10.6483	5.52058	1.79176	2.07944	0.287682	-0.287682	0	0	0	0	0	0	1	0	0	0	0	0
1085	Jianghuai College of Anhui University	Anhui	Hefei	0	0	0	0	Department of Education of Anhui Province	1	Digital Media Arts	visual	visual	5	1.19392	2.30259	0.405465	3.3322	2.14682	12.1799	5.42748	1.79176	2.07944	0.287682	-0.287682	0	0	0	0	0	0	1	0	0	0	0	0
1086	NII	Liaoning	Dalian	0	0	0	0	Liaoning Provincial Department of Education	1	Digital Media Arts	visual	visual	4.9	1.41099	2.30259	0.405465	2.3979	2.16653	9.94982	5.24743	1.79176	2.07944	0.287682	-0.287682	0	0	0	0	0	0	1	0	0	0	0	0
1087	Shanghai Institute of Visual Arts	Shanghai	Shanghai	0	0	1	0	Shanghai Education Commission	2	Digital Media Arts	visual	visual	4.7	Missing	2.30259	0.405465	3.82864	2.29517	14.1681	5.45521	1.79176	2.07944	0.287682	-0.287682	0	0	0	0	0	0	1	0	0	0	0	0
1088	Changchun Humanities College	Jilin	Changchun	0	0	0	0	Jilin Provincial Department of Education	1	Digital Media Arts	visual	visual	4.9	Missing	2.30259	0.405465	4.29046	2.33958	10.6483	5.52058	1.79176	2.07944	0.287682	-0.287682	0	0	0	0	0	0	1	0	0	0	0	0
1089	Wuhan Institute of Engineering Science and Technology	Hubei	Wuhan	0	0	0	0	Hubei Provincial Department of Education	1	Digital Media Arts	visual	visual	4.8	Missing	2.30259	0.405465	2.56495	2.18351	15.0679	5.46188	1.79176	2.07944	0.287682	-0.287682	0	0	0	0	0	0	1	0	0	0	0	0
1090	Wuhan Huaxia Institute of Technology	Hubei	Wuhan	0	0	0	0	Hubei Provincial Department of Education	1	Digital Media Arts	visual	visual	4.5	Missing	2.30259	0.405465	4.27667	2.18351	15.0679	5.46188	1.79176	2.07944	0.287682	-0.287682	0	0	0	0	0	0	1	0	0	0	0	0
1091	Sichuan Media College	Sichuan	Chengdu	0	0	0	0	Sichuan Provincial Department of Education	1	Digital Media Arts	visual	visual	4.8	1.54756	2.30259	0.405465	3.13549	2.1048	12.9865	5.60099	1.79176	2.07944	0.287682	-0.287682	0	0	0	0	0	0	1	0	0	0	0	0
1092	Wuhan Media College	Hubei	Wuhan	0	0	0	0	Hubei Provincial Department of Education	1	Digital Media Arts	visual	visual	4.7	1.335	2.30259	0.405465	4.02535	2.18351	15.0679	5.46188	1.79176	2.07944	0.287682	-0.287682	0	0	0	0	0	0	1	0	0	0	0	0
1093	Nanjing Media College	Jiangsu	Nanjing	0	0	0	0	Jiangsu Provincial Department of Education	1	Digital Media Arts	visual	visual	4.5	1.19392	2.30259	0.405465	4.2485	2.24275	14.9166	5.56297	1.79176	2.07944	0.287682	-0.287682	0	0	0	0	0	0	1	0	0	0	0	0
1094	Dongguan City College	Guangdong	Dongguan	0	0	0	0	Guangdong Provincial Department of Education	1	Digital Media Arts	visual	visual	4.7	1.335	2.30259	0.405465	4.26268	2.10849	8.95579	5.50283	1.79176	2.07944	0.287682	-0.287682	0	0	0	0	0	0	1	0	0	0	0	0
1095	The Century College of Beijing University of Posts and Telecommunications	Beijing	Beijing	1	0	0	0	Beijing Municipal Commission of Education	2	Digital Media Arts	visual	visual	4.8	1.25276	2.30259	0.405465	2.07944	2.36864	15.1176	5.60071	1.79176	2.07944	0.287682	-0.287682	0	0	0	0	0	0	1	0	0	0	0	0
1096	Wuhan Institute of Design and Engineering	Hubei	Wuhan	0	0	0	0	Hubei Provincial Department of Education	1	Digital Media Arts	visual	visual	4.8	Missing	2.30259	0.405465	4.12713	2.18351	15.0679	5.46188	1.79176	2.07944	0.287682	-0.287682	0	0	0	0	0	0	1	0	0	0	0	0
1097	Qingdao Film Academy	Shandong	Qingdao	0	0	0	0	Shandong Provincial Department of Education	1	Digital Media Arts	visual	visual	4.9	1.30833	2.30259	0.405465	3.4012	2.09616	12.2612	5.64429	1.79176	2.07944	0.287682	-0.287682	0	0	0	0	0	0	1	0	0	0	0	0
1098	Tianjin Vocational and Technical Normal University	Tianjin	Tianjin	0	1	0	0	Tianjin Municipal Education Commission	2	Art and Technology	visual	visual	5	Missing	2.99573	0.532217	1.79176	2.16346	10.3837	5.47783	1.60944	2.07944	0.470004	-0.470004	0	0	0	0	0	0	0	1	0	0	0	0
1099	China Art College	Zhejiang	Hangzhou	0	0	0	0	Zhejiang Provincial Department of Education	1	Art and Technology	visual	visual	4.6	0.955511	2.99573	0.532217	2.70805	2.05312	12.8604	5.62777	1.60944	2.07944	0.470004	-0.470004	0	0	0	0	0	0	0	1	0	0	0	0
1100	Sichuan Academy of Fine Arts	Chongqing	Chengdu	0	0	0	1	Chongqing Education Commission	2	Art and Technology	visual	visual	5	1.335	2.99573	0.532217	1.79176	2.1048	12.9865	5.60099	1.60944	2.07944	0.470004	-0.470004	0	0	0	0	0	0	0	1	0	0	0	0
1101	Xian Academy of Fine Arts	Shaanxi	Xian	0	0	0	0	Shaanxi Provincial Department of Education	1	Art and Technology	visual	visual	4.5	1.41099	2.99573	0.532217	2.77259	2.30513	12.0677	5.64289	1.60944	2.07944	0.470004	-0.470004	0	0	0	0	0	0	0	1	0	0	0	0
1102	Hebei Academy of Fine Arts	Hebei	Shijiazhuang	0	0	0	0	Department of Education of Hebei Province	1	Art and Technology	visual	visual	4.8	1.335	2.99573	0.532217	3.09104	2.51433	11.9263	5.40234	1.60944	2.07944	0.470004	-0.470004	0	0	0	0	0	0	0	1	0	0	0	0
1103	Beijing Institute of Fashion Technology	Beijing	Beijing	1	0	0	0	Beijing Municipal Commission of Education	2	Performance	visual_audio	mix	4.5	Missing	1.60944	0.447312	3.04452	2.36864	15.1176	5.60071	2.19722	1.94591	-0.251314	0.251314	0	0	1	0	0	0	0	0	0	0	0	0
1104	Communication University of China	Beijing	Beijing	1	0	0	0	Ministry of Education	0	Performance	visual_audio	mix	4.8	1.56862	1.60944	0.447312	3.3673	2.36864	15.1176	5.60071	2.19722	1.94591	-0.251314	0.251314	0	0	1	0	0	0	0	0	0	0	0	0
1105	The Central Academy Of Drama	Beijing	Beijing	1	0	0	0	Ministry of Education	0	Performance	visual_audio	mix	5	1.54756	1.60944	0.447312	3.09104	2.36864	15.1176	5.60071	2.19722	1.94591	-0.251314	0.251314	0	0	1	0	0	0	0	0	0	0	0	0
1106	Academy of Chinese Opera	Beijing	Beijing	1	0	0	0	Beijing Municipal Commission of Education	2	Performance	visual_audio	mix	4.9	1.36098	1.60944	0.447312	2.94444	2.36864	15.1176	5.60071	2.19722	1.94591	-0.251314	0.251314	0	0	1	0	0	0	0	0	0	0	0	0
1107	Beijing Film Academy	Beijing	Beijing	1	0	0	0	Beijing Municipal Commission of Education	2	Performance	visual_audio	mix	4.8	Missing	1.60944	0.447312	2.94444	2.36864	15.1176	5.60071	2.19722	1.94591	-0.251314	0.251314	0	0	1	0	0	0	0	0	0	0	0	0
1108	Central University for Nationalities	Beijing	Beijing	1	0	0	0	State Ethnic Affairs Commission	0	Performance	visual_audio	mix	4.8	Missing	1.60944	0.447312	4.09434	2.36864	15.1176	5.60071	2.19722	1.94591	-0.251314	0.251314	0	0	1	0	0	0	0	0	0	0	0	0
1109	Tianjin Polytechnic University	Tianjin	Tianjin	0	1	0	0	Tianjin Municipal Education Commission	2	Performance	visual_audio	mix	4.9	1.22378	1.60944	0.447312	2.70805	2.16346	10.3837	5.47783	2.19722	1.94591	-0.251314	0.251314	0	0	1	0	0	0	0	0	0	0	0	0
1110	Tianjin Conservatory of Music	Tianjin	Tianjin	0	1	0	0	Tianjin Municipal Education Commission	2	Performance	visual_audio	mix	4.8	1.25276	1.60944	0.447312	4.55388	2.16346	10.3837	5.47783	2.19722	1.94591	-0.251314	0.251314	0	0	1	0	0	0	0	0	0	0	0	0
1111	Shanxi Normal University	Shanxi	Linfen	0	0	0	0	Shanxi Provincial Department of Education	1	Performance	visual_audio	mix	4.9	0.875469	1.60944	0.447312	3.66356	2.12109	4.24623	5.05943	2.19722	1.94591	-0.251314	0.251314	0	0	1	0	0	0	0	0	0	0	0	0
1112	Liaoning University	Liaoning	Shenyang	0	0	0	0	Liaoning Provincial Department of Education	1	Performance	visual_audio	mix	5	1.30833	1.60944	0.447312	3.3322	2.22726	10.9721	5.68426	2.19722	1.94591	-0.251314	0.251314	0	0	1	0	0	0	0	0	0	0	0	0
1113	Shenyang Sports Institute	Liaoning	Shenyang	0	0	0	0	Liaoning Provincial Department of Education	1	Performance	visual_audio	mix	4.9	1.43508	1.60944	0.447312	3.17805	2.22726	10.9721	5.68426	2.19722	1.94591	-0.251314	0.251314	0	0	1	0	0	0	0	0	0	0	0	0
1114	Jilin Art Institute	Jilin	Jilin	0	0	0	0	Jilin Provincial Department of Education	1	Performance	visual_audio	mix	4.6	1.4816	1.60944	0.447312	4.61512	3.07516	7.41858	4.70953	2.19722	1.94591	-0.251314	0.251314	0	0	1	0	0	0	0	0	0	0	0	0
1115	Harbin Normal University	Heilongjiang	Harbin	0	0	0	0	Heilongjiang Provincial Department of Education	1	Performance	visual_audio	mix	4.6	1.36098	1.60944	0.447312	4.67283	2.28855	9.16454	5.57595	2.19722	1.94591	-0.251314	0.251314	0	0	1	0	0	0	0	0	0	0	0	0
1116	Tongji University	Shanghai	Shanghai	0	0	1	0	Ministry of Education	0	Performance	visual_audio	mix	4.4	1.43508	1.60944	0.447312	3.09104	2.29517	14.1681	5.45521	2.19722	1.94591	-0.251314	0.251314	0	0	1	0	0	0	0	0	0	0	0	0
1117	Donghua University	Shanghai	Shanghai	0	0	1	0	Ministry of Education	0	Performance	visual_audio	mix	4.3	Missing	1.60944	0.447312	2.48491	2.29517	14.1681	5.45521	2.19722	1.94591	-0.251314	0.251314	0	0	1	0	0	0	0	0	0	0	0	0
1118	Shanghai Theater Academy	Shanghai	Shanghai	0	0	1	0	Shanghai Education Commission	2	Performance	visual_audio	mix	4.8	1.45862	1.60944	0.447312	3.13549	2.29517	14.1681	5.45521	2.19722	1.94591	-0.251314	0.251314	0	0	1	0	0	0	0	0	0	0	0	0
1119	Nanjing Institute of Physical Education	Jiangsu	Nanjing	0	0	0	0	Jiangsu Provincial Department of Education	1	Performance	visual_audio	mix	4.8	1.45862	1.60944	0.447312	2.30259	2.24275	14.9166	5.56297	2.19722	1.94591	-0.251314	0.251314	0	0	1	0	0	0	0	0	0	0	0	0
1120	Nanjing Arts Institute	Jiangsu	Nanjing	0	0	0	0	Jiangsu Provincial Department of Education	1	Performance	visual_audio	mix	4.7	1.54756	1.60944	0.447312	4.63473	2.24275	14.9166	5.56297	2.19722	1.94591	-0.251314	0.251314	0	0	1	0	0	0	0	0	0	0	0	0
1121	Anqing Normal University	Anhui	Anqing	0	0	0	0	Department of Education of Anhui Province	1	Performance	visual_audio	mix	4.6	1.43508	1.60944	0.447312	4.54329	2.33082	8.01483	5.74833	2.19722	1.94591	-0.251314	0.251314	0	0	1	0	0	0	0	0	0	0	0	0
1122	Jiangxi Normal University	Jiangxi	Nanchang	0	0	0	0	Jiangxi Provincial Department of Education	1	Performance	visual_audio	mix	4.4	1.45862	1.60944	0.447312	4.5326	2.23689	10.3193	5.40579	2.19722	1.94591	-0.251314	0.251314	0	0	1	0	0	0	0	0	0	0	0	0
1123	Wuhan University	Hubei	Wuhan	0	0	0	0	Ministry of Education	0	Performance	visual_audio	mix	4.8	1.4816	1.60944	0.447312	3.21888	2.18351	15.0679	5.46188	2.19722	1.94591	-0.251314	0.251314	0	0	1	0	0	0	0	0	0	0	0	0
1124	Wuhan Textile University	Hubei	Wuhan	0	0	0	0	Hubei Provincial Department of Education	1	Performance	visual_audio	mix	4.8	Missing	1.60944	0.447312	3.17805	2.18351	15.0679	5.46188	2.19722	1.94591	-0.251314	0.251314	0	0	1	0	0	0	0	0	0	0	0	0
1125	Wuhan Institute of Physical Education	Hubei	Wuhan	0	0	0	0	Hubei Provincial Department of Education	1	Performance	visual_audio	mix	4.9	1.30833	1.60944	0.447312	2.07944	2.18351	15.0679	5.46188	2.19722	1.94591	-0.251314	0.251314	0	0	1	0	0	0	0	0	0	0	0	0
1126	Hunan Agricultural University	Hunan	Changsha	0	0	0	0	Hunan Provincial Department of Education	1	Performance	visual_audio	mix	4.7	1.41099	1.60944	0.447312	3.17805	2.1964	12.5706	5.69308	2.19722	1.94591	-0.251314	0.251314	0	0	1	0	0	0	0	0	0	0	0	0
1127	Southwest University	Chongqing	Chongqing	0	0	0	1	Ministry of Education	0	Performance	visual_audio	mix	4.8	Missing	1.60944	0.447312	4.54329	2.3578	11.5826	5.73012	2.19722	1.94591	-0.251314	0.251314	0	0	1	0	0	0	0	0	0	0	0	0
1128	Sichuan Normal University	Sichuan	Chengdu	0	0	0	0	Sichuan Provincial Department of Education	1	Performance	visual_audio	mix	4.8	1.43508	1.60944	0.447312	5.03044	2.1048	12.9865	5.60099	2.19722	1.94591	-0.251314	0.251314	0	0	1	0	0	0	0	0	0	0	0	0
1129	Sichuan Music College	Sichuan	Chengdu	0	0	0	0	Sichuan Provincial Department of Education	1	Performance	visual_audio	mix	4.8	1.28093	1.60944	0.447312	3.17805	2.1048	12.9865	5.60099	2.19722	1.94591	-0.251314	0.251314	0	0	1	0	0	0	0	0	0	0	0	0
1130	Southwest University for Nationalities	Sichuan	Chengdu	0	0	0	0	State Ethnic Affairs Commission	0	Performance	visual_audio	mix	4.8	1.43508	1.60944	0.447312	3.09104	2.1048	12.9865	5.60099	2.19722	1.94591	-0.251314	0.251314	0	0	1	0	0	0	0	0	0	0	0	0
1131	Xian Polytechnic University	Shaanxi	Xian	0	0	0	0	Shaanxi Provincial Department of Education	1	Performance	visual_audio	mix	5	1.30833	1.60944	0.447312	3.17805	2.30513	12.0677	5.64289	2.19722	1.94591	-0.251314	0.251314	0	0	1	0	0	0	0	0	0	0	0	0
1132	Northwest University for Nationalities	Gansu	Lanzhou	0	0	0	0	State Ethnic Affairs Commission	0	Performance	visual_audio	mix	4.8	Missing	1.60944	0.447312	4.45435	2.41192	11.4087	5.67234	2.19722	1.94591	-0.251314	0.251314	0	0	1	0	0	0	0	0	0	0	0	0
1133	Beijing city college	Beijing	Beijing	1	0	0	0	Beijing Municipal Commission of Education	2	Performance	visual_audio	mix	4.6	1.38629	1.60944	0.447312	2.89037	2.36864	15.1176	5.60071	2.19722	1.94591	-0.251314	0.251314	0	0	1	0	0	0	0	0	0	0	0	0
1134	Henan Institute of Engineering	Henan	Zhengzhou	0	0	0	0	Henan Provincial Department of Education	1	Performance	visual_audio	mix	4.8	1.30833	1.60944	0.447312	2.77259	2.18263	12.2773	5.40415	2.19722	1.94591	-0.251314	0.251314	0	0	1	0	0	0	0	0	0	0	0	0
1135	Xian Foreign Affairs University	Shaanxi	Xian	0	0	0	0	Shaanxi Provincial Department of Education	1	Performance	visual_audio	mix	5	1.28093	1.60944	0.447312	1.94591	2.30513	12.0677	5.64289	2.19722	1.94591	-0.251314	0.251314	0	0	1	0	0	0	0	0	0	0	0	0
1136	Hebei Media College	Hebei	Shijiazhuang	0	0	0	0	Department of Education of Hebei Province	1	Performance	visual_audio	mix	4.8	1.335	1.60944	0.447312	2.19722	2.51433	11.9263	5.40234	2.19722	1.94591	-0.251314	0.251314	0	0	1	0	0	0	0	0	0	0	0	0
1137	Nanchang Institute of Technology	Jiangxi	Nanchang	0	0	0	0	Jiangxi Provincial Department of Education	1	Performance	visual_audio	mix	4.7	Missing	1.60944	0.447312	4.77068	2.23689	10.3193	5.40579	2.19722	1.94591	-0.251314	0.251314	0	0	1	0	0	0	0	0	0	0	0	0
1138	School of Sports Science and Technology of Wuhan Institute of Physical Education	Hubei	Wuhan	0	0	0	0	Hubei Provincial Department of Education	1	Performance	visual_audio	mix	4.9	1.06471	1.60944	0.447312	1.94591	2.18351	15.0679	5.46188	2.19722	1.94591	-0.251314	0.251314	0	0	1	0	0	0	0	0	0	0	0	0
1139	Wenhua College of Yunnan University of the Arts	Yunnan	Kunming	0	0	0	0	Yunnan Provincial Department of Education	1	Performance	visual_audio	mix	4.3	1.335	1.60944	0.447312	2.63906	2.4616	11.8237	5.3435	2.19722	1.94591	-0.251314	0.251314	0	0	1	0	0	0	0	0	0	0	0	0
1140	Science and Technology College of Nanchang Hangkong University	Jiangxi	Nanchang	0	0	0	0	Jiangxi Provincial Department of Education	1	Performance	visual_audio	mix	4.7	1.06471	1.60944	0.447312	4.15888	2.23689	10.3193	5.40579	2.19722	1.94591	-0.251314	0.251314	0	0	1	0	0	0	0	0	0	0	0	0
1141	Chongqing Institute of International Business and Economics	Chongqing	Chongqing	0	0	0	1	Chongqing Education Commission	2	Performance	visual_audio	mix	4.9	1.22378	1.60944	0.447312	2.77259	2.3578	11.5826	5.73012	2.19722	1.94591	-0.251314	0.251314	0	0	1	0	0	0	0	0	0	0	0	0
1142	Dalian Art Institute	Liaoning	Dalian	0	0	0	0	Liaoning Provincial Department of Education	1	Performance	visual_audio	mix	5	1.22378	1.60944	0.447312	2.30259	2.16653	9.94982	5.24743	2.19722	1.94591	-0.251314	0.251314	0	0	1	0	0	0	0	0	0	0	0	0
1143	Code College of Capital Normal University	Beijing	Beijing	1	0	0	0	Beijing Municipal Commission of Education	2	Performance	visual_audio	mix	4.6	1.335	1.60944	0.447312	4.36945	2.36864	15.1176	5.60071	2.19722	1.94591	-0.251314	0.251314	0	0	1	0	0	0	0	0	0	0	0	0
1144	Shanghai Institute of Visual Arts	Shanghai	Shanghai	0	0	1	0	Shanghai Education Commission	2	Performance	visual_audio	mix	4.7	1.4816	1.60944	0.447312	3.82864	2.29517	14.1681	5.45521	2.19722	1.94591	-0.251314	0.251314	0	0	1	0	0	0	0	0	0	0	0	0
1145	Tianjin Media College	Tianjin	Tianjin	0	1	0	0	Tianjin Municipal Education Commission	2	Performance	visual_audio	mix	4.8	1.28093	1.60944	0.447312	3.3673	2.16346	10.3837	5.47783	2.19722	1.94591	-0.251314	0.251314	0	0	1	0	0	0	0	0	0	0	0	0
1146	Sichuan Media College	Sichuan	Chengdu	0	0	0	0	Sichuan Provincial Department of Education	1	Performance	visual_audio	mix	4.8	1.41099	1.60944	0.447312	3.13549	2.1048	12.9865	5.60099	2.19722	1.94591	-0.251314	0.251314	0	0	1	0	0	0	0	0	0	0	0	0
1147	Northwestern University Modern College	Shaanxi	Xian	0	0	0	0	Shaanxi Provincial Department of Education	1	Performance	visual_audio	mix	4.5	0.916291	1.60944	0.447312	3.68888	2.30513	12.0677	5.64289	2.19722	1.94591	-0.251314	0.251314	0	0	1	0	0	0	0	0	0	0	0	0
1148	Wuhan Media College	Hubei	Wuhan	0	0	0	0	Hubei Provincial Department of Education	1	Performance	visual_audio	mix	4.7	1.22378	1.60944	0.447312	4.02535	2.18351	15.0679	5.46188	2.19722	1.94591	-0.251314	0.251314	0	0	1	0	0	0	0	0	0	0	0	0
1149	Nanjing Media College	Jiangsu	Nanjing	0	0	0	0	Jiangsu Provincial Department of Education	1	Performance	visual_audio	mix	4.5	1.38629	1.60944	0.447312	4.2485	2.24275	14.9166	5.56297	2.19722	1.94591	-0.251314	0.251314	0	0	1	0	0	0	0	0	0	0	0	0
1150	Liaoning College of Finance and Trade	Liaoning	Dalian	0	0	0	0	Liaoning Provincial Department of Education	1	Performance	visual_audio	mix	4.8	1.1314	1.60944	0.447312	2.3979	2.16653	9.94982	5.24743	2.19722	1.94591	-0.251314	0.251314	0	0	1	0	0	0	0	0	0	0	0	0
1151	Chengdu Jincheng College	Sichuan	Chengdu	0	0	0	0	Sichuan Provincial Department of Education	1	Performance	visual_audio	mix	4.9	1.36098	1.60944	0.447312	3.3322	2.1048	12.9865	5.60099	2.19722	1.94591	-0.251314	0.251314	0	0	1	0	0	0	0	0	0	0	0	0
1152	Inner Mongolia Academy of Arts	Inner Mongolia	Hohhot	0	0	0	0	Department of Education of Inner Mongolia Autonomous Region	1	Performance	visual_audio	mix	4.8	Missing	1.60944	0.447312	2.70805	2.28828	9.69657	5.52765	2.19722	1.94591	-0.251314	0.251314	0	0	1	0	0	0	0	0	0	0	0	0
1153	Anqing Normal University	Anhui	Anqing	0	0	0	0	Department of Education of Anhui Province	1	Theatre	visual_audio	mix	4.6	Missing	1.79176	0.944462	4.54329	2.33082	8.01483	5.74833	1.94591	1.79176	-0.154151	0.154151	0	0	0	0	1	0	0	0	0	0	0	0
1154	Beijing Normal University	Beijing	Beijing	1	0	0	0	Ministry of Education	0	Filmology	visual_audio	mix	4.7	1.38629	2.48491	1.09861	2.48491	2.36864	15.1176	5.60071	1.94591	2.07944	0.133531	-0.133531	0	0	0	0	1	0	0	0	0	0	0	0
1155	Beijing Film Academy	Beijing	Beijing	1	0	0	0	Beijing Municipal Commission of Education	2	Filmology	visual_audio	mix	4.8	Missing	2.48491	1.09861	2.94444	2.36864	15.1176	5.60071	1.94591	2.07944	0.133531	-0.133531	0	0	0	0	1	0	0	0	0	0	0	0
1156	Beijing Normal University, Zhuhai	Guangdong	Zhuhai	0	0	0	0	Guangdong Provincial Department of Education	1	Filmology	visual_audio	mix	4.4	0.993252	2.48491	1.09861	4.31749	2.1768	12.2138	5.48534	1.94591	2.07944	0.133531	-0.133531	0	0	0	0	1	0	0	0	0	0	0	0
1157	Beijing Normal University-Hong Kong Baptist University United International College	Guangdong	Beijing	0	0	0	0	Guangdong Provincial Department of Education	1	Filmology	visual_audio	mix	5	1.36098	2.48491	1.09861	2.63906	2.36864	15.1176	5.60071	1.94591	2.07944	0.133531	-0.133531	0	0	0	0	1	0	0	0	0	0	0	0
1158	Capital Normal University	Beijing	Beijing	1	0	0	0	Beijing Municipal Commission of Education	2	Drama Film and Television Literature	visual_audio	mix	4.9	Missing	2.94444	0.944462	2.77259	2.36864	15.1176	5.60071	1.79176	1.94591	0.154151	-0.154151	0	0	0	0	0	0	1	0	0	0	0	0
1159	Communication University of China	Beijing	Beijing	1	0	0	0	Ministry of Education	0	Drama Film and Television Literature	visual_audio	mix	4.8	1.50408	2.94444	0.944462	3.3673	2.36864	15.1176	5.60071	1.79176	1.94591	0.154151	-0.154151	0	0	0	0	0	0	1	0	0	0	0	0
1160	The Central Academy Of Drama	Beijing	Beijing	1	0	0	0	Ministry of Education	0	Drama Film and Television Literature	visual_audio	mix	5	1.45862	2.94444	0.944462	3.09104	2.36864	15.1176	5.60071	1.79176	1.94591	0.154151	-0.154151	0	0	0	0	0	0	1	0	0	0	0	0
1161	Academy of Chinese Opera	Beijing	Beijing	1	0	0	0	Beijing Municipal Commission of Education	2	Drama Film and Television Literature	visual_audio	mix	4.9	1.25276	2.94444	0.944462	2.94444	2.36864	15.1176	5.60071	1.79176	1.94591	0.154151	-0.154151	0	0	0	0	0	0	1	0	0	0	0	0
1162	Beijing Film Academy	Beijing	Beijing	1	0	0	0	Beijing Municipal Commission of Education	2	Drama Film and Television Literature	visual_audio	mix	4.8	1.54756	2.94444	0.944462	2.94444	2.36864	15.1176	5.60071	1.79176	1.94591	0.154151	-0.154151	0	0	0	0	0	0	1	0	0	0	0	0
1163	Tianjin Normal University	Tianjin	Tianjin	0	1	0	0	Tianjin Municipal Education Commission	2	Drama Film and Television Literature	visual_audio	mix	5	0.993252	2.94444	0.944462	2.07944	2.16346	10.3837	5.47783	1.79176	1.94591	0.154151	-0.154151	0	0	0	0	0	0	1	0	0	0	0	0
1164	He Bei University	Hebei	Baoding	0	0	0	0	Department of Education of Hebei Province	1	Drama Film and Television Literature	visual_audio	mix	4.8	1.38629	2.94444	0.944462	3.09104	2.32612	8.63744	5.4943	1.79176	1.94591	0.154151	-0.154151	0	0	0	0	0	0	1	0	0	0	0	0
1165	Shanxi Normal University	Shanxi	Linfen	0	0	0	0	Shanxi Provincial Department of Education	1	Drama Film and Television Literature	visual_audio	mix	4.9	Missing	2.94444	0.944462	3.66356	2.12109	4.24623	5.05943	1.79176	1.94591	0.154151	-0.154151	0	0	0	0	0	0	1	0	0	0	0	0
1166	Taiyuan Teachers College	Shanxi	Taiyuan	0	0	0	0	Shanxi Provincial Department of Education	1	Drama Film and Television Literature	visual_audio	mix	4.8	1.36098	2.94444	0.944462	4.00733	1.99724	8.79501	5.51538	1.79176	1.94591	0.154151	-0.154151	0	0	0	0	0	0	1	0	0	0	0	0
1167	Changchun Normal University	Jilin	Changchun	0	0	0	0	Jilin Provincial Department of Education	1	Drama Film and Television Literature	visual_audio	mix	4.8	1.45862	2.94444	0.944462	2.70805	2.33958	10.6483	5.52058	1.79176	1.94591	0.154151	-0.154151	0	0	0	0	0	0	1	0	0	0	0	0
1168	Qiqihar University	Heilongjiang	Qiqihar	0	0	0	0	Heilongjiang Provincial Department of Education	1	Drama Film and Television Literature	visual_audio	mix	4.8	1.16315	2.94444	0.944462	3.97029	1.16136	3.68318	5.17048	1.79176	1.94591	0.154151	-0.154151	0	0	0	0	0	0	1	0	0	0	0	0
1169	Shanghai Normal University	Shanghai	Shanghai	0	0	1	0	Shanghai Education Commission	2	Drama Film and Television Literature	visual_audio	mix	4.8	1.38629	2.94444	0.944462	3.09104	2.29517	14.1681	5.45521	1.79176	1.94591	0.154151	-0.154151	0	0	0	0	0	0	1	0	0	0	0	0
1170	Shanghai Theater Academy	Shanghai	Shanghai	0	0	1	0	Shanghai Education Commission	2	Drama Film and Television Literature	visual_audio	mix	4.8	1.45862	2.94444	0.944462	3.13549	2.29517	14.1681	5.45521	1.79176	1.94591	0.154151	-0.154151	0	0	0	0	0	0	1	0	0	0	0	0
1171	Nanjing Normal University	Jiangsu	Nanjing	0	0	0	0	Jiangsu Provincial Department of Education	1	Drama Film and Television Literature	visual_audio	mix	4.9	1.38629	2.94444	0.944462	2.07944	2.24275	14.9166	5.56297	1.79176	1.94591	0.154151	-0.154151	0	0	0	0	0	0	1	0	0	0	0	0
1172	Nanjing Arts Institute	Jiangsu	Nanjing	0	0	0	0	Jiangsu Provincial Department of Education	1	Drama Film and Television Literature	visual_audio	mix	4.7	1.41099	2.94444	0.944462	4.63473	2.24275	14.9166	5.56297	1.79176	1.94591	0.154151	-0.154151	0	0	0	0	0	0	1	0	0	0	0	0
1173	Xiamen University	Fujian	Xiamen	0	0	0	0	Ministry of Education	0	Drama Film and Television Literature	visual_audio	mix	5	1.1314	2.94444	0.944462	2.30259	2.02362	11.2704	5.81076	1.79176	1.94591	0.154151	-0.154151	0	0	0	0	0	0	1	0	0	0	0	0
1174	Xinyang Teachers College	Henan	Xinyang	0	0	0	0	Henan Provincial Department of Education	1	Drama Film and Television Literature	visual_audio	mix	4.9	Missing	2.94444	0.944462	3.09104	2.30785	11.8786	5.3452	1.79176	1.94591	0.154151	-0.154151	0	0	0	0	0	0	1	0	0	0	0	0
1175	Zhoukou Teachers College	Henan	Zhoukou	0	0	0	0	Henan Provincial Department of Education	1	Drama Film and Television Literature	visual_audio	mix	4.7	1.36098	2.94444	0.944462	4.00733	2.07799	2.78331	5.9162	1.79176	1.94591	0.154151	-0.154151	0	0	0	0	0	0	1	0	0	0	0	0
1176	Xuchang College	Henan	Xuchang	0	0	0	0	Henan Provincial Department of Education	1	Drama Film and Television Literature	visual_audio	mix	4.8	1.41099	2.94444	0.944462	3.63759	2.36873	4.09917	5.04343	1.79176	1.94591	0.154151	-0.154151	0	0	0	0	0	0	1	0	0	0	0	0
1177	Luoyang Normal University	Henan	Luoyang	0	0	0	0	Henan Provincial Department of Education	1	Drama Film and Television Literature	visual_audio	mix	4.7	1.28093	2.94444	0.944462	4.41884	2.19957	8.61014	5.20203	1.79176	1.94591	0.154151	-0.154151	0	0	0	0	0	0	1	0	0	0	0	0
1178	Jinan University	Guangdong	Guangzhou	0	0	0	0	Overseas Chinese Affairs Office of the State Council	0	Drama Film and Television Literature	visual_audio	mix	4.8	1.16315	2.94444	0.944462	3.46574	2.14254	13.4482	5.74469	1.79176	1.94591	0.154151	-0.154151	0	0	0	0	0	0	1	0	0	0	0	0
1179	Chongqing University	Chongqing	Chongqing	0	0	0	1	Ministry of Education	0	Drama Film and Television Literature	visual_audio	mix	5	1.45862	2.94444	0.944462	2.19722	2.3578	11.5826	5.73012	1.79176	1.94591	0.154151	-0.154151	0	0	0	0	0	0	1	0	0	0	0	0
1180	Southwest University	Chongqing	Chongqing	0	0	0	1	Ministry of Education	0	Drama Film and Television Literature	visual_audio	mix	4.8	1.22378	2.94444	0.944462	4.54329	2.3578	11.5826	5.73012	1.79176	1.94591	0.154151	-0.154151	0	0	0	0	0	0	1	0	0	0	0	0
1181	Sichuan Music College	Sichuan	Chengdu	0	0	0	0	Sichuan Provincial Department of Education	1	Drama Film and Television Literature	visual_audio	mix	4.8	0.916291	2.94444	0.944462	3.17805	2.1048	12.9865	5.60099	1.79176	1.94591	0.154151	-0.154151	0	0	0	0	0	0	1	0	0	0	0	0
1182	Yunnan Art Institute	Yunnan	Kunming	0	0	0	0	Yunnan Provincial Department of Education	1	Drama Film and Television Literature	visual_audio	mix	4.7	1.36098	2.94444	0.944462	5.69709	2.4616	11.8237	5.3435	1.79176	1.94591	0.154151	-0.154151	0	0	0	0	0	0	1	0	0	0	0	0
1183	Weinan Normal University	Shaanxi	Weinan	0	0	0	0	Shaanxi Provincial Department of Education	1	Drama Film and Television Literature	visual_audio	mix	4.6	Missing	2.94444	0.944462	4.70953	2.21701	6.43014	5.16574	1.79176	1.94591	0.154151	-0.154151	0	0	0	0	0	0	1	0	0	0	0	0
1184	Mesa Academy	Henan	Mesa	0	0	0	0	Henan Provincial Department of Education	1	Drama Film and Television Literature	visual_audio	mix	4	1.38629	2.94444	0.944462	3.55535	1.87752	6.58823	5.45532	1.79176	1.94591	0.154151	-0.154151	0	0	0	0	0	0	1	0	0	0	0	0
1185	Xian University of Arts and Sciences	Shaanxi	Xian	0	0	0	0	Shaanxi Provincial Department of Education	1	Drama Film and Television Literature	visual_audio	mix	4.6	1.22378	2.94444	0.944462	4.81218	2.30513	12.0677	5.64289	1.79176	1.94591	0.154151	-0.154151	0	0	0	0	0	0	1	0	0	0	0	0
1186	Xian Peihua College	Shaanxi	Xian	0	0	0	0	Shaanxi Provincial Department of Education	1	Drama Film and Television Literature	visual_audio	mix	5	1.38629	2.94444	0.944462	2.56495	2.30513	12.0677	5.64289	1.79176	1.94591	0.154151	-0.154151	0	0	0	0	0	0	1	0	0	0	0	0
1187	Zhejiang Institute of Media	Zhejiang	Hangzhou	0	0	0	0	Zhejiang Provincial Department of Education	1	Drama Film and Television Literature	visual_audio	mix	4.8	1.25276	2.94444	0.944462	4.72739	2.05312	12.8604	5.62777	1.79176	1.94591	0.154151	-0.154151	0	0	0	0	0	0	1	0	0	0	0	0
1188	Jiujiang College	Jiangxi	Jiujiang	0	0	0	0	Jiangxi Provincial Department of Education	1	Drama Film and Television Literature	visual_audio	mix	4.7	1.36098	2.94444	0.944462	4.51086	2.53044	10.1159	5.14049	1.79176	1.94591	0.154151	-0.154151	0	0	0	0	0	0	1	0	0	0	0	0
1189	Sichuan Media College	Sichuan	Chengdu	0	0	0	0	Sichuan Provincial Department of Education	1	Drama Film and Television Literature	visual_audio	mix	4.8	1.22378	2.94444	0.944462	3.13549	2.1048	12.9865	5.60099	1.79176	1.94591	0.154151	-0.154151	0	0	0	0	0	0	1	0	0	0	0	0
1190	Nanjing Media College	Jiangsu	Nanjing	0	0	0	0	Jiangsu Provincial Department of Education	1	Drama Film and Television Literature	visual_audio	mix	4.5	1.22378	2.94444	0.944462	4.2485	2.24275	14.9166	5.56297	1.79176	1.94591	0.154151	-0.154151	0	0	0	0	0	0	1	0	0	0	0	0
1191	Tianjin Normal University Jingu College	Tianjin	Tianjin	0	1	0	0	Tianjin Municipal Education Commission	2	Drama Film and Television Literature	visual_audio	mix	4.7	1.28093	2.94444	0.944462	3.2581	2.16346	10.3837	5.47783	1.79176	1.94591	0.154151	-0.154151	0	0	0	0	0	0	1	0	0	0	0	0
1192	Sichuan Institute of Culture and Art	Sichuan	Chengdu	0	0	0	0	Sichuan Provincial Department of Education	1	Drama Film and Television Literature	visual_audio	mix	4.7	1.02962	2.94444	0.944462	3.3322	2.1048	12.9865	5.60099	1.79176	1.94591	0.154151	-0.154151	0	0	0	0	0	0	1	0	0	0	0	0
1193	Qingdao Film Academy	Shandong	Qingdao	0	0	0	0	Shandong Provincial Department of Education	1	Drama Film and Television Literature	visual_audio	mix	4.9	1.43508	2.94444	0.944462	3.4012	2.09616	12.2612	5.64429	1.79176	1.94591	0.154151	-0.154151	0	0	0	0	0	0	1	0	0	0	0	0
1194	Communication University of China	Beijing	Beijing	1	0	0	0	Ministry of Education	0	Radio and television director	visual_audio	mix	4.8	1.50408	2.63906	0.708185	3.3673	2.36864	15.1176	5.60071	1.79176	1.94591	0.154151	-0.154151	0	0	0	0	0	0	0	0	0	1	0	0
1195	Tianjin Normal University	Tianjin	Tianjin	0	1	0	0	Tianjin Municipal Education Commission	2	Radio and television director	visual_audio	mix	5	1.22378	2.63906	0.708185	2.07944	2.16346	10.3837	5.47783	1.79176	1.94591	0.154151	-0.154151	0	0	0	0	0	0	0	0	0	1	0	0
1196	Liaoning University	Liaoning	Shenyang	0	0	0	0	Liaoning Provincial Department of Education	1	Radio and television director	visual_audio	mix	5	1.41099	2.63906	0.708185	3.3322	2.22726	10.9721	5.68426	1.79176	1.94591	0.154151	-0.154151	0	0	0	0	0	0	0	0	0	1	0	0
1197	Liaoning Normal University	Liaoning	Dalian	0	0	0	0	Liaoning Provincial Department of Education	1	Radio and television director	visual_audio	mix	4.2	Missing	2.63906	0.708185	3.7612	2.16653	9.94982	5.24743	1.79176	1.94591	0.154151	-0.154151	0	0	0	0	0	0	0	0	0	1	0	0
1198	Northeast Normal University	Jilin	Changchun	0	0	0	0	Ministry of Education	0	Radio and television director	visual_audio	mix	4.8	1.45862	2.63906	0.708185	3.21888	2.33958	10.6483	5.52058	1.79176	1.94591	0.154151	-0.154151	0	0	0	0	0	0	0	0	0	1	0	0
1199	Jilin Normal University	Jilin	Jilin	0	0	0	0	Jilin Provincial Department of Education	1	Radio and television director	visual_audio	mix	4.7	1.4816	2.63906	0.708185	3.52636	3.07516	7.41858	4.70953	1.79176	1.94591	0.154151	-0.154151	0	0	0	0	0	0	0	0	0	1	0	0
1200	Changchun Normal University	Jilin	Changchun	0	0	0	0	Jilin Provincial Department of Education	1	Radio and television director	visual_audio	mix	4.8	1.41099	2.63906	0.708185	2.70805	2.33958	10.6483	5.52058	1.79176	1.94591	0.154151	-0.154151	0	0	0	0	0	0	0	0	0	1	0	0
1201	Jilin Art Institute	Jilin	Jilin	0	0	0	0	Jilin Provincial Department of Education	1	Radio and television director	visual_audio	mix	4.6	1.4816	2.63906	0.708185	4.61512	3.07516	7.41858	4.70953	1.79176	1.94591	0.154151	-0.154151	0	0	0	0	0	0	0	0	0	1	0	0
1202	Heilongjiang University	Heilongjiang	Harbin	0	0	0	0	Heilongjiang Provincial Department of Education	1	Radio and television director	visual_audio	mix	4.7	1.335	2.63906	0.708185	3.2581	2.28855	9.16454	5.57595	1.79176	1.94591	0.154151	-0.154151	0	0	0	0	0	0	0	0	0	1	0	0
1203	Harbin Normal University	Heilongjiang	Harbin	0	0	0	0	Heilongjiang Provincial Department of Education	1	Radio and television director	visual_audio	mix	4.6	1.36098	2.63906	0.708185	4.67283	2.28855	9.16454	5.57595	1.79176	1.94591	0.154151	-0.154151	0	0	0	0	0	0	0	0	0	1	0	0
1204	Shanghai Normal University	Shanghai	Shanghai	0	0	1	0	Shanghai Education Commission	2	Radio and television director	visual_audio	mix	4.8	1.4816	2.63906	0.708185	3.09104	2.29517	14.1681	5.45521	1.79176	1.94591	0.154151	-0.154151	0	0	0	0	0	0	0	0	0	1	0	0
1205	Shanghai University	Shanghai	Shanghai	0	0	1	0	Shanghai Education Commission	2	Radio and television director	visual_audio	mix	4.8	1.52606	2.63906	0.708185	3.95124	2.29517	14.1681	5.45521	1.79176	1.94591	0.154151	-0.154151	0	0	0	0	0	0	0	0	0	1	0	0
1206	Nanjing Normal University	Jiangsu	Nanjing	0	0	0	0	Jiangsu Provincial Department of Education	1	Radio and television director	visual_audio	mix	4.9	1.41099	2.63906	0.708185	2.07944	2.24275	14.9166	5.56297	1.79176	1.94591	0.154151	-0.154151	0	0	0	0	0	0	0	0	0	1	0	0
1207	Huaiyin Teachers College	Jiangsu	Huaian	0	0	0	0	Jiangsu Provincial Department of Education	1	Radio and television director	visual_audio	mix	4.6	1.45862	2.63906	0.708185	4.20469	2.6298	7.06332	5.71043	1.79176	1.94591	0.154151	-0.154151	0	0	0	0	0	0	0	0	0	1	0	0
1208	Nanjing Arts Institute	Jiangsu	Nanjing	0	0	0	0	Jiangsu Provincial Department of Education	1	Radio and television director	visual_audio	mix	4.7	1.19392	2.63906	0.708185	4.63473	2.24275	14.9166	5.56297	1.79176	1.94591	0.154151	-0.154151	0	0	0	0	0	0	0	0	0	1	0	0
1209	Jiangxi Normal University	Jiangxi	Nanchang	0	0	0	0	Jiangxi Provincial Department of Education	1	Radio and television director	visual_audio	mix	4.4	1.335	2.63906	0.708185	4.5326	2.23689	10.3193	5.40579	1.79176	1.94591	0.154151	-0.154151	0	0	0	0	0	0	0	0	0	1	0	0
1210	Shangrao Teachers College	Jiangxi	Shangrao	0	0	0	0	Jiangxi Provincial Department of Education	1	Radio and television director	visual_audio	mix	4.3	1.25276	2.63906	0.708185	3.93183	2.2831	8.33205	5.19711	1.79176	1.94591	0.154151	-0.154151	0	0	0	0	0	0	0	0	0	1	0	0
1211	Qingdao Agricultural University	Shandong	Qingdao	0	0	0	0	Shandong Provincial Department of Education	1	Radio and television director	visual_audio	mix	4.1	1.335	2.63906	0.708185	3.93183	2.09616	12.2612	5.64429	1.79176	1.94591	0.154151	-0.154151	0	0	0	0	0	0	0	0	0	1	0	0
1212	Shandong Normal University	Shandong	Jinan	0	0	0	0	Shandong Provincial Department of Education	1	Radio and television director	visual_audio	mix	4.8	1.19392	2.63906	0.708185	4.00733	2.32021	12.3167	5.71343	1.79176	1.94591	0.154151	-0.154151	0	0	0	0	0	0	0	0	0	1	0	0
1213	Linyi University	Shandong	Linyi	0	0	0	0	Shandong Provincial Department of Education	1	Radio and television director	visual_audio	mix	5	1.41099	2.63906	0.708185	1.94591	2.46515	10.7085	5.41122	1.79176	1.94591	0.154151	-0.154151	0	0	0	0	0	0	0	0	0	1	0	0
1214	Shandong Art Institute	Shandong	Jinan	0	0	0	0	Shandong Provincial Department of Education	1	Radio and television director	visual_audio	mix	4.7	1.41099	2.63906	0.708185	4.70953	2.32021	12.3167	5.71343	1.79176	1.94591	0.154151	-0.154151	0	0	0	0	0	0	0	0	0	1	0	0
1215	Zhoukou Teachers College	Henan	Zhoukou	0	0	0	0	Henan Provincial Department of Education	1	Radio and television director	visual_audio	mix	4.7	1.36098	2.63906	0.708185	4.00733	2.07799	2.78331	5.9162	1.79176	1.94591	0.154151	-0.154151	0	0	0	0	0	0	0	0	0	1	0	0
1216	Zhengzhou Aviation Industry Management College	Henan	Zhengzhou	0	0	0	0	Henan Provincial Department of Education	1	Radio and television director	visual_audio	mix	4.8	Missing	2.63906	0.708185	2.77259	2.18263	12.2773	5.40415	1.79176	1.94591	0.154151	-0.154151	0	0	0	0	0	0	0	0	0	1	0	0
1217	Hunan Normal University	Hunan	Changsha	0	0	0	0	Hunan Provincial Department of Education	1	Radio and television director	visual_audio	mix	4.6	1.335	2.63906	0.708185	4.12713	2.1964	12.5706	5.69308	1.79176	1.94591	0.154151	-0.154151	0	0	0	0	0	0	0	0	0	1	0	0
1218	Hunan Institute of Science and Technology	Hunan	Xiangtan	0	0	0	0	Hunan Provincial Department of Education	1	Radio and television director	visual_audio	mix	4.7	1.4816	2.63906	0.708185	4.14313	2.16555	7.91299	5.14749	1.79176	1.94591	0.154151	-0.154151	0	0	0	0	0	0	0	0	0	1	0	0
1219	Guangdong University of Finance and Economics	Guangdong	Guangzhou	0	0	0	0	Guangdong Provincial Department of Education	1	Radio and television director	visual_audio	mix	4.6	1.25276	2.63906	0.708185	3.46574	2.14254	13.4482	5.74469	1.79176	1.94591	0.154151	-0.154151	0	0	0	0	0	0	0	0	0	1	0	0
1220	Guangxi University for Nationalities	Guangxi	Nanning	0	0	0	0	Department of Education of Guangxi Zhuang Autonomous Region	1	Radio and television director	visual_audio	mix	4.6	1.22378	2.63906	0.708185	2.83321	2.35882	14.6885	5.70627	1.79176	1.94591	0.154151	-0.154151	0	0	0	0	0	0	0	0	0	1	0	0
1221	Chengdu University of Technology	Sichuan	Chengdu	0	0	0	0	Sichuan Provincial Department of Education	1	Radio and television director	visual_audio	mix	4.8	1.30833	2.63906	0.708185	2.77259	2.1048	12.9865	5.60099	1.79176	1.94591	0.154151	-0.154151	0	0	0	0	0	0	0	0	0	1	0	0
1222	Chongqing University of Posts and Telecommunications	Chongqing	Chongqing	0	0	0	1	Chongqing Education Commission	2	Radio and television director	visual_audio	mix	4.7	1.25276	2.63906	0.708185	3.04452	2.3578	11.5826	5.73012	1.79176	1.94591	0.154151	-0.154151	0	0	0	0	0	0	0	0	0	1	0	0
1223	Yibin College	Sichuan	Yibin	0	0	0	0	Sichuan Provincial Department of Education	1	Radio and television director	visual_audio	mix	4.6	1.16315	2.63906	0.708185	4.63473	2.02737	10.0007	5.36129	1.79176	1.94591	0.154151	-0.154151	0	0	0	0	0	0	0	0	0	1	0	0
1224	Sichuan University of Arts and Sciences	Sichuan	Nanchong	0	0	0	0	Sichuan Provincial Department of Education	1	Radio and television director	visual_audio	mix	4.6	1.30833	2.63906	0.708185	4.21951	2.21257	5.97781	5.55296	1.79176	1.94591	0.154151	-0.154151	0	0	0	0	0	0	0	0	0	1	0	0
1225	Sichuan Music College	Sichuan	Chengdu	0	0	0	0	Sichuan Provincial Department of Education	1	Radio and television director	visual_audio	mix	4.8	1.16315	2.63906	0.708185	3.17805	2.1048	12.9865	5.60099	1.79176	1.94591	0.154151	-0.154151	0	0	0	0	0	0	0	0	0	1	0	0
1226	Guizhou University for Nationalities	Guizhou	Guiyang	0	0	0	0	Guizhou Provincial Department of Education	1	Radio and television director	visual_audio	mix	4.6	1.30833	2.63906	0.708185	4.96284	2.31996	14.1004	5.77352	1.79176	1.94591	0.154151	-0.154151	0	0	0	0	0	0	0	0	0	1	0	0
1227	Yunnan Art Institute	Yunnan	Kunming	0	0	0	0	Yunnan Provincial Department of Education	1	Radio and television director	visual_audio	mix	4.7	1.25276	2.63906	0.708185	5.69709	2.4616	11.8237	5.3435	1.79176	1.94591	0.154151	-0.154151	0	0	0	0	0	0	0	0	0	1	0	0
1228	Shaanxi University of Science and Technology	Shaanxi	Xian	0	0	0	0	Shaanxi Provincial Department of Education	1	Radio and television director	visual_audio	mix	4.1	1.22378	2.63906	0.708185	4.23411	2.30513	12.0677	5.64289	1.79176	1.94591	0.154151	-0.154151	0	0	0	0	0	0	0	0	0	1	0	0
1229	Xian Polytechnic University	Shaanxi	Xian	0	0	0	0	Shaanxi Provincial Department of Education	1	Radio and television director	visual_audio	mix	5	1.25276	2.63906	0.708185	3.17805	2.30513	12.0677	5.64289	1.79176	1.94591	0.154151	-0.154151	0	0	0	0	0	0	0	0	0	1	0	0
1230	Shaanxi Normal University	Shaanxi	Xian	0	0	0	0	Ministry of Education	0	Radio and television director	visual_audio	mix	4.2	1.19392	2.63906	0.708185	3.46574	2.30513	12.0677	5.64289	1.79176	1.94591	0.154151	-0.154151	0	0	0	0	0	0	0	0	0	1	0	0
1231	Baoji University of Arts and Sciences	Shaanxi	Baoji	0	0	0	0	Shaanxi Provincial Department of Education	1	Radio and television director	visual_audio	mix	4.7	1.30833	2.63906	0.708185	4.34381	2.32367	9.66138	5.62762	1.79176	1.94591	0.154151	-0.154151	0	0	0	0	0	0	0	0	0	1	0	0
1232	Weinan Normal University	Shaanxi	Weinan	0	0	0	0	Shaanxi Provincial Department of Education	1	Radio and television director	visual_audio	mix	4.6	1.25276	2.63906	0.708185	4.70953	2.21701	6.43014	5.16574	1.79176	1.94591	0.154151	-0.154151	0	0	0	0	0	0	0	0	0	1	0	0
1233	Northwest University of Political Science and Law	Shaanxi	Xian	0	0	0	0	Shaanxi Provincial Department of Education	1	Radio and television director	visual_audio	mix	4.6	1.36098	2.63906	0.708185	4.00733	2.30513	12.0677	5.64289	1.79176	1.94591	0.154151	-0.154151	0	0	0	0	0	0	0	0	0	1	0	0
1234	Northwest University for Nationalities	Gansu	Lanzhou	0	0	0	0	State Ethnic Affairs Commission	0	Radio and television director	visual_audio	mix	4.8	1.30833	2.63906	0.708185	4.45435	2.41192	11.4087	5.67234	1.79176	1.94591	0.154151	-0.154151	0	0	0	0	0	0	0	0	0	1	0	0
1235	Xinjiang Art Institute	Xinjiang	Urumqi	0	0	0	0	Xinjiang Uygur Autonomous Region Department of Education	1	Radio and television director	visual_audio	mix	4.4	1.36098	2.63906	0.708185	4.80402	2.42394	8.84927	5.60631	1.79176	1.94591	0.154151	-0.154151	0	0	0	0	0	0	0	0	0	1	0	0
1236	Zaozhuang College	Shandong	Zaozhuang	0	0	0	0	Shandong Provincial Department of Education	1	Radio and television director	visual_audio	mix	4.4	1.25276	2.63906	0.708185	4.04305	2.25973	4.41211	5.69933	1.79176	1.94591	0.154151	-0.154151	0	0	0	0	0	0	0	0	0	1	0	0
1237	Mesa Academy	Henan	Mesa	0	0	0	0	Henan Provincial Department of Education	1	Radio and television director	visual_audio	mix	4	1.43508	2.63906	0.708185	3.55535	1.87752	6.58823	5.45532	1.79176	1.94591	0.154151	-0.154151	0	0	0	0	0	0	0	0	0	1	0	0
1238	Hubei Institute of Technology	Hubei	Xianning	0	0	0	0	Hubei Provincial Department of Education	1	Radio and television director	visual_audio	mix	5	Missing	2.63906	0.708185	2.56495	2.54668	5.195	4.4006	1.79176	1.94591	0.154151	-0.154151	0	0	0	0	0	0	0	0	0	1	0	0
1239	Shenyang University	Liaoning	Shenyang	0	0	0	0	Liaoning Provincial Department of Education	1	Radio and television director	visual_audio	mix	4.8	1.335	2.63906	0.708185	3.66356	2.22726	10.9721	5.68426	1.79176	1.94591	0.154151	-0.154151	0	0	0	0	0	0	0	0	0	1	0	0
1240	Changsha College	Hunan	Changsha	0	0	0	0	Hunan Provincial Department of Education	1	Radio and television director	visual_audio	mix	5	1.28093	2.63906	0.708185	1.94591	2.1964	12.5706	5.69308	1.79176	1.94591	0.154151	-0.154151	0	0	0	0	0	0	0	0	0	1	0	0
1241	Three Rivers College	Jiangsu	Mesa	0	0	0	0	Jiangsu Provincial Department of Education	1	Radio and television director	visual_audio	mix	4.8	Missing	2.63906	0.708185	3.52636	1.87752	6.58823	5.45532	1.79176	1.94591	0.154151	-0.154151	0	0	0	0	0	0	0	0	0	1	0	0
1242	Chizhou College	Anhui	Chizhou	0	0	0	0	Department of Education of Anhui Province	1	Radio and television director	visual_audio	mix	4.8	1.19392	2.63906	0.708185	4.62497	2.35285	2.6173	4.29046	1.79176	1.94591	0.154151	-0.154151	0	0	0	0	0	0	0	0	0	1	0	0
1243	Jingchu Institute of Technology	Hubei	Jingzhou	0	0	0	0	Hubei Provincial Department of Education	1	Radio and television director	visual_audio	mix	5	1.335	2.63906	0.708185	2.30259	2.08749	8.00305	5.46262	1.79176	1.94591	0.154151	-0.154151	0	0	0	0	0	0	0	0	0	1	0	0
1244	Xian Peihua College	Shaanxi	Xian	0	0	0	0	Shaanxi Provincial Department of Education	1	Radio and television director	visual_audio	mix	5	1.41099	2.63906	0.708185	2.56495	2.30513	12.0677	5.64289	1.79176	1.94591	0.154151	-0.154151	0	0	0	0	0	0	0	0	0	1	0	0
1245	Zhejiang Institute of Media	Zhejiang	Hangzhou	0	0	0	0	Zhejiang Provincial Department of Education	1	Radio and television director	visual_audio	mix	4.8	1.43508	2.63906	0.708185	4.72739	2.05312	12.8604	5.62777	1.79176	1.94591	0.154151	-0.154151	0	0	0	0	0	0	0	0	0	1	0	0
1246	Nanyang Institute of Technology	Henan	Nanyang	0	0	0	0	Henan Provincial Department of Education	1	Radio and television director	visual_audio	mix	4.8	1.28093	2.63906	0.708185	4.12713	1.82233	9.72214	5.47227	1.79176	1.94591	0.154151	-0.154151	0	0	0	0	0	0	0	0	0	1	0	0
1247	Hankou College	Hubei	Wuhan	0	0	0	0	Hubei Provincial Department of Education	1	Radio and television director	visual_audio	mix	4.7	1.02962	2.63906	0.708185	5.53339	2.18351	15.0679	5.46188	1.79176	1.94591	0.154151	-0.154151	0	0	0	0	0	0	0	0	0	1	0	0
1248	Yellow River Institute of Science and Technology	Henan	Zhengzhou	0	0	0	0	Henan Provincial Department of Education	1	Radio and television director	visual_audio	mix	5	1.45862	2.63906	0.708185	1.60944	2.18263	12.2773	5.40415	1.79176	1.94591	0.154151	-0.154151	0	0	0	0	0	0	0	0	0	1	0	0
1249	Hezhou College	Guangxi	Hezhou	0	0	0	0	Department of Education of Guangxi Zhuang Autonomous Region	1	Radio and television director	visual_audio	mix	4.7	1.22378	2.63906	0.708185	4.41884	1.16735	4.4045	5.61677	1.79176	1.94591	0.154151	-0.154151	0	0	0	0	0	0	0	0	0	1	0	0
1250	Jiujiang College	Jiangxi	Jiujiang	0	0	0	0	Jiangxi Provincial Department of Education	1	Radio and television director	visual_audio	mix	4.7	1.30833	2.63906	0.708185	4.51086	2.53044	10.1159	5.14049	1.79176	1.94591	0.154151	-0.154151	0	0	0	0	0	0	0	0	0	1	0	0
1251	Pearl River College of South China Agricultural University	Guangdong	Guangzhou	0	0	0	0	Guangdong Provincial Department of Education	1	Radio and television director	visual_audio	mix	4.3	1.16315	2.63906	0.708185	4.43082	2.14254	13.4482	5.74469	1.79176	1.94591	0.154151	-0.154151	0	0	0	0	0	0	0	0	0	1	0	0
1252	Hunan Normal University Shuda College	Hunan	Changsha	0	0	0	0	Hunan Provincial Department of Education	1	Radio and television director	visual_audio	mix	4.7	1.1314	2.63906	0.708185	2.48491	2.1964	12.5706	5.69308	1.79176	1.94591	0.154151	-0.154151	0	0	0	0	0	0	0	0	0	1	0	0
1253	Xian Foreign Affairs University	Shaanxi	Xian	0	0	0	0	Shaanxi Provincial Department of Education	1	Radio and television director	visual_audio	mix	5	1.41099	2.63906	0.708185	1.94591	2.30513	12.0677	5.64289	1.79176	1.94591	0.154151	-0.154151	0	0	0	0	0	0	0	0	0	1	0	0
1254	Hebei Media College	Hebei	Shijiazhuang	0	0	0	0	Department of Education of Hebei Province	1	Radio and television director	visual_audio	mix	4.8	1.4816	2.63906	0.708185	2.19722	2.51433	11.9263	5.40234	1.79176	1.94591	0.154151	-0.154151	0	0	0	0	0	0	0	0	0	1	0	0
1255	Nanchang Institute of Technology	Jiangxi	Nanchang	0	0	0	0	Jiangxi Provincial Department of Education	1	Radio and television director	visual_audio	mix	4.7	1.41099	2.63906	0.708185	4.77068	2.23689	10.3193	5.40579	1.79176	1.94591	0.154151	-0.154151	0	0	0	0	0	0	0	0	0	1	0	0
1256	Hebei Academy of Fine Arts	Hebei	Shijiazhuang	0	0	0	0	Department of Education of Hebei Province	1	Radio and television director	visual_audio	mix	4.8	1.16315	2.63906	0.708185	3.09104	2.51433	11.9263	5.40234	1.79176	1.94591	0.154151	-0.154151	0	0	0	0	0	0	0	0	0	1	0	0
1257	Shenyang City College	Liaoning	Shenyang	0	0	0	0	Liaoning Provincial Department of Education	1	Radio and television director	visual_audio	mix	4.9	1.43508	2.63906	0.708185	1.94591	2.22726	10.9721	5.68426	1.79176	1.94591	0.154151	-0.154151	0	0	0	0	0	0	0	0	0	1	0	0
1258	Hubei University of Arts and Sciences	Hubei	Wuhan	0	0	0	0	Hubei Provincial Department of Education	1	Radio and television director	visual_audio	mix	4.7	1.25276	2.63906	0.708185	3.3322	2.18351	15.0679	5.46188	1.79176	1.94591	0.154151	-0.154151	0	0	0	0	0	0	0	0	0	1	0	0
1259	Harbin Petroleum Institute	Heilongjiang	Harbin	0	0	0	0	Heilongjiang Provincial Department of Education	1	Radio and television director	visual_audio	mix	4.2	1.09861	2.63906	0.708185	3.68888	2.28855	9.16454	5.57595	1.79176	1.94591	0.154151	-0.154151	0	0	0	0	0	0	0	0	0	1	0	0
1260	Heilongjiang Institute of Technology	Heilongjiang	Harbin	0	0	0	0	Heilongjiang Provincial Department of Education	1	Radio and television director	visual_audio	mix	4.9	1.25276	2.63906	0.708185	3.3322	2.28855	9.16454	5.57595	1.79176	1.94591	0.154151	-0.154151	0	0	0	0	0	0	0	0	0	1	0	0
1261	Wenhua College of Yunnan University of the Arts	Yunnan	Kunming	0	0	0	0	Yunnan Provincial Department of Education	1	Radio and television director	visual_audio	mix	4.3	1.335	2.63906	0.708185	2.63906	2.4616	11.8237	5.3435	1.79176	1.94591	0.154151	-0.154151	0	0	0	0	0	0	0	0	0	1	0	0
1262	Hebei University Business School	Hebei	Baoding	0	0	0	0	Department of Education of Hebei Province	1	Radio and television director	visual_audio	mix	4.3	1.335	2.63906	0.708185	4.26268	2.32612	8.63744	5.4943	1.79176	1.94591	0.154151	-0.154151	0	0	0	0	0	0	0	0	0	1	0	0
1263	Jiangxi Institute of Fashion Technology	Jiangxi	Nanchang	0	0	0	0	Jiangxi Provincial Department of Education	1	Radio and television director	visual_audio	mix	4.8	1.02962	2.63906	0.708185	3.21888	2.23689	10.3193	5.40579	1.79176	1.94591	0.154151	-0.154151	0	0	0	0	0	0	0	0	0	1	0	0
1264	Henan Kaifeng Science and Technology Media College	Henan	Kaifeng	0	0	0	0	Henan Provincial Department of Education	1	Radio and television director	visual_audio	mix	5	1.30833	2.63906	0.708185	2.48491	2.16967	10.2566	4.7721	1.79176	1.94591	0.154151	-0.154151	0	0	0	0	0	0	0	0	0	1	0	0
1265	Zhengzhou University of Economics and Trade	Henan	Zhengzhou	0	0	0	0	Henan Provincial Department of Education	1	Radio and television director	visual_audio	mix	4.5	1.22378	2.63906	0.708185	3.43399	2.18263	12.2773	5.40415	1.79176	1.94591	0.154151	-0.154151	0	0	0	0	0	0	0	0	0	1	0	0
1266	Shanxi Institute of Technology	Shanxi	Jinzhong	0	0	0	0	Shanxi Provincial Department of Education	1	Radio and television director	visual_audio	mix	4.8	Missing	2.63906	0.708185	2.83321	2.25356	10.4968	5.26195	1.79176	1.94591	0.154151	-0.154151	0	0	0	0	0	0	0	0	0	1	0	0
1267	Dalian Art Institute	Liaoning	Dalian	0	0	0	0	Liaoning Provincial Department of Education	1	Radio and television director	visual_audio	mix	5	1.45862	2.63906	0.708185	2.30259	2.16653	9.94982	5.24743	1.79176	1.94591	0.154151	-0.154151	0	0	0	0	0	0	0	0	0	1	0	0
1268	Changchun Guanghua College	Jilin	Changchun	0	0	0	0	Jilin Provincial Department of Education	1	Radio and television director	visual_audio	mix	4.7	1.41099	2.63906	0.708185	3.3322	2.33958	10.6483	5.52058	1.79176	1.94591	0.154151	-0.154151	0	0	0	0	0	0	0	0	0	1	0	0
1269	Jilin Animation Academy	Jilin	Changchun	0	0	0	0	Jilin Provincial Department of Education	1	Radio and television director	visual_audio	mix	4.4	1.43508	2.63906	0.708185	3.85015	2.33958	10.6483	5.52058	1.79176	1.94591	0.154151	-0.154151	0	0	0	0	0	0	0	0	0	1	0	0
1270	Code College of Capital Normal University	Beijing	Beijing	1	0	0	0	Beijing Municipal Commission of Education	2	Radio and television director	visual_audio	mix	4.6	1.1314	2.63906	0.708185	4.36945	2.36864	15.1176	5.60071	1.79176	1.94591	0.154151	-0.154151	0	0	0	0	0	0	0	0	0	1	0	0
1271	Shanghai Institute of Visual Arts	Shanghai	Shanghai	0	0	1	0	Shanghai Education Commission	2	Radio and television director	visual_audio	mix	4.7	Missing	2.63906	0.708185	3.82864	2.29517	14.1681	5.45521	1.79176	1.94591	0.154151	-0.154151	0	0	0	0	0	0	0	0	0	1	0	0
1272	Acacia Lake College of Guangxi University for Nationalities	Guangxi	Nanning	0	0	0	0	Department of Education of Guangxi Zhuang Autonomous Region	1	Radio and television director	visual_audio	mix	4.9	Missing	2.63906	0.708185	2.77259	2.35882	14.6885	5.70627	1.79176	1.94591	0.154151	-0.154151	0	0	0	0	0	0	0	0	0	1	0	0
1273	Jinling College of Nanjing University	Jiangsu	Nanjing	0	0	0	0	Jiangsu Provincial Department of Education	1	Radio and television director	visual_audio	mix	4.6	1.19392	2.63906	0.708185	3.13549	2.24275	14.9166	5.56297	1.79176	1.94591	0.154151	-0.154151	0	0	0	0	0	0	0	0	0	1	0	0
1274	Tianjin Media College	Tianjin	Tianjin	0	1	0	0	Tianjin Municipal Education Commission	2	Radio and television director	visual_audio	mix	4.8	1.41099	2.63906	0.708185	3.3673	2.16346	10.3837	5.47783	1.79176	1.94591	0.154151	-0.154151	0	0	0	0	0	0	0	0	0	1	0	0
1275	Changchun Humanities College	Jilin	Changchun	0	0	0	0	Jilin Provincial Department of Education	1	Radio and television director	visual_audio	mix	4.9	1.41099	2.63906	0.708185	4.29046	2.33958	10.6483	5.52058	1.79176	1.94591	0.154151	-0.154151	0	0	0	0	0	0	0	0	0	1	0	0
1276	Sichuan Media College	Sichuan	Chengdu	0	0	0	0	Sichuan Provincial Department of Education	1	Radio and television director	visual_audio	mix	4.8	1.43508	2.63906	0.708185	3.13549	2.1048	12.9865	5.60099	1.79176	1.94591	0.154151	-0.154151	0	0	0	0	0	0	0	0	0	1	0	0
1277	Chengdu University of Arts and Sciences	Sichuan	Chengdu	0	0	0	0	Sichuan Provincial Department of Education	1	Radio and television director	visual_audio	mix	4.6	1.22378	2.63906	0.708185	3.3673	2.1048	12.9865	5.60099	1.79176	1.94591	0.154151	-0.154151	0	0	0	0	0	0	0	0	0	1	0	0
1278	Northwestern University Modern College	Shaanxi	Xian	0	0	0	0	Shaanxi Provincial Department of Education	1	Radio and television director	visual_audio	mix	4.5	1.36098	2.63906	0.708185	3.68888	2.30513	12.0677	5.64289	1.79176	1.94591	0.154151	-0.154151	0	0	0	0	0	0	0	0	0	1	0	0
1279	Wuhan Media College	Hubei	Wuhan	0	0	0	0	Hubei Provincial Department of Education	1	Radio and television director	visual_audio	mix	4.7	1.30833	2.63906	0.708185	4.02535	2.18351	15.0679	5.46188	1.79176	1.94591	0.154151	-0.154151	0	0	0	0	0	0	0	0	0	1	0	0
1280	Nanjing Media College	Jiangsu	Nanjing	0	0	0	0	Jiangsu Provincial Department of Education	1	Radio and television director	visual_audio	mix	4.5	1.45862	2.63906	0.708185	4.2485	2.24275	14.9166	5.56297	1.79176	1.94591	0.154151	-0.154151	0	0	0	0	0	0	0	0	0	1	0	0
1281	Black River College	Heilongjiang	Black River	0	0	0	0	Heilongjiang Provincial Department of Education	1	Radio and television director	visual_audio	mix	4.3	1.41099	2.63906	0.708185	3.43399	1.87878	4.923	5.73979	1.79176	1.94591	0.154151	-0.154151	0	0	0	0	0	0	0	0	0	1	0	0
1282	Nanjing Normal University Taizhou College	Jiangsu	Taizhou	0	0	0	0	Jiangsu Provincial Department of Education	1	Radio and television director	visual_audio	mix	4.2	1.335	2.63906	0.708185	2.94444	2.29696	8.32877	5.43238	1.79176	1.94591	0.154151	-0.154151	0	0	0	0	0	0	0	0	0	1	0	0
1283	Chengdu Jincheng College	Sichuan	Chengdu	0	0	0	0	Sichuan Provincial Department of Education	1	Radio and television director	visual_audio	mix	4.9	1.335	2.63906	0.708185	3.3322	2.1048	12.9865	5.60099	1.79176	1.94591	0.154151	-0.154151	0	0	0	0	0	0	0	0	0	1	0	0
1284	College of Science and Arts, Jiangsu Normal University	Jiangsu	Xuzhou	0	0	0	0	Jiangsu Provincial Department of Education	1	Radio and television director	visual_audio	mix	4.9	1.09861	2.63906	0.708185	2.89037	2.27198	7.32015	5.91948	1.79176	1.94591	0.154151	-0.154151	0	0	0	0	0	0	0	0	0	1	0	0
1285	Shangqiu College	Henan	Shangqiu	0	0	0	0	Henan Provincial Department of Education	1	Radio and television director	visual_audio	mix	4.7	1.335	2.63906	0.708185	3.52636	0.264204	3.94592	5.44674	1.79176	1.94591	0.154151	-0.154151	0	0	0	0	0	0	0	0	0	1	0	0
1286	Sichuan University Jinjiang College	Sichuan	Chengdu	0	0	0	0	Sichuan Provincial Department of Education	1	Radio and television director	visual_audio	mix	4.8	1.335	2.63906	0.708185	4.15888	2.1048	12.9865	5.60099	1.79176	1.94591	0.154151	-0.154151	0	0	0	0	0	0	0	0	0	1	0	0
1287	Sichuan Institute of Culture and Art	Sichuan	Chengdu	0	0	0	0	Sichuan Provincial Department of Education	1	Radio and television director	visual_audio	mix	4.7	1.25276	2.63906	0.708185	3.3322	2.1048	12.9865	5.60099	1.79176	1.94591	0.154151	-0.154151	0	0	0	0	0	0	0	0	0	1	0	0
1288	Inner Mongolia Hongde College of Arts and Sciences	Inner Mongolia	Baotou	0	0	0	0	Department of Education of Inner Mongolia Autonomous Region	1	Radio and television director	visual_audio	mix	4.6	1.38629	2.63906	0.708185	3.8712	2.22774	6.91622	5.8768	1.79176	1.94591	0.154151	-0.154151	0	0	0	0	0	0	0	0	0	1	0	0
1289	Shanxi Media College	Shanxi	Datong	0	0	0	0	Shanxi Provincial Department of Education	1	Radio and television director	visual_audio	mix	4.8	1.22378	2.63906	0.708185	2.99573	2.20465	6.50878	5.17474	1.79176	1.94591	0.154151	-0.154151	0	0	0	0	0	0	0	0	0	1	0	0
1290	Communication University of China	Beijing	Beijing	1	0	0	0	Ministry of Education	0	Theatrical and film director	visual_audio	mix	4.8	1.335	2.07944	0.322773	3.3673	2.36864	15.1176	5.60071	1.94591	2.07944	0.133531	-0.133531	0	0	0	0	1	0	0	0	0	0	0	0
1291	The Central Academy Of Drama	Beijing	Beijing	1	0	0	0	Ministry of Education	0	Theatrical and film director	visual_audio	mix	5	1.1314	2.07944	0.322773	3.09104	2.36864	15.1176	5.60071	1.94591	2.07944	0.133531	-0.133531	0	0	0	0	1	0	0	0	0	0	0	0
1292	Academy of Chinese Opera	Beijing	Beijing	1	0	0	0	Beijing Municipal Commission of Education	2	Theatrical and film director	visual_audio	mix	4.9	1.38629	2.07944	0.322773	2.94444	2.36864	15.1176	5.60071	1.94591	2.07944	0.133531	-0.133531	0	0	0	0	1	0	0	0	0	0	0	0
1293	Shanghai Theater Academy	Shanghai	Shanghai	0	0	1	0	Shanghai Education Commission	2	Theatrical and film director	visual_audio	mix	4.8	1.16315	2.07944	0.322773	3.13549	2.29517	14.1681	5.45521	1.94591	2.07944	0.133531	-0.133531	0	0	0	0	1	0	0	0	0	0	0	0
1294	Nanjing Arts Institute	Jiangsu	Nanjing	0	0	0	0	Jiangsu Provincial Department of Education	1	Theatrical and film director	visual_audio	mix	4.7	Missing	2.07944	0.322773	4.63473	2.24275	14.9166	5.56297	1.94591	2.07944	0.133531	-0.133531	0	0	0	0	1	0	0	0	0	0	0	0
1295	Jinan University	Guangdong	Guangzhou	0	0	0	0	Overseas Chinese Affairs Office of the State Council	0	Theatrical and film director	visual_audio	mix	4.8	1.25276	2.07944	0.322773	3.46574	2.14254	13.4482	5.74469	1.94591	2.07944	0.133531	-0.133531	0	0	0	0	1	0	0	0	0	0	0	0
1296	Sichuan Media College	Sichuan	Chengdu	0	0	0	0	Sichuan Provincial Department of Education	1	Theatrical and film director	visual_audio	mix	4.8	1.38629	2.07944	0.322773	3.13549	2.1048	12.9865	5.60099	1.94591	2.07944	0.133531	-0.133531	0	0	0	0	1	0	0	0	0	0	0	0
1297	Nanjing Media College	Jiangsu	Nanjing	0	0	0	0	Jiangsu Provincial Department of Education	1	Theatrical and film director	visual_audio	mix	4.5	1.19392	2.07944	0.322773	4.2485	2.24275	14.9166	5.56297	1.94591	2.07944	0.133531	-0.133531	0	0	0	0	1	0	0	0	0	0	0	0
1298	Qingdao Film Academy	Shandong	Qingdao	0	0	0	0	Shandong Provincial Department of Education	1	Theatrical and film director	visual_audio	mix	4.9	1.28093	2.07944	0.322773	3.4012	2.09616	12.2612	5.64429	1.94591	2.07944	0.133531	-0.133531	0	0	0	0	1	0	0	0	0	0	0	0
1299	Communication University of China	Beijing	Beijing	1	0	0	0	Ministry of Education	0	Theatrical film and television art design	visual_audio	mix	4.8	1.25276	2.94444	0.619039	3.3673	2.36864	15.1176	5.60071	1.38629	2.19722	0.81093	-0.81093	0	0	0	0	1	0	0	0	0	0	0	0
1300	Academy of Chinese Opera	Beijing	Beijing	1	0	0	0	Beijing Municipal Commission of Education	2	Theatrical film and television art design	visual_audio	mix	4.9	1.335	2.94444	0.619039	2.94444	2.36864	15.1176	5.60071	1.38629	2.19722	0.81093	-0.81093	0	0	0	0	1	0	0	0	0	0	0	0
1301	Beijing Film Academy	Beijing	Beijing	1	0	0	0	Beijing Municipal Commission of Education	2	Theatrical film and television art design	visual_audio	mix	4.8	1.60944	2.94444	0.619039	2.94444	2.36864	15.1176	5.60071	1.38629	2.19722	0.81093	-0.81093	0	0	0	0	1	0	0	0	0	0	0	0
1302	Liaoning Normal University	Liaoning	Dalian	0	0	0	0	Liaoning Provincial Department of Education	1	Theatrical film and television art design	visual_audio	mix	4.2	Missing	2.94444	0.619039	3.7612	2.16653	9.94982	5.24743	1.38629	2.19722	0.81093	-0.81093	0	0	0	0	1	0	0	0	0	0	0	0
1303	Shenyang Normal University	Liaoning	Shenyang	0	0	0	0	Liaoning Provincial Department of Education	1	Theatrical film and television art design	visual_audio	mix	4.7	1.41099	2.94444	0.619039	2.99573	2.22726	10.9721	5.68426	1.38629	2.19722	0.81093	-0.81093	0	0	0	0	1	0	0	0	0	0	0	0
1304	Changchun Normal University	Jilin	Changchun	0	0	0	0	Jilin Provincial Department of Education	1	Theatrical film and television art design	visual_audio	mix	4.8	1.1314	2.94444	0.619039	2.70805	2.33958	10.6483	5.52058	1.38629	2.19722	0.81093	-0.81093	0	0	0	0	1	0	0	0	0	0	0	0
1305	Jilin Art Institute	Jilin	Jilin	0	0	0	0	Jilin Provincial Department of Education	1	Theatrical film and television art design	visual_audio	mix	4.6	1.19392	2.94444	0.619039	4.61512	3.07516	7.41858	4.70953	1.38629	2.19722	0.81093	-0.81093	0	0	0	0	1	0	0	0	0	0	0	0
1306	Shanghai Theater Academy	Shanghai	Shanghai	0	0	1	0	Shanghai Education Commission	2	Theatrical film and television art design	visual_audio	mix	4.8	1.19392	2.94444	0.619039	3.13549	2.29517	14.1681	5.45521	1.38629	2.19722	0.81093	-0.81093	0	0	0	0	1	0	0	0	0	0	0	0
1307	Nanjing Arts Institute	Jiangsu	Nanjing	0	0	0	0	Jiangsu Provincial Department of Education	1	Theatrical film and television art design	visual_audio	mix	4.7	Missing	2.94444	0.619039	4.63473	2.24275	14.9166	5.56297	1.38629	2.19722	0.81093	-0.81093	0	0	0	0	1	0	0	0	0	0	0	0
1308	Hubei Academy of Fine Arts	Hubei	Wuhan	0	0	0	0	Hubei Provincial Department of Education	1	Theatrical film and television art design	visual_audio	mix	5	Missing	2.94444	0.619039	2.07944	2.18351	15.0679	5.46188	1.38629	2.19722	0.81093	-0.81093	0	0	0	0	1	0	0	0	0	0	0	0
1309	Weinan Normal University	Shaanxi	Weinan	0	0	0	0	Shaanxi Provincial Department of Education	1	Theatrical film and television art design	visual_audio	mix	4.6	1.16315	2.94444	0.619039	4.70953	2.21701	6.43014	5.16574	1.38629	2.19722	0.81093	-0.81093	0	0	0	0	1	0	0	0	0	0	0	0
1310	Chongqing Institute of Humanities and Technology	Chongqing	Chongqing	0	0	0	1	Chongqing Education Commission	2	Theatrical film and television art design	visual_audio	mix	4.6	Missing	2.94444	0.619039	4.45435	2.3578	11.5826	5.73012	1.38629	2.19722	0.81093	-0.81093	0	0	0	0	1	0	0	0	0	0	0	0
1311	Sichuan Media College	Sichuan	Chengdu	0	0	0	0	Sichuan Provincial Department of Education	1	Theatrical film and television art design	visual_audio	mix	4.8	1.45862	2.94444	0.619039	3.13549	2.1048	12.9865	5.60099	1.38629	2.19722	0.81093	-0.81093	0	0	0	0	1	0	0	0	0	0	0	0
1312	Wuhan Media College	Hubei	Wuhan	0	0	0	0	Hubei Provincial Department of Education	1	Theatrical film and television art design	visual_audio	mix	4.7	Missing	2.94444	0.619039	4.02535	2.18351	15.0679	5.46188	1.38629	2.19722	0.81093	-0.81093	0	0	0	0	1	0	0	0	0	0	0	0
1313	Qingdao Film Academy	Shandong	Qingdao	0	0	0	0	Shandong Provincial Department of Education	1	Theatrical film and television art design	visual_audio	mix	4.9	1.43508	2.94444	0.619039	3.4012	2.09616	12.2612	5.64429	1.38629	2.19722	0.81093	-0.81093	0	0	0	0	1	0	0	0	0	0	0	0
1314	Communication University of China	Beijing	Beijing	1	0	0	0	Ministry of Education	0	The art of broadcasting and hosting	visual_audio	mix	4.8	1.50408	2.77259	0.708185	3.3673	2.36864	15.1176	5.60071	2.07944	1.60944	-0.470004	0.470004	0	0	0	0	0	0	0	0	0	0	1	0
1315	Tianjin Normal University	Tianjin	Tianjin	0	1	0	0	Tianjin Municipal Education Commission	2	The art of broadcasting and hosting	visual_audio	mix	5	1.28093	2.77259	0.708185	2.07944	2.16346	10.3837	5.47783	2.07944	1.60944	-0.470004	0.470004	0	0	0	0	0	0	0	0	0	0	1	0
1316	He Bei University	Hebei	Baoding	0	0	0	0	Department of Education of Hebei Province	1	The art of broadcasting and hosting	visual_audio	mix	4.8	1.38629	2.77259	0.708185	3.09104	2.32612	8.63744	5.4943	2.07944	1.60944	-0.470004	0.470004	0	0	0	0	0	0	0	0	0	0	1	0
1317	North China University of Water Conservancy and Hydropower	Henan	Zhengzhou	0	0	0	0	Henan Provincial Department of Education	1	The art of broadcasting and hosting	visual_audio	mix	4	Missing	2.77259	0.708185	3.3322	2.18263	12.2773	5.40415	2.07944	1.60944	-0.470004	0.470004	0	0	0	0	0	0	0	0	0	0	1	0
1318	Hebei Normal University	Hebei	Shijiazhuang	0	0	0	0	Department of Education of Hebei Province	1	The art of broadcasting and hosting	visual_audio	mix	4.9	1.25276	2.77259	0.708185	3.17805	2.51433	11.9263	5.40234	2.07944	1.60944	-0.470004	0.470004	0	0	0	0	0	0	0	0	0	0	1	0
1319	Hengshui College	Hebei	Hengshui	0	0	0	0	Department of Education of Hebei Province	1	The art of broadcasting and hosting	visual_audio	mix	4.7	1.36098	2.77259	0.708185	4.02535	2.30238	8.01044	5.52146	2.07944	1.60944	-0.470004	0.470004	0	0	0	0	0	0	0	0	0	0	1	0
1320	Handan College	Hebei	Handan	0	0	0	0	Department of Education of Hebei Province	1	The art of broadcasting and hosting	visual_audio	mix	3.9	1.19392	2.77259	0.708185	2.48491	2.16701	10.3356	5.49717	2.07944	1.60944	-0.470004	0.470004	0	0	0	0	0	0	0	0	0	0	1	0
1321	Shanxi Normal University	Shanxi	Linfen	0	0	0	0	Shanxi Provincial Department of Education	1	The art of broadcasting and hosting	visual_audio	mix	4.9	1.25276	2.77259	0.708185	3.66356	2.12109	4.24623	5.05943	2.07944	1.60944	-0.470004	0.470004	0	0	0	0	0	0	0	0	0	0	1	0
1322	Mongolian university	Inner Mongolia	Hohhot	0	0	0	0	Department of Education of Inner Mongolia Autonomous Region	1	The art of broadcasting and hosting	visual_audio	mix	4.6	1.25276	2.77259	0.708185	2.99573	2.28828	9.69657	5.52765	2.07944	1.60944	-0.470004	0.470004	0	0	0	0	0	0	0	0	0	0	1	0
1323	Liaoning Normal University	Liaoning	Dalian	0	0	0	0	Liaoning Provincial Department of Education	1	The art of broadcasting and hosting	visual_audio	mix	4.2	1.335	2.77259	0.708185	3.7612	2.16653	9.94982	5.24743	2.07944	1.60944	-0.470004	0.470004	0	0	0	0	0	0	0	0	0	0	1	0
1324	Shenyang Normal University	Liaoning	Shenyang	0	0	0	0	Liaoning Provincial Department of Education	1	The art of broadcasting and hosting	visual_audio	mix	4.7	1.335	2.77259	0.708185	2.99573	2.22726	10.9721	5.68426	2.07944	1.60944	-0.470004	0.470004	0	0	0	0	0	0	0	0	0	0	1	0
1325	Changchun Normal University	Jilin	Changchun	0	0	0	0	Jilin Provincial Department of Education	1	The art of broadcasting and hosting	visual_audio	mix	4.8	1.45862	2.77259	0.708185	2.70805	2.33958	10.6483	5.52058	2.07944	1.60944	-0.470004	0.470004	0	0	0	0	0	0	0	0	0	0	1	0
1326	Jilin Art Institute	Jilin	Jilin	0	0	0	0	Jilin Provincial Department of Education	1	The art of broadcasting and hosting	visual_audio	mix	4.6	1.4816	2.77259	0.708185	4.61512	3.07516	7.41858	4.70953	2.07944	1.60944	-0.470004	0.470004	0	0	0	0	0	0	0	0	0	0	1	0
1327	Shanghai Normal University	Shanghai	Shanghai	0	0	1	0	Shanghai Education Commission	2	The art of broadcasting and hosting	visual_audio	mix	4.8	1.4816	2.77259	0.708185	3.09104	2.29517	14.1681	5.45521	2.07944	1.60944	-0.470004	0.470004	0	0	0	0	0	0	0	0	0	0	1	0
1328	Shanghai Institute of Physical Education	Shanghai	Shanghai	0	0	1	0	Shanghai Education Commission	2	The art of broadcasting and hosting	visual_audio	mix	4.8	Missing	2.77259	0.708185	2.07944	2.29517	14.1681	5.45521	2.07944	1.60944	-0.470004	0.470004	0	0	0	0	0	0	0	0	0	0	1	0
1329	Nanjing Normal University	Jiangsu	Nanjing	0	0	0	0	Jiangsu Provincial Department of Education	1	The art of broadcasting and hosting	visual_audio	mix	4.9	Missing	2.77259	0.708185	2.07944	2.24275	14.9166	5.56297	2.07944	1.60944	-0.470004	0.470004	0	0	0	0	0	0	0	0	0	0	1	0
1330	Nanjing Arts Institute	Jiangsu	Nanjing	0	0	0	0	Jiangsu Provincial Department of Education	1	The art of broadcasting and hosting	visual_audio	mix	4.7	1.43508	2.77259	0.708185	4.63473	2.24275	14.9166	5.56297	2.07944	1.60944	-0.470004	0.470004	0	0	0	0	0	0	0	0	0	0	1	0
1331	Zhejiang University of Technology	Zhejiang	Hangzhou	0	0	0	0	Zhejiang Provincial Department of Education	1	The art of broadcasting and hosting	visual_audio	mix	4.7	1.335	2.77259	0.708185	4.11087	2.05312	12.8604	5.62777	2.07944	1.60944	-0.470004	0.470004	0	0	0	0	0	0	0	0	0	0	1	0
1332	Fujian Normal University	Fujian	Fuzhou	0	0	0	0	Fujian Provincial Department of Education	1	The art of broadcasting and hosting	visual_audio	mix	4.7	1.30833	2.77259	0.708185	6.15698	2.32989	10.9922	5.69114	2.07944	1.60944	-0.470004	0.470004	0	0	0	0	0	0	0	0	0	0	1	0
1333	Nanchang University	Jiangxi	Nanchang	0	0	0	0	Jiangxi Provincial Department of Education	1	The art of broadcasting and hosting	visual_audio	mix	4.8	1.335	2.77259	0.708185	3.85015	2.23689	10.3193	5.40579	2.07944	1.60944	-0.470004	0.470004	0	0	0	0	0	0	0	0	0	0	1	0
1334	Shangrao Teachers College	Jiangxi	Shangrao	0	0	0	0	Jiangxi Provincial Department of Education	1	The art of broadcasting and hosting	visual_audio	mix	4.3	1.36098	2.77259	0.708185	3.93183	2.2831	8.33205	5.19711	2.07944	1.60944	-0.470004	0.470004	0	0	0	0	0	0	0	0	0	0	1	0
1335	Yichun College	Jiangxi	Yichun	0	0	0	0	Jiangxi Provincial Department of Education	1	The art of broadcasting and hosting	visual_audio	mix	4.9	1.28093	2.77259	0.708185	3.63759	1.10676	3.92039	5.47227	2.07944	1.60944	-0.470004	0.470004	0	0	0	0	0	0	0	0	0	0	1	0
1336	Linyi University	Shandong	Linyi	0	0	0	0	Shandong Provincial Department of Education	1	The art of broadcasting and hosting	visual_audio	mix	5	1.28093	2.77259	0.708185	1.94591	2.46515	10.7085	5.41122	2.07944	1.60944	-0.470004	0.470004	0	0	0	0	0	0	0	0	0	0	1	0
1337	Shandong Art Institute	Shandong	Jinan	0	0	0	0	Shandong Provincial Department of Education	1	The art of broadcasting and hosting	visual_audio	mix	4.7	1.335	2.77259	0.708185	4.70953	2.32021	12.3167	5.71343	2.07944	1.60944	-0.470004	0.470004	0	0	0	0	0	0	0	0	0	0	1	0
1338	Zhongyuan University of Technology	Henan	Zhengzhou	0	0	0	0	Henan Provincial Department of Education	1	The art of broadcasting and hosting	visual_audio	mix	4.9	1.30833	2.77259	0.708185	2.99573	2.18263	12.2773	5.40415	2.07944	1.60944	-0.470004	0.470004	0	0	0	0	0	0	0	0	0	0	1	0
1339	Henan Agricultural University	Henan	Zhengzhou	0	0	0	0	Henan Provincial Department of Education	1	The art of broadcasting and hosting	visual_audio	mix	4.9	Missing	2.77259	0.708185	2.83321	2.18263	12.2773	5.40415	2.07944	1.60944	-0.470004	0.470004	0	0	0	0	0	0	0	0	0	0	1	0
1340	Henan University	Henan	Kaifeng	0	0	0	0	Henan Provincial Department of Education	1	The art of broadcasting and hosting	visual_audio	mix	4.6	1.30833	2.77259	0.708185	2.3979	2.16967	10.2566	4.7721	2.07944	1.60944	-0.470004	0.470004	0	0	0	0	0	0	0	0	0	0	1	0
1341	Xinyang Teachers College	Henan	Xinyang	0	0	0	0	Henan Provincial Department of Education	1	The art of broadcasting and hosting	visual_audio	mix	4.9	Missing	2.77259	0.708185	3.09104	2.30785	11.8786	5.3452	2.07944	1.60944	-0.470004	0.470004	0	0	0	0	0	0	0	0	0	0	1	0
1342	Nanyang Teachers College	Henan	Nanyang	0	0	0	0	Henan Provincial Department of Education	1	The art of broadcasting and hosting	visual_audio	mix	4.7	1.38629	2.77259	0.708185	2.70805	1.82233	9.72214	5.47227	2.07944	1.60944	-0.470004	0.470004	0	0	0	0	0	0	0	0	0	0	1	0
1343	Zhengzhou Aviation Industry Management College	Henan	Zhengzhou	0	0	0	0	Henan Provincial Department of Education	1	The art of broadcasting and hosting	visual_audio	mix	4.8	1.45862	2.77259	0.708185	2.77259	2.18263	12.2773	5.40415	2.07944	1.60944	-0.470004	0.470004	0	0	0	0	0	0	0	0	0	0	1	0
1344	Huazhong University of Science and Technology	Hubei	Wuhan	0	0	0	0	Ministry of Education	0	The art of broadcasting and hosting	visual_audio	mix	4.7	1.19392	2.77259	0.708185	3.17805	2.18351	15.0679	5.46188	2.07944	1.60944	-0.470004	0.470004	0	0	0	0	0	0	0	0	0	0	1	0
1345	Hunan University	Hunan	Changsha	0	0	0	0	Ministry of Education	0	The art of broadcasting and hosting	visual_audio	mix	4.3	1.25276	2.77259	0.708185	4.04305	2.1964	12.5706	5.69308	2.07944	1.60944	-0.470004	0.470004	0	0	0	0	0	0	0	0	0	0	1	0
1346	Hunan Normal University	Hunan	Changsha	0	0	0	0	Hunan Provincial Department of Education	1	The art of broadcasting and hosting	visual_audio	mix	4.6	1.41099	2.77259	0.708185	4.12713	2.1964	12.5706	5.69308	2.07944	1.60944	-0.470004	0.470004	0	0	0	0	0	0	0	0	0	0	1	0
1347	Jinan University	Guangdong	Guangzhou	0	0	0	0	Overseas Chinese Affairs Office of the State Council	0	The art of broadcasting and hosting	visual_audio	mix	4.8	1.50408	2.77259	0.708185	3.46574	2.14254	13.4482	5.74469	2.07944	1.60944	-0.470004	0.470004	0	0	0	0	0	0	0	0	0	0	1	0
1348	Guangdong University of Finance and Economics	Guangdong	Guangzhou	0	0	0	0	Guangdong Provincial Department of Education	1	The art of broadcasting and hosting	visual_audio	mix	4.6	1.38629	2.77259	0.708185	3.46574	2.14254	13.4482	5.74469	2.07944	1.60944	-0.470004	0.470004	0	0	0	0	0	0	0	0	0	0	1	0
1349	Guangxi University	Guangxi	Nanning	0	0	0	0	Department of Education of Guangxi Zhuang Autonomous Region	1	The art of broadcasting and hosting	visual_audio	mix	4.7	Missing	2.77259	0.708185	3.17805	2.35882	14.6885	5.70627	2.07944	1.60944	-0.470004	0.470004	0	0	0	0	0	0	0	0	0	0	1	0
1350	Nanning Normal University	Guangxi	Nanning	0	0	0	0	Department of Education of Guangxi Zhuang Autonomous Region	1	The art of broadcasting and hosting	visual_audio	mix	4.7	1.30833	2.77259	0.708185	4.04305	2.35882	14.6885	5.70627	2.07944	1.60944	-0.470004	0.470004	0	0	0	0	0	0	0	0	0	0	1	0
1351	Guangxi Art Institute	Guangxi	Nanning	0	0	0	0	Department of Education of Guangxi Zhuang Autonomous Region	1	The art of broadcasting and hosting	visual_audio	mix	4.6	1.335	2.77259	0.708185	4.46591	2.35882	14.6885	5.70627	2.07944	1.60944	-0.470004	0.470004	0	0	0	0	0	0	0	0	0	0	1	0
1352	Guangxi University for Nationalities	Guangxi	Nanning	0	0	0	0	Department of Education of Guangxi Zhuang Autonomous Region	1	The art of broadcasting and hosting	visual_audio	mix	4.6	1.45862	2.77259	0.708185	2.83321	2.35882	14.6885	5.70627	2.07944	1.60944	-0.470004	0.470004	0	0	0	0	0	0	0	0	0	0	1	0
1353	Sichuan Normal University	Sichuan	Chengdu	0	0	0	0	Sichuan Provincial Department of Education	1	The art of broadcasting and hosting	visual_audio	mix	4.8	1.4816	2.77259	0.708185	5.03044	2.1048	12.9865	5.60099	2.07944	1.60944	-0.470004	0.470004	0	0	0	0	0	0	0	0	0	0	1	0
1354	Sichuan University of Arts and Sciences	Sichuan	Nanchong	0	0	0	0	Sichuan Provincial Department of Education	1	The art of broadcasting and hosting	visual_audio	mix	4.6	1.02962	2.77259	0.708185	4.21951	2.21257	5.97781	5.55296	2.07944	1.60944	-0.470004	0.470004	0	0	0	0	0	0	0	0	0	0	1	0
1355	Leshan Teachers College	Sichuan	Leshan	0	0	0	0	Sichuan Provincial Department of Education	1	The art of broadcasting and hosting	visual_audio	mix	4.8	1.28093	2.77259	0.708185	3.49651	2.63559	2.78863	5.65599	2.07944	1.60944	-0.470004	0.470004	0	0	0	0	0	0	0	0	0	0	1	0
1356	Sichuan Music College	Sichuan	Chengdu	0	0	0	0	Sichuan Provincial Department of Education	1	The art of broadcasting and hosting	visual_audio	mix	4.8	1.30833	2.77259	0.708185	3.17805	2.1048	12.9865	5.60099	2.07944	1.60944	-0.470004	0.470004	0	0	0	0	0	0	0	0	0	0	1	0
1357	Guizhou University	Guizhou	Guiyang	0	0	0	0	Guizhou Provincial Department of Education	1	The art of broadcasting and hosting	visual_audio	mix	4.8	1.43508	2.77259	0.708185	2.3979	2.31996	14.1004	5.77352	2.07944	1.60944	-0.470004	0.470004	0	0	0	0	0	0	0	0	0	0	1	0
1358	Qiannan Normal University for Nationalities	Guizhou	Qiannan Buyi and Miao Autonomous Prefecture	0	0	0	0	Guizhou Provincial Department of Education	1	The art of broadcasting and hosting	visual_audio	mix	4.3	Missing	2.77259	0.708185	4.27667	1.98751	8.22853	5.60433	2.07944	1.60944	-0.470004	0.470004	0	0	0	0	0	0	0	0	0	0	1	0
1359	Northwest University	Shaanxi	Xian	0	0	0	0	Shaanxi Provincial Department of Education	1	The art of broadcasting and hosting	visual_audio	mix	4.8	1.38629	2.77259	0.708185	3.21888	2.30513	12.0677	5.64289	2.07944	1.60944	-0.470004	0.470004	0	0	0	0	0	0	0	0	0	0	1	0
1360	Xian Polytechnic University	Shaanxi	Xian	0	0	0	0	Shaanxi Provincial Department of Education	1	The art of broadcasting and hosting	visual_audio	mix	5	1.25276	2.77259	0.708185	3.17805	2.30513	12.0677	5.64289	2.07944	1.60944	-0.470004	0.470004	0	0	0	0	0	0	0	0	0	0	1	0
1361	Shaanxi Normal University	Shaanxi	Xian	0	0	0	0	Ministry of Education	0	The art of broadcasting and hosting	visual_audio	mix	4.2	1.22378	2.77259	0.708185	3.46574	2.30513	12.0677	5.64289	2.07944	1.60944	-0.470004	0.470004	0	0	0	0	0	0	0	0	0	0	1	0
1362	Xian Physical Education Institute	Shaanxi	Xian	0	0	0	0	Shaanxi Provincial Department of Education	1	The art of broadcasting and hosting	visual_audio	mix	4.5	1.30833	2.77259	0.708185	3.93183	2.30513	12.0677	5.64289	2.07944	1.60944	-0.470004	0.470004	0	0	0	0	0	0	0	0	0	0	1	0
1363	Xinjiang Art Institute	Xinjiang	Urumqi	0	0	0	0	Xinjiang Uygur Autonomous Region Department of Education	1	The art of broadcasting and hosting	visual_audio	mix	4.4	1.38629	2.77259	0.708185	4.80402	2.42394	8.84927	5.60631	2.07944	1.60944	-0.470004	0.470004	0	0	0	0	0	0	0	0	0	0	1	0
1364	Mesa Academy	Henan	Mesa	0	0	0	0	Henan Provincial Department of Education	1	The art of broadcasting and hosting	visual_audio	mix	4	1.43508	2.77259	0.708185	3.55535	1.87752	6.58823	5.45532	2.07944	1.60944	-0.470004	0.470004	0	0	0	0	0	0	0	0	0	0	1	0
1365	Shenyang University	Liaoning	Shenyang	0	0	0	0	Liaoning Provincial Department of Education	1	The art of broadcasting and hosting	visual_audio	mix	4.8	1.54756	2.77259	0.708185	3.66356	2.22726	10.9721	5.68426	2.07944	1.60944	-0.470004	0.470004	0	0	0	0	0	0	0	0	0	0	1	0
1366	Weifang College	Shandong	Weifang	0	0	0	0	Shandong Provincial Department of Education	1	The art of broadcasting and hosting	visual_audio	mix	4.6	1.43508	2.77259	0.708185	4.36945	2.14109	8.94171	5.66539	2.07944	1.60944	-0.470004	0.470004	0	0	0	0	0	0	0	0	0	0	1	0
1367	Jianghan University	Hubei	Wuhan	0	0	0	0	Hubei Provincial Department of Education	1	The art of broadcasting and hosting	visual_audio	mix	4.5	Missing	2.77259	0.708185	4.23411	2.18351	15.0679	5.46188	2.07944	1.60944	-0.470004	0.470004	0	0	0	0	0	0	0	0	0	0	1	0
1368	Changsha College	Hunan	Changsha	0	0	0	0	Hunan Provincial Department of Education	1	The art of broadcasting and hosting	visual_audio	mix	5	1.28093	2.77259	0.708185	1.94591	2.1964	12.5706	5.69308	2.07944	1.60944	-0.470004	0.470004	0	0	0	0	0	0	0	0	0	0	1	0
1369	GuangZhou University	Guangdong	Guangzhou	0	0	0	0	Guangdong Provincial Department of Education	1	The art of broadcasting and hosting	visual_audio	mix	4.3	1.38629	2.77259	0.708185	4.98361	2.14254	13.4482	5.74469	2.07944	1.60944	-0.470004	0.470004	0	0	0	0	0	0	0	0	0	0	1	0
1370	China Womens College	Beijing	Beijing	1	0	0	0	All China Womens Federation	0	The art of broadcasting and hosting	visual_audio	mix	4.7	1.58924	2.77259	0.708185	2.70805	2.36864	15.1176	5.60071	2.07944	1.60944	-0.470004	0.470004	0	0	0	0	0	0	0	0	0	0	1	0
1371	Hebei Institute of Physical Education	Hebei	Shijiazhuang	0	0	0	0	Department of Education of Hebei Province	1	The art of broadcasting and hosting	visual_audio	mix	4.7	Missing	2.77259	0.708185	2.77259	2.51433	11.9263	5.40234	2.07944	1.60944	-0.470004	0.470004	0	0	0	0	0	0	0	0	0	0	1	0
1372	Sanming College	Fujian	Sanming	0	0	0	0	Fujian Provincial Department of Education	1	The art of broadcasting and hosting	visual_audio	mix	4.3	Missing	2.77259	0.708185	4.2485	1.9899	6.47859	6.22522	2.07944	1.60944	-0.470004	0.470004	0	0	0	0	0	0	0	0	0	0	1	0
1373	Xian Peihua College	Shaanxi	Xian	0	0	0	0	Shaanxi Provincial Department of Education	1	The art of broadcasting and hosting	visual_audio	mix	5	1.41099	2.77259	0.708185	2.56495	2.30513	12.0677	5.64289	2.07944	1.60944	-0.470004	0.470004	0	0	0	0	0	0	0	0	0	0	1	0
1374	Xinyu College	Jiangxi	Xinyu	0	0	0	0	Jiangxi Provincial Department of Education	1	The art of broadcasting and hosting	visual_audio	mix	4.6	1.52606	2.77259	0.708185	4.35671	1.70517	2.90042	5.10595	2.07944	1.60944	-0.470004	0.470004	0	0	0	0	0	0	0	0	0	0	1	0
1375	Hunan Womens College	Hunan	Loudi	0	0	0	0	Hunan Provincial Department of Education	1	The art of broadcasting and hosting	visual_audio	mix	5	1.41099	2.77259	0.708185	2.19722	2.01662	5.24496	5.34233	2.07944	1.60944	-0.470004	0.470004	0	0	0	0	0	0	0	0	0	0	1	0
1376	Zhejiang Institute of Media	Zhejiang	Hangzhou	0	0	0	0	Zhejiang Provincial Department of Education	1	The art of broadcasting and hosting	visual_audio	mix	4.8	1.4816	2.77259	0.708185	4.72739	2.05312	12.8604	5.62777	2.07944	1.60944	-0.470004	0.470004	0	0	0	0	0	0	0	0	0	0	1	0
1377	Nanyang Institute of Technology	Henan	Nanyang	0	0	0	0	Henan Provincial Department of Education	1	The art of broadcasting and hosting	visual_audio	mix	4.8	1.4816	2.77259	0.708185	4.12713	1.82233	9.72214	5.47227	2.07944	1.60944	-0.470004	0.470004	0	0	0	0	0	0	0	0	0	0	1	0
1378	Hankou College	Hubei	Wuhan	0	0	0	0	Hubei Provincial Department of Education	1	The art of broadcasting and hosting	visual_audio	mix	4.7	1.1314	2.77259	0.708185	5.53339	2.18351	15.0679	5.46188	2.07944	1.60944	-0.470004	0.470004	0	0	0	0	0	0	0	0	0	0	1	0
1379	Yellow River Institute of Science and Technology	Henan	Zhengzhou	0	0	0	0	Henan Provincial Department of Education	1	The art of broadcasting and hosting	visual_audio	mix	5	1.30833	2.77259	0.708185	1.60944	2.18263	12.2773	5.40415	2.07944	1.60944	-0.470004	0.470004	0	0	0	0	0	0	0	0	0	0	1	0
1380	Guangdong University of Foreign Studies	Guangdong	Guangzhou	0	0	0	0	Guangdong Provincial Department of Education	1	The art of broadcasting and hosting	visual_audio	mix	4.8	1.45862	2.77259	0.708185	3.04452	2.14254	13.4482	5.74469	2.07944	1.60944	-0.470004	0.470004	0	0	0	0	0	0	0	0	0	0	1	0
1381	Anhui Xinhua College	Anhui	Huangshan	0	0	0	0	Department of Education of Anhui Province	1	The art of broadcasting and hosting	visual_audio	mix	4.9	Missing	2.77259	0.708185	2.99573	2.21037	7.90928	5.28447	2.07944	1.60944	-0.470004	0.470004	0	0	0	0	0	0	0	0	0	0	1	0
1382	Haikou College of Economics	Hainan	Haikou	0	0	0	0	Hainan Provincial Department of Education	1	The art of broadcasting and hosting	visual_audio	mix	4.7	1.25276	2.77259	0.708185	3.21888	2.0139	9.98723	5.70652	2.07944	1.60944	-0.470004	0.470004	0	0	0	0	0	0	0	0	0	0	1	0
1383	Hunan Normal University Shuda College	Hunan	Changsha	0	0	0	0	Hunan Provincial Department of Education	1	The art of broadcasting and hosting	visual_audio	mix	4.7	1.16315	2.77259	0.708185	2.48491	2.1964	12.5706	5.69308	2.07944	1.60944	-0.470004	0.470004	0	0	0	0	0	0	0	0	0	0	1	0
1384	Hebei Media College	Hebei	Shijiazhuang	0	0	0	0	Department of Education of Hebei Province	1	The art of broadcasting and hosting	visual_audio	mix	4.8	1.43508	2.77259	0.708185	2.19722	2.51433	11.9263	5.40234	2.07944	1.60944	-0.470004	0.470004	0	0	0	0	0	0	0	0	0	0	1	0
1385	Beijing Normal University, Zhuhai	Guangdong	Zhuhai	0	0	0	0	Guangdong Provincial Department of Education	1	The art of broadcasting and hosting	visual_audio	mix	4.4	1.36098	2.77259	0.708185	4.31749	2.1768	12.2138	5.48534	2.07944	1.60944	-0.470004	0.470004	0	0	0	0	0	0	0	0	0	0	1	0
1386	Science and Technology College of China Three Gorges University	Hubei	Yichang	0	0	0	0	Hubei Provincial Department of Education	1	The art of broadcasting and hosting	visual_audio	mix	4.7	Missing	2.77259	0.708185	2.48491	2.38035	8.10956	5.65948	2.07944	1.60944	-0.470004	0.470004	0	0	0	0	0	0	0	0	0	0	1	0
1387	Hangzhou Normal University Qianjiang College	Zhejiang	Hangzhou	0	0	0	0	Zhejiang Provincial Department of Education	1	The art of broadcasting and hosting	visual_audio	mix	4.5	1.36098	2.77259	0.708185	3.97029	2.05312	12.8604	5.62777	2.07944	1.60944	-0.470004	0.470004	0	0	0	0	0	0	0	0	0	0	1	0
1388	Heilongjiang Institute of Technology	Heilongjiang	Harbin	0	0	0	0	Heilongjiang Provincial Department of Education	1	The art of broadcasting and hosting	visual_audio	mix	4.9	1.25276	2.77259	0.708185	3.3322	2.28855	9.16454	5.57595	2.07944	1.60944	-0.470004	0.470004	0	0	0	0	0	0	0	0	0	0	1	0
1389	Wenhua College of Yunnan University of the Arts	Yunnan	Kunming	0	0	0	0	Yunnan Provincial Department of Education	1	The art of broadcasting and hosting	visual_audio	mix	4.3	1.335	2.77259	0.708185	2.63906	2.4616	11.8237	5.3435	2.07944	1.60944	-0.470004	0.470004	0	0	0	0	0	0	0	0	0	0	1	0
1390	Hebei University Business School	Hebei	Baoding	0	0	0	0	Department of Education of Hebei Province	1	The art of broadcasting and hosting	visual_audio	mix	4.3	1.50408	2.77259	0.708185	4.26268	2.32612	8.63744	5.4943	2.07944	1.60944	-0.470004	0.470004	0	0	0	0	0	0	0	0	0	0	1	0
1391	Henan Kaifeng Science and Technology Media College	Henan	Kaifeng	0	0	0	0	Henan Provincial Department of Education	1	The art of broadcasting and hosting	visual_audio	mix	5	1.28093	2.77259	0.708185	2.48491	2.16967	10.2566	4.7721	2.07944	1.60944	-0.470004	0.470004	0	0	0	0	0	0	0	0	0	0	1	0
1392	Zhengzhou Industrial and Commercial College	Henan	Zhengzhou	0	0	0	0	Henan Provincial Department of Education	1	The art of broadcasting and hosting	visual_audio	mix	5	1.38629	2.77259	0.708185	1.94591	2.18263	12.2773	5.40415	2.07944	1.60944	-0.470004	0.470004	0	0	0	0	0	0	0	0	0	0	1	0
1393	Chongqing Institute of Humanities and Technology	Chongqing	Chongqing	0	0	0	1	Chongqing Education Commission	2	The art of broadcasting and hosting	visual_audio	mix	4.6	1.335	2.77259	0.708185	4.45435	2.3578	11.5826	5.73012	2.07944	1.60944	-0.470004	0.470004	0	0	0	0	0	0	0	0	0	0	1	0
1394	Dalian Art Institute	Liaoning	Dalian	0	0	0	0	Liaoning Provincial Department of Education	1	The art of broadcasting and hosting	visual_audio	mix	5	1.41099	2.77259	0.708185	2.30259	2.16653	9.94982	5.24743	2.07944	1.60944	-0.470004	0.470004	0	0	0	0	0	0	0	0	0	0	1	0
1395	Changchun Guanghua College	Jilin	Changchun	0	0	0	0	Jilin Provincial Department of Education	1	The art of broadcasting and hosting	visual_audio	mix	4.7	1.43508	2.77259	0.708185	3.3322	2.33958	10.6483	5.52058	2.07944	1.60944	-0.470004	0.470004	0	0	0	0	0	0	0	0	0	0	1	0
1396	Code College of Capital Normal University	Beijing	Beijing	1	0	0	0	Beijing Municipal Commission of Education	2	The art of broadcasting and hosting	visual_audio	mix	4.6	0.875469	2.77259	0.708185	4.36945	2.36864	15.1176	5.60071	2.07944	1.60944	-0.470004	0.470004	0	0	0	0	0	0	0	0	0	0	1	0
1397	Acacia Lake College of Guangxi University for Nationalities	Guangxi	Nanning	0	0	0	0	Department of Education of Guangxi Zhuang Autonomous Region	1	The art of broadcasting and hosting	visual_audio	mix	4.9	1.43508	2.77259	0.708185	2.77259	2.35882	14.6885	5.70627	2.07944	1.60944	-0.470004	0.470004	0	0	0	0	0	0	0	0	0	0	1	0
1398	Guilin College	Guangxi	Guilin	0	0	0	0	Department of Education of Guangxi Zhuang Autonomous Region	1	The art of broadcasting and hosting	visual_audio	mix	4.5	1.36098	2.77259	0.708185	4.85981	2.31107	7.69093	5.44242	2.07944	1.60944	-0.470004	0.470004	0	0	0	0	0	0	0	0	0	0	1	0
1399	Guiyang Kangyang Vocational University	Guizhou	Guiyang	0	0	0	0	Guizhou Provincial Department of Education	1	The art of broadcasting and hosting	visual_audio	mix	4.9	1.28093	2.77259	0.708185	3.29584	2.31996	14.1004	5.77352	2.07944	1.60944	-0.470004	0.470004	0	0	0	0	0	0	0	0	0	0	1	0
1400	Tianjin Media College	Tianjin	Tianjin	0	1	0	0	Tianjin Municipal Education Commission	2	The art of broadcasting and hosting	visual_audio	mix	4.8	1.36098	2.77259	0.708185	3.3673	2.16346	10.3837	5.47783	2.07944	1.60944	-0.470004	0.470004	0	0	0	0	0	0	0	0	0	0	1	0
1401	Changchun Humanities College	Jilin	Changchun	0	0	0	0	Jilin Provincial Department of Education	1	The art of broadcasting and hosting	visual_audio	mix	4.9	1.4816	2.77259	0.708185	4.29046	2.33958	10.6483	5.52058	2.07944	1.60944	-0.470004	0.470004	0	0	0	0	0	0	0	0	0	0	1	0
1402	Sichuan Media College	Sichuan	Chengdu	0	0	0	0	Sichuan Provincial Department of Education	1	The art of broadcasting and hosting	visual_audio	mix	4.8	1.4816	2.77259	0.708185	3.13549	2.1048	12.9865	5.60099	2.07944	1.60944	-0.470004	0.470004	0	0	0	0	0	0	0	0	0	0	1	0
1403	Northwestern University Modern College	Shaanxi	Xian	0	0	0	0	Shaanxi Provincial Department of Education	1	The art of broadcasting and hosting	visual_audio	mix	4.5	1.30833	2.77259	0.708185	3.68888	2.30513	12.0677	5.64289	2.07944	1.60944	-0.470004	0.470004	0	0	0	0	0	0	0	0	0	0	1	0
1404	Wuhan Media College	Hubei	Wuhan	0	0	0	0	Hubei Provincial Department of Education	1	The art of broadcasting and hosting	visual_audio	mix	4.7	1.335	2.77259	0.708185	4.02535	2.18351	15.0679	5.46188	2.07944	1.60944	-0.470004	0.470004	0	0	0	0	0	0	0	0	0	0	1	0
1405	Nanjing Media College	Jiangsu	Nanjing	0	0	0	0	Jiangsu Provincial Department of Education	1	The art of broadcasting and hosting	visual_audio	mix	4.5	1.52606	2.77259	0.708185	4.2485	2.24275	14.9166	5.56297	2.07944	1.60944	-0.470004	0.470004	0	0	0	0	0	0	0	0	0	0	1	0
1406	Shanxi Industrial and Commercial College	Shanxi	Taiyuan	0	0	0	0	Shanxi Provincial Department of Education	1	The art of broadcasting and hosting	visual_audio	mix	4.4	1.30833	2.77259	0.708185	3.21888	1.99724	8.79501	5.51538	2.07944	1.60944	-0.470004	0.470004	0	0	0	0	0	0	0	0	0	0	1	0
1407	Guangxi University of Foreign Languages	Guangxi	Nanning	0	0	0	0	Department of Education of Guangxi Zhuang Autonomous Region	1	The art of broadcasting and hosting	visual_audio	mix	4.7	Missing	2.77259	0.708185	4.14313	2.35882	14.6885	5.70627	2.07944	1.60944	-0.470004	0.470004	0	0	0	0	0	0	0	0	0	0	1	0
1408	Nanjing Normal University Taizhou College	Jiangsu	Taizhou	0	0	0	0	Jiangsu Provincial Department of Education	1	The art of broadcasting and hosting	visual_audio	mix	4.2	Missing	2.77259	0.708185	2.94444	2.29696	8.32877	5.43238	2.07944	1.60944	-0.470004	0.470004	0	0	0	0	0	0	0	0	0	0	1	0
1409	Sanya College	Hainan	Sanya	0	0	0	0	Hainan Provincial Department of Education	1	The art of broadcasting and hosting	visual_audio	mix	4.8	1.36098	2.77259	0.708185	2.19722	2.07606	9.94144	5.4273	2.07944	1.60944	-0.470004	0.470004	0	0	0	0	0	0	0	0	0	0	1	0
1410	Tianjin Normal University Jingu College	Tianjin	Tianjin	0	1	0	0	Tianjin Municipal Education Commission	2	The art of broadcasting and hosting	visual_audio	mix	4.7	1.38629	2.77259	0.708185	3.2581	2.16346	10.3837	5.47783	2.07944	1.60944	-0.470004	0.470004	0	0	0	0	0	0	0	0	0	0	1	0
1411	Chengdu Jincheng College	Sichuan	Chengdu	0	0	0	0	Sichuan Provincial Department of Education	1	The art of broadcasting and hosting	visual_audio	mix	4.9	1.41099	2.77259	0.708185	3.3322	2.1048	12.9865	5.60099	2.07944	1.60944	-0.470004	0.470004	0	0	0	0	0	0	0	0	0	0	1	0
1412	Shangqiu College	Henan	Shangqiu	0	0	0	0	Henan Provincial Department of Education	1	The art of broadcasting and hosting	visual_audio	mix	4.7	1.41099	2.77259	0.708185	3.52636	0.264204	3.94592	5.44674	2.07944	1.60944	-0.470004	0.470004	0	0	0	0	0	0	0	0	0	0	1	0
1413	Sichuan Institute of Culture and Art	Sichuan	Chengdu	0	0	0	0	Sichuan Provincial Department of Education	1	The art of broadcasting and hosting	visual_audio	mix	4.7	1.28093	2.77259	0.708185	3.3322	2.1048	12.9865	5.60099	2.07944	1.60944	-0.470004	0.470004	0	0	0	0	0	0	0	0	0	0	1	0
1414	Entrepreneurship College of Inner Mongolia University	Inner Mongolia	Hohhot	0	0	0	0	Department of Education of Inner Mongolia Autonomous Region	1	The art of broadcasting and hosting	visual_audio	mix	4.1	0.993252	2.77259	0.708185	4.15888	2.28828	9.69657	5.52765	2.07944	1.60944	-0.470004	0.470004	0	0	0	0	0	0	0	0	0	0	1	0
1415	Sichuan Film and Television Academy	Sichuan	Chengdu	0	0	0	0	Sichuan Provincial Department of Education	1	The art of broadcasting and hosting	visual_audio	mix	4.8	1.335	2.77259	0.708185	2.3979	2.1048	12.9865	5.60099	2.07944	1.60944	-0.470004	0.470004	0	0	0	0	0	0	0	0	0	0	1	0
1416	Shanxi Media College	Shanxi	Datong	0	0	0	0	Shanxi Provincial Department of Education	1	The art of broadcasting and hosting	visual_audio	mix	4.8	1.50408	2.77259	0.708185	2.99573	2.20465	6.50878	5.17474	2.07944	1.60944	-0.470004	0.470004	0	0	0	0	0	0	0	0	0	0	1	0
1417	Renmin University of China	Beijing	Beijing	1	0	0	0	Ministry of Education	0	animation	visual_audio	mix	5	Missing	2.63906	0.241162	1.60944	2.36864	15.1176	5.60071	1.60944	2.19722	0.587787	-0.587787	1	0	0	0	0	0	0	0	0	0	0	0
1418	Beijing Printing Institute	Beijing	Beijing	1	0	0	0	Beijing Municipal Commission of Education	2	animation	visual_audio	mix	4.9	1.45862	2.63906	0.241162	2.63906	2.36864	15.1176	5.60071	1.60944	2.19722	0.587787	-0.587787	1	0	0	0	0	0	0	0	0	0	0	0
1419	Communication University of China	Beijing	Beijing	1	0	0	0	Ministry of Education	0	animation	visual_audio	mix	4.8	1.335	2.63906	0.241162	3.3673	2.36864	15.1176	5.60071	1.60944	2.19722	0.587787	-0.587787	1	0	0	0	0	0	0	0	0	0	0	0
1420	Academy of Chinese Opera	Beijing	Beijing	1	0	0	0	Beijing Municipal Commission of Education	2	animation	visual_audio	mix	4.9	Missing	2.63906	0.241162	2.94444	2.36864	15.1176	5.60071	1.60944	2.19722	0.587787	-0.587787	1	0	0	0	0	0	0	0	0	0	0	0
1421	Beijing Film Academy	Beijing	Beijing	1	0	0	0	Beijing Municipal Commission of Education	2	animation	visual_audio	mix	4.8	1.1314	2.63906	0.241162	2.94444	2.36864	15.1176	5.60071	1.60944	2.19722	0.587787	-0.587787	1	0	0	0	0	0	0	0	0	0	0	0
1422	Tianjin Polytechnic University	Tianjin	Tianjin	0	1	0	0	Tianjin Municipal Education Commission	2	animation	visual_audio	mix	4.9	1.25276	2.63906	0.241162	2.70805	2.16346	10.3837	5.47783	1.60944	2.19722	0.587787	-0.587787	1	0	0	0	0	0	0	0	0	0	0	0
1423	Tianjin Vocational and Technical Normal University	Tianjin	Tianjin	0	1	0	0	Tianjin Municipal Education Commission	2	animation	visual_audio	mix	5	1.28093	2.63906	0.241162	1.79176	2.16346	10.3837	5.47783	1.60944	2.19722	0.587787	-0.587787	1	0	0	0	0	0	0	0	0	0	0	0
1424	Tianjin University of Commerce	Tianjin	Tianjin	0	1	0	0	Tianjin Municipal Education Commission	2	animation	visual_audio	mix	4.7	1.335	2.63906	0.241162	2.30259	2.16346	10.3837	5.47783	1.60944	2.19722	0.587787	-0.587787	1	0	0	0	0	0	0	0	0	0	0	0
1425	Tianjin Academy of Fine Arts	Tianjin	Tianjin	0	1	0	0	Tianjin Municipal Education Commission	2	animation	visual_audio	mix	4.8	1.28093	2.63906	0.241162	3.29584	2.16346	10.3837	5.47783	1.60944	2.19722	0.587787	-0.587787	1	0	0	0	0	0	0	0	0	0	0	0
1426	He Bei University	Hebei	Baoding	0	0	0	0	Department of Education of Hebei Province	1	animation	visual_audio	mix	4.8	1.43508	2.63906	0.241162	3.09104	2.32612	8.63744	5.4943	1.60944	2.19722	0.587787	-0.587787	1	0	0	0	0	0	0	0	0	0	0	0
1427	Hengshui College	Hebei	Hengshui	0	0	0	0	Department of Education of Hebei Province	1	animation	visual_audio	mix	4.7	1.38629	2.63906	0.241162	4.02535	2.30238	8.01044	5.52146	1.60944	2.19722	0.587787	-0.587787	1	0	0	0	0	0	0	0	0	0	0	0
1428	Mongolian university	Inner Mongolia	Hohhot	0	0	0	0	Department of Education of Inner Mongolia Autonomous Region	1	animation	visual_audio	mix	4.6	1.19392	2.63906	0.241162	2.99573	2.28828	9.69657	5.52765	1.60944	2.19722	0.587787	-0.587787	1	0	0	0	0	0	0	0	0	0	0	0
1429	Liaoning Normal University	Liaoning	Dalian	0	0	0	0	Liaoning Provincial Department of Education	1	animation	visual_audio	mix	4.2	1.38629	2.63906	0.241162	3.7612	2.16653	9.94982	5.24743	1.60944	2.19722	0.587787	-0.587787	1	0	0	0	0	0	0	0	0	0	0	0
1430	Shenyang Normal University	Liaoning	Shenyang	0	0	0	0	Liaoning Provincial Department of Education	1	animation	visual_audio	mix	4.7	Missing	2.63906	0.241162	2.99573	2.22726	10.9721	5.68426	1.60944	2.19722	0.587787	-0.587787	1	0	0	0	0	0	0	0	0	0	0	0
1431	Jilin Art Institute	Jilin	Jilin	0	0	0	0	Jilin Provincial Department of Education	1	animation	visual_audio	mix	4.6	1.38629	2.63906	0.241162	4.61512	3.07516	7.41858	4.70953	1.60944	2.19722	0.587787	-0.587787	1	0	0	0	0	0	0	0	0	0	0	0
1432	Shanghai Normal University	Shanghai	Shanghai	0	0	1	0	Shanghai Education Commission	2	animation	visual_audio	mix	4.8	1.41099	2.63906	0.241162	3.09104	2.29517	14.1681	5.45521	1.60944	2.19722	0.587787	-0.587787	1	0	0	0	0	0	0	0	0	0	0	0
1433	Nantong university	Jiangsu	Nantong	0	0	0	0	Jiangsu Provincial Department of Education	1	animation	visual_audio	mix	4.9	Missing	2.63906	0.241162	2.83321	2.15824	8.1372	5.37845	1.60944	2.19722	0.587787	-0.587787	1	0	0	0	0	0	0	0	0	0	0	0
1434	Zhejiang Sci-Tech University	Zhejiang	Hangzhou	0	0	0	0	Zhejiang Provincial Department of Education	1	animation	visual_audio	mix	5	1.16315	2.63906	0.241162	2.70805	2.05312	12.8604	5.62777	1.60944	2.19722	0.587787	-0.587787	1	0	0	0	0	0	0	0	0	0	0	0
1435	China Art College	Zhejiang	Hangzhou	0	0	0	0	Zhejiang Provincial Department of Education	1	animation	visual_audio	mix	4.6	1.19392	2.63906	0.241162	2.70805	2.05312	12.8604	5.62777	1.60944	2.19722	0.587787	-0.587787	1	0	0	0	0	0	0	0	0	0	0	0
1436	An-Hui Engineering University	Anhui	Wuhu	0	0	0	0	Department of Education of Anhui Province	1	animation	visual_audio	mix	5	1.22378	2.63906	0.241162	2.48491	2.0286	12.0569	5.39907	1.60944	2.19722	0.587787	-0.587787	1	0	0	0	0	0	0	0	0	0	0	0
1437	Jingdezhen Ceramic University	Jiangxi	Jingdezhen	0	0	0	0	Jiangxi Provincial Department of Education	1	animation	visual_audio	mix	5	1.28093	2.63906	0.241162	2.56495	2.23112	8.51383	5.33096	1.60944	2.19722	0.587787	-0.587787	1	0	0	0	0	0	0	0	0	0	0	0
1438	Jinggangshan University	Jiangxi	Jian	0	0	0	0	Jiangxi Provincial Department of Education	1	animation	visual_audio	mix	5	1.16315	2.63906	0.241162	4.77912	1.95228	4.32559	5.32301	1.60944	2.19722	0.587787	-0.587787	1	0	0	0	0	0	0	0	0	0	0	0
1439	Qingdao Agricultural University	Shandong	Qingdao	0	0	0	0	Shandong Provincial Department of Education	1	animation	visual_audio	mix	4.1	1.38629	2.63906	0.241162	3.93183	2.09616	12.2612	5.64429	1.60944	2.19722	0.587787	-0.587787	1	0	0	0	0	0	0	0	0	0	0	0
1440	Shandong Art Institute	Shandong	Jinan	0	0	0	0	Shandong Provincial Department of Education	1	animation	visual_audio	mix	4.7	1.38629	2.63906	0.241162	4.70953	2.32021	12.3167	5.71343	1.60944	2.19722	0.587787	-0.587787	1	0	0	0	0	0	0	0	0	0	0	0
1441	Henan University of Science and Technology	Henan	Jiaozuo	0	0	0	0	Henan Provincial Department of Education	1	animation	visual_audio	mix	5	Missing	2.63906	0.241162	2.3979	1.89166	9.94952	5.69709	1.60944	2.19722	0.587787	-0.587787	1	0	0	0	0	0	0	0	0	0	0	0
1442	Hubei University of Technology	Hubei	Wuhan	0	0	0	0	Hubei Provincial Department of Education	1	animation	visual_audio	mix	4.7	1.38629	2.63906	0.241162	5.14749	2.18351	15.0679	5.46188	1.60944	2.19722	0.587787	-0.587787	1	0	0	0	0	0	0	0	0	0	0	0
1443	Hubei Academy of Fine Arts	Hubei	Wuhan	0	0	0	0	Hubei Provincial Department of Education	1	animation	visual_audio	mix	5	1.1314	2.63906	0.241162	2.07944	2.18351	15.0679	5.46188	1.60944	2.19722	0.587787	-0.587787	1	0	0	0	0	0	0	0	0	0	0	0
1444	Xiangtan University	Hunan	Xiangtan	0	0	0	0	Hunan Provincial Department of Education	1	animation	visual_audio	mix	4.8	1.335	2.63906	0.241162	2.48491	2.16555	7.91299	5.14749	1.60944	2.19722	0.587787	-0.587787	1	0	0	0	0	0	0	0	0	0	0	0
1445	Central South University of Forestry and Technology	Hunan	Changsha	0	0	0	0	Hunan Provincial Department of Education	1	animation	visual_audio	mix	4.7	Missing	2.63906	0.241162	3.04452	2.1964	12.5706	5.69308	1.60944	2.19722	0.587787	-0.587787	1	0	0	0	0	0	0	0	0	0	0	0
1446	Hengyang Normal University	Hunan	Hengyang	0	0	0	0	Hunan Provincial Department of Education	1	animation	visual_audio	mix	4.7	1.16315	2.63906	0.241162	3.80666	1.57328	4.56553	5.17048	1.60944	2.19722	0.587787	-0.587787	1	0	0	0	0	0	0	0	0	0	0	0
1447	South China Agricultural University	Guangdong	Guangzhou	0	0	0	0	Guangdong Provincial Department of Education	1	animation	visual_audio	mix	4.9	1.1314	2.63906	0.241162	2.3979	2.14254	13.4482	5.74469	1.60944	2.19722	0.587787	-0.587787	1	0	0	0	0	0	0	0	0	0	0	0
1448	Guangzhou Art College	Guangdong	Guangzhou	0	0	0	0	Guangdong Provincial Department of Education	1	animation	visual_audio	mix	4.9	1.19392	2.63906	0.241162	2.99573	2.14254	13.4482	5.74469	1.60944	2.19722	0.587787	-0.587787	1	0	0	0	0	0	0	0	0	0	0	0
1449	Shenzhen University	Guangdong	Shenzhen	0	0	0	0	Guangdong Provincial Department of Education	1	animation	visual_audio	mix	4.8	1.28093	2.63906	0.241162	2.56495	2.28074	13.2691	5.4322	1.60944	2.19722	0.587787	-0.587787	1	0	0	0	0	0	0	0	0	0	0	0
1450	Guilin University of Electronic Technology	Guangxi	Guilin	0	0	0	0	Department of Education of Guangxi Zhuang Autonomous Region	1	animation	visual_audio	mix	4.8	1.1314	2.63906	0.241162	3.21888	2.31107	7.69093	5.44242	1.60944	2.19722	0.587787	-0.587787	1	0	0	0	0	0	0	0	0	0	0	0
1451	Chongqing University of Posts and Telecommunications	Chongqing	Chongqing	0	0	0	1	Chongqing Education Commission	2	animation	visual_audio	mix	4.7	1.25276	2.63906	0.241162	3.04452	2.3578	11.5826	5.73012	1.60944	2.19722	0.587787	-0.587787	1	0	0	0	0	0	0	0	0	0	0	0
1452	Sichuan Academy of Fine Arts	Chongqing	Chengdu	0	0	0	1	Chongqing Education Commission	2	animation	visual_audio	mix	5	1.19392	2.63906	0.241162	1.79176	2.1048	12.9865	5.60099	1.60944	2.19722	0.587787	-0.587787	1	0	0	0	0	0	0	0	0	0	0	0
1453	Yunnan Art Institute	Yunnan	Kunming	0	0	0	0	Yunnan Provincial Department of Education	1	animation	visual_audio	mix	4.7	1.19392	2.63906	0.241162	5.69709	2.4616	11.8237	5.3435	1.60944	2.19722	0.587787	-0.587787	1	0	0	0	0	0	0	0	0	0	0	0
1454	Northwest University	Shaanxi	Xian	0	0	0	0	Shaanxi Provincial Department of Education	1	animation	visual_audio	mix	4.8	1.25276	2.63906	0.241162	3.21888	2.30513	12.0677	5.64289	1.60944	2.19722	0.587787	-0.587787	1	0	0	0	0	0	0	0	0	0	0	0
1455	Shaanxi University of Science and Technology	Shaanxi	Xian	0	0	0	0	Shaanxi Provincial Department of Education	1	animation	visual_audio	mix	4.1	1.335	2.63906	0.241162	4.23411	2.30513	12.0677	5.64289	1.60944	2.19722	0.587787	-0.587787	1	0	0	0	0	0	0	0	0	0	0	0
1456	Xian Polytechnic University	Shaanxi	Xian	0	0	0	0	Shaanxi Provincial Department of Education	1	animation	visual_audio	mix	5	1.16315	2.63906	0.241162	3.17805	2.30513	12.0677	5.64289	1.60944	2.19722	0.587787	-0.587787	1	0	0	0	0	0	0	0	0	0	0	0
1457	Weinan Normal University	Shaanxi	Weinan	0	0	0	0	Shaanxi Provincial Department of Education	1	animation	visual_audio	mix	4.6	1.19392	2.63906	0.241162	4.70953	2.21701	6.43014	5.16574	1.60944	2.19722	0.587787	-0.587787	1	0	0	0	0	0	0	0	0	0	0	0
1458	Northwest Normal University	Gansu	Lanzhou	0	0	0	0	Gansu Provincial Department of Education	1	animation	visual_audio	mix	4.8	1.30833	2.63906	0.241162	2.56495	2.41192	11.4087	5.67234	1.60944	2.19722	0.587787	-0.587787	1	0	0	0	0	0	0	0	0	0	0	0
1459	Xinjiang Art Institute	Xinjiang	Urumqi	0	0	0	0	Xinjiang Uygur Autonomous Region Department of Education	1	animation	visual_audio	mix	4.4	1.19392	2.63906	0.241162	4.80402	2.42394	8.84927	5.60631	1.60944	2.19722	0.587787	-0.587787	1	0	0	0	0	0	0	0	0	0	0	0
1460	Guangdong Baiyun University	Guangdong	Guangzhou	0	0	0	0	Guangdong Provincial Department of Education	1	animation	visual_audio	mix	5	1.16315	2.63906	0.241162	3.17805	2.14254	13.4482	5.74469	1.60944	2.19722	0.587787	-0.587787	1	0	0	0	0	0	0	0	0	0	0	0
1461	Zaozhuang College	Shandong	Zaozhuang	0	0	0	0	Shandong Provincial Department of Education	1	animation	visual_audio	mix	4.4	1.4816	2.63906	0.241162	4.04305	2.25973	4.41211	5.69933	1.60944	2.19722	0.587787	-0.587787	1	0	0	0	0	0	0	0	0	0	0	0
1462	Shandong Academy of Arts and Crafts	Shandong	Jinan	0	0	0	0	Shandong Provincial Department of Education	1	animation	visual_audio	mix	4.6	1.25276	2.63906	0.241162	3.52636	2.32021	12.3167	5.71343	1.60944	2.19722	0.587787	-0.587787	1	0	0	0	0	0	0	0	0	0	0	0
1463	Huanghuai College	Henan	Zhumadian	0	0	0	0	Henan Provincial Department of Education	1	animation	visual_audio	mix	5	1.25276	2.63906	0.241162	2.56495	1.8095	4.23361	4.46591	1.60944	2.19722	0.587787	-0.587787	1	0	0	0	0	0	0	0	0	0	0	0
1464	Zhejiang Institute of Technology	Zhejiang	Hangzhou	0	0	0	0	Zhejiang Provincial Department of Education	1	animation	visual_audio	mix	4.8	1.22378	2.63906	0.241162	3.21888	2.05312	12.8604	5.62777	1.60944	2.19722	0.587787	-0.587787	1	0	0	0	0	0	0	0	0	0	0	0
1465	Weifang College	Shandong	Weifang	0	0	0	0	Shandong Provincial Department of Education	1	animation	visual_audio	mix	4.6	1.335	2.63906	0.241162	4.36945	2.14109	8.94171	5.66539	1.60944	2.19722	0.587787	-0.587787	1	0	0	0	0	0	0	0	0	0	0	0
1466	Chengdu University	Sichuan	Chengdu	0	0	0	0	Sichuan Provincial Department of Education	1	animation	visual_audio	mix	4.6	1.19392	2.63906	0.241162	4.51086	2.1048	12.9865	5.60099	1.60944	2.19722	0.587787	-0.587787	1	0	0	0	0	0	0	0	0	0	0	0
1467	Three Rivers College	Jiangsu	Mesa	0	0	0	0	Jiangsu Provincial Department of Education	1	animation	visual_audio	mix	4.8	1.38629	2.63906	0.241162	3.52636	1.87752	6.58823	5.45532	1.60944	2.19722	0.587787	-0.587787	1	0	0	0	0	0	0	0	0	0	0	0
1468	Sanming College	Fujian	Sanming	0	0	0	0	Fujian Provincial Department of Education	1	animation	visual_audio	mix	4.3	1.22378	2.63906	0.241162	4.2485	1.9899	6.47859	6.22522	1.60944	2.19722	0.587787	-0.587787	1	0	0	0	0	0	0	0	0	0	0	0
1469	Hubei University of Economics	Hubei	Wuhan	0	0	0	0	Hubei Provincial Department of Education	1	animation	visual_audio	mix	4.8	1.30833	2.63906	0.241162	3.2581	2.18351	15.0679	5.46188	1.60944	2.19722	0.587787	-0.587787	1	0	0	0	0	0	0	0	0	0	0	0
1470	Zhejiang Institute of Media	Zhejiang	Hangzhou	0	0	0	0	Zhejiang Provincial Department of Education	1	animation	visual_audio	mix	4.8	1.30833	2.63906	0.241162	4.72739	2.05312	12.8604	5.62777	1.60944	2.19722	0.587787	-0.587787	1	0	0	0	0	0	0	0	0	0	0	0
1471	Nanyang Institute of Technology	Henan	Nanyang	0	0	0	0	Henan Provincial Department of Education	1	animation	visual_audio	mix	4.8	1.43508	2.63906	0.241162	4.12713	1.82233	9.72214	5.47227	1.60944	2.19722	0.587787	-0.587787	1	0	0	0	0	0	0	0	0	0	0	0
1472	Wuhan Business School	Hubei	Wuhan	0	0	0	0	Hubei Provincial Department of Education	1	animation	visual_audio	mix	4.7	1.50408	2.63906	0.241162	3.93183	2.18351	15.0679	5.46188	1.60944	2.19722	0.587787	-0.587787	1	0	0	0	0	0	0	0	0	0	0	0
1473	Zhejiang Shuren College	Zhejiang	Hangzhou	0	0	0	0	Zhejiang Provincial Department of Education	1	animation	visual_audio	mix	4.4	1.16315	2.63906	0.241162	3.61092	2.05312	12.8604	5.62777	1.60944	2.19722	0.587787	-0.587787	1	0	0	0	0	0	0	0	0	0	0	0
1474	Dalian University for Nationalities	Liaoning	Dalian	0	0	0	0	State Ethnic Affairs Commission	0	animation	visual_audio	mix	4.9	1.28093	2.63906	0.241162	2.89037	2.16653	9.94982	5.24743	1.60944	2.19722	0.587787	-0.587787	1	0	0	0	0	0	0	0	0	0	0	0
1475	Science and Technology College of Hunan University of Technology	Hunan	Zhuzhou	0	0	0	0	Hunan Provincial Department of Education	1	animation	visual_audio	mix	4.6	1.22378	2.63906	0.241162	3.04452	1.60696	8.36945	5.60856	1.60944	2.19722	0.587787	-0.587787	1	0	0	0	0	0	0	0	0	0	0	0
1476	Guangzhou Software Institute	Guangdong	Guangzhou	0	0	0	0	Guangdong Provincial Department of Education	1	animation	visual_audio	mix	4.9	1.25276	2.63906	0.241162	2.56495	2.14254	13.4482	5.74469	1.60944	2.19722	0.587787	-0.587787	1	0	0	0	0	0	0	0	0	0	0	0
1477	Guangzhou Huashang College	Guangdong	Guangzhou	0	0	0	0	Guangdong Provincial Department of Education	1	animation	visual_audio	mix	4.9	1.1314	2.63906	0.241162	2.77259	2.14254	13.4482	5.74469	1.60944	2.19722	0.587787	-0.587787	1	0	0	0	0	0	0	0	0	0	0	0
1478	Hebei Academy of Fine Arts	Hebei	Shijiazhuang	0	0	0	0	Department of Education of Hebei Province	1	animation	visual_audio	mix	4.8	1.28093	2.63906	0.241162	3.09104	2.51433	11.9263	5.40234	1.60944	2.19722	0.587787	-0.587787	1	0	0	0	0	0	0	0	0	0	0	0
1479	Shaanxi International Business College	Shaanxi	Xian	0	0	0	0	Shaanxi Provincial Department of Education	1	animation	visual_audio	mix	5	1.335	2.63906	0.241162	1.94591	2.30513	12.0677	5.64289	1.60944	2.19722	0.587787	-0.587787	1	0	0	0	0	0	0	0	0	0	0	0
1480	Shenyang Institute of Technology	Liaoning	Shenyang	0	0	0	0	Liaoning Provincial Department of Education	1	animation	visual_audio	mix	5	1.28093	2.63906	0.241162	2.89037	2.22726	10.9721	5.68426	1.60944	2.19722	0.587787	-0.587787	1	0	0	0	0	0	0	0	0	0	0	0
1481	Dalian Institute of Technology	Liaoning	Dalian	0	0	0	0	Liaoning Provincial Department of Education	1	animation	visual_audio	mix	4.8	1.50408	2.63906	0.241162	3.13549	2.16653	9.94982	5.24743	1.60944	2.19722	0.587787	-0.587787	1	0	0	0	0	0	0	0	0	0	0	0
1482	Engineering Technology College of Hubei University of Technology	Hubei	Wuhan	0	0	0	0	Hubei Provincial Department of Education	1	animation	visual_audio	mix	4.5	Missing	2.63906	0.241162	3.98898	2.18351	15.0679	5.46188	1.60944	2.19722	0.587787	-0.587787	1	0	0	0	0	0	0	0	0	0	0	0
1483	Wuhan Textile University School of Foreign Economics and Trade	Hubei	Wuhan	0	0	0	0	Hubei Provincial Department of Education	1	animation	visual_audio	mix	4.9	0.955511	2.63906	0.241162	3.71357	2.18351	15.0679	5.46188	1.60944	2.19722	0.587787	-0.587787	1	0	0	0	0	0	0	0	0	0	0	0
1484	Hubei Business College	Hubei	Wuhan	0	0	0	0	Hubei Provincial Department of Education	1	animation	visual_audio	mix	4.8	Missing	2.63906	0.241162	2.07944	2.18351	15.0679	5.46188	1.60944	2.19722	0.587787	-0.587787	1	0	0	0	0	0	0	0	0	0	0	0
1485	Ningbo University College of Science and Technology	Zhejiang	Ningbo	0	0	0	0	Zhejiang Provincial Department of Education	1	animation	visual_audio	mix	4.8	1.1314	2.63906	0.241162	1.79176	2.34284	9.72818	5.47083	1.60944	2.19722	0.587787	-0.587787	1	0	0	0	0	0	0	0	0	0	0	0
1486	Heilongjiang Institute of Technology	Heilongjiang	Harbin	0	0	0	0	Heilongjiang Provincial Department of Education	1	animation	visual_audio	mix	4.9	1.19392	2.63906	0.241162	3.3322	2.28855	9.16454	5.57595	1.60944	2.19722	0.587787	-0.587787	1	0	0	0	0	0	0	0	0	0	0	0
1487	College of Light Industry, North China University of Technology	Hebei	Tangshan	0	0	0	0	Department of Education of Hebei Province	1	animation	visual_audio	mix	4.6	1.38629	2.63906	0.241162	2.56495	2.00874	9.33719	5.48976	1.60944	2.19722	0.587787	-0.587787	1	0	0	0	0	0	0	0	0	0	0	0
1488	Jiangxi Institute of Fashion Technology	Jiangxi	Nanchang	0	0	0	0	Jiangxi Provincial Department of Education	1	animation	visual_audio	mix	4.8	1.16315	2.63906	0.241162	3.21888	2.23689	10.3193	5.40579	1.60944	2.19722	0.587787	-0.587787	1	0	0	0	0	0	0	0	0	0	0	0
1489	Jiangxi Normal University College of Science and Technology	Jiangxi	Nanchang	0	0	0	0	Jiangxi Provincial Department of Education	1	animation	visual_audio	mix	4.5	1.22378	2.63906	0.241162	2.83321	2.23689	10.3193	5.40579	1.60944	2.19722	0.587787	-0.587787	1	0	0	0	0	0	0	0	0	0	0	0
1490	Fujian Normal University Union College	Fujian	Fuzhou	0	0	0	0	Fujian Provincial Department of Education	1	animation	visual_audio	mix	4.6	1.28093	2.63906	0.241162	4.18965	2.32989	10.9922	5.69114	1.60944	2.19722	0.587787	-0.587787	1	0	0	0	0	0	0	0	0	0	0	0
1491	Beihai College of Art and Design	Guangxi	North Sea	0	0	0	0	Department of Education of Guangxi Zhuang Autonomous Region	1	animation	visual_audio	mix	4.9	1.09861	2.63906	0.241162	2.07944	2.30416	5.73163	5.98015	1.60944	2.19722	0.587787	-0.587787	1	0	0	0	0	0	0	0	0	0	0	0
1492	Dalian Art Institute	Liaoning	Dalian	0	0	0	0	Liaoning Provincial Department of Education	1	animation	visual_audio	mix	5	1.41099	2.63906	0.241162	2.30259	2.16653	9.94982	5.24743	1.60944	2.19722	0.587787	-0.587787	1	0	0	0	0	0	0	0	0	0	0	0
1493	Changchun Institute of Architecture	Jilin	Changchun	0	0	0	0	Jilin Provincial Department of Education	1	animation	visual_audio	mix	4.8	1.43508	2.63906	0.241162	4.00733	2.33958	10.6483	5.52058	1.60944	2.19722	0.587787	-0.587787	1	0	0	0	0	0	0	0	0	0	0	0
1494	Jilin Animation Academy	Jilin	Changchun	0	0	0	0	Jilin Provincial Department of Education	1	animation	visual_audio	mix	4.4	1.36098	2.63906	0.241162	3.85015	2.33958	10.6483	5.52058	1.60944	2.19722	0.587787	-0.587787	1	0	0	0	0	0	0	0	0	0	0	0
1495	NII	Liaoning	Dalian	0	0	0	0	Liaoning Provincial Department of Education	1	animation	visual_audio	mix	4.9	1.45862	2.63906	0.241162	2.3979	2.16653	9.94982	5.24743	1.60944	2.19722	0.587787	-0.587787	1	0	0	0	0	0	0	0	0	0	0	0
1496	Shanghai Institute of Visual Arts	Shanghai	Shanghai	0	0	1	0	Shanghai Education Commission	2	animation	visual_audio	mix	4.7	1.1314	2.63906	0.241162	3.82864	2.29517	14.1681	5.45521	1.60944	2.19722	0.587787	-0.587787	1	0	0	0	0	0	0	0	0	0	0	0
1497	Jinling College of Nanjing University	Jiangsu	Nanjing	0	0	0	0	Jiangsu Provincial Department of Education	1	animation	visual_audio	mix	4.6	Missing	2.63906	0.241162	3.13549	2.24275	14.9166	5.56297	1.60944	2.19722	0.587787	-0.587787	1	0	0	0	0	0	0	0	0	0	0	0
1498	Baode College of Tianjin University of Commerce	Tianjin	Tianjin	0	1	0	0	Tianjin Municipal Education Commission	2	animation	visual_audio	mix	4.8	1.25276	2.63906	0.241162	3.04452	2.16346	10.3837	5.47783	1.60944	2.19722	0.587787	-0.587787	1	0	0	0	0	0	0	0	0	0	0	0
1499	Changchun Humanities College	Jilin	Changchun	0	0	0	0	Jilin Provincial Department of Education	1	animation	visual_audio	mix	4.9	1.28093	2.63906	0.241162	4.29046	2.33958	10.6483	5.52058	1.60944	2.19722	0.587787	-0.587787	1	0	0	0	0	0	0	0	0	0	0	0
1500	University of Electronic Science and Technology of China Chengdu College	Sichuan	Chengdu	0	0	0	0	Sichuan Provincial Department of Education	1	animation	visual_audio	mix	5	1.22378	2.63906	0.241162	2.19722	2.1048	12.9865	5.60099	1.60944	2.19722	0.587787	-0.587787	1	0	0	0	0	0	0	0	0	0	0	0
1501	Wuhan Media College	Hubei	Wuhan	0	0	0	0	Hubei Provincial Department of Education	1	animation	visual_audio	mix	4.7	1.19392	2.63906	0.241162	4.02535	2.18351	15.0679	5.46188	1.60944	2.19722	0.587787	-0.587787	1	0	0	0	0	0	0	0	0	0	0	0
1502	Nanjing Media College	Jiangsu	Nanjing	0	0	0	0	Jiangsu Provincial Department of Education	1	animation	visual_audio	mix	4.5	1.335	2.63906	0.241162	4.2485	2.24275	14.9166	5.56297	1.60944	2.19722	0.587787	-0.587787	1	0	0	0	0	0	0	0	0	0	0	0
1503	Gengdan College of Beijing University of Technology	Beijing	Beijing	1	0	0	0	Beijing Municipal Commission of Education	2	animation	visual_audio	mix	4.6	1.19392	2.63906	0.241162	3.61092	2.36864	15.1176	5.60071	1.60944	2.19722	0.587787	-0.587787	1	0	0	0	0	0	0	0	0	0	0	0
1504	Nantong University Xinglin College	Jiangsu	Nantong	0	0	0	0	Jiangsu Provincial Department of Education	1	animation	visual_audio	mix	5	Missing	2.63906	0.241162	1.94591	2.15824	8.1372	5.37845	1.60944	2.19722	0.587787	-0.587787	1	0	0	0	0	0	0	0	0	0	0	0
1505	Sichuan Institute of Culture and Art	Sichuan	Chengdu	0	0	0	0	Sichuan Provincial Department of Education	1	animation	visual_audio	mix	4.7	Missing	2.63906	0.241162	3.3322	2.1048	12.9865	5.60099	1.60944	2.19722	0.587787	-0.587787	1	0	0	0	0	0	0	0	0	0	0	0
1506	Shanxi Media College	Shanxi	Datong	0	0	0	0	Shanxi Provincial Department of Education	1	animation	visual_audio	mix	4.8	1.22378	2.63906	0.241162	2.99573	2.20465	6.50878	5.17474	1.60944	2.19722	0.587787	-0.587787	1	0	0	0	0	0	0	0	0	0	0	0
1507	Beijing Film Academy	Beijing	Beijing	1	0	0	0	Beijing Municipal Commission of Education	2	Photography and Production	visual_audio	mix	4.8	1.54756	2.63906	-0.0400053	2.94444	2.36864	15.1176	5.60071	2.07944	2.19722	0.117783	-0.117783	1	0	0	0	0	0	0	0	0	0	0	0
1508	Anyang Teachers College	Henan	Anyang	0	0	0	0	Henan Provincial Department of Education	1	Photography and Production	visual_audio	mix	4.7	1.52606	2.63906	-0.0400053	4.21951	2.49224	6.90915	4.46591	2.07944	2.19722	0.117783	-0.117783	1	0	0	0	0	0	0	0	0	0	0	0
1509	Guangxi Art Institute	Guangxi	Nanning	0	0	0	0	Department of Education of Guangxi Zhuang Autonomous Region	1	Photography and Production	visual_audio	mix	4.6	Missing	2.63906	-0.0400053	4.46591	2.35882	14.6885	5.70627	2.07944	2.19722	0.117783	-0.117783	1	0	0	0	0	0	0	0	0	0	0	0
1510	Chongqing Normal University	Chongqing	Chongqing	0	0	0	1	Chongqing Education Commission	2	Photography and Production	visual_audio	mix	4.6	0.955511	2.63906	-0.0400053	2.89037	2.3578	11.5826	5.73012	2.07944	2.19722	0.117783	-0.117783	1	0	0	0	0	0	0	0	0	0	0	0
1511	Sichuan Academy of Fine Arts	Chongqing	Chengdu	0	0	0	1	Chongqing Education Commission	2	Photography and Production	visual_audio	mix	5	Missing	2.63906	-0.0400053	1.79176	2.1048	12.9865	5.60099	2.07944	2.19722	0.117783	-0.117783	1	0	0	0	0	0	0	0	0	0	0	0
1512	Yunnan Art Institute	Yunnan	Kunming	0	0	0	0	Yunnan Provincial Department of Education	1	Photography and Production	visual_audio	mix	4.7	1.4816	2.63906	-0.0400053	5.69709	2.4616	11.8237	5.3435	2.07944	2.19722	0.117783	-0.117783	1	0	0	0	0	0	0	0	0	0	0	0
1513	Beijing city college	Beijing	Beijing	1	0	0	0	Beijing Municipal Commission of Education	2	Photography and Production	visual_audio	mix	4.6	Missing	2.63906	-0.0400053	2.89037	2.36864	15.1176	5.60071	2.07944	2.19722	0.117783	-0.117783	1	0	0	0	0	0	0	0	0	0	0	0
1514	Zhejiang Institute of Media	Zhejiang	Hangzhou	0	0	0	0	Zhejiang Provincial Department of Education	1	Photography and Production	visual_audio	mix	4.8	1.36098	2.63906	-0.0400053	4.72739	2.05312	12.8604	5.62777	2.07944	2.19722	0.117783	-0.117783	1	0	0	0	0	0	0	0	0	0	0	0
1515	Hebei Media College	Hebei	Shijiazhuang	0	0	0	0	Department of Education of Hebei Province	1	Photography and Production	visual_audio	mix	4.8	1.41099	2.63906	-0.0400053	2.19722	2.51433	11.9263	5.40234	2.07944	2.19722	0.117783	-0.117783	1	0	0	0	0	0	0	0	0	0	0	0
1516	Hebei Academy of Fine Arts	Hebei	Shijiazhuang	0	0	0	0	Department of Education of Hebei Province	1	Photography and Production	visual_audio	mix	4.8	1.335	2.63906	-0.0400053	3.09104	2.51433	11.9263	5.40234	2.07944	2.19722	0.117783	-0.117783	1	0	0	0	0	0	0	0	0	0	0	0
1517	Changchun Guanghua College	Jilin	Changchun	0	0	0	0	Jilin Provincial Department of Education	1	Photography and Production	visual_audio	mix	4.7	1.43508	2.63906	-0.0400053	3.3322	2.33958	10.6483	5.52058	2.07944	2.19722	0.117783	-0.117783	1	0	0	0	0	0	0	0	0	0	0	0
1518	Jilin Animation Academy	Jilin	Changchun	0	0	0	0	Jilin Provincial Department of Education	1	Photography and Production	visual_audio	mix	4.4	1.25276	2.63906	-0.0400053	3.85015	2.33958	10.6483	5.52058	2.07944	2.19722	0.117783	-0.117783	1	0	0	0	0	0	0	0	0	0	0	0
1519	Sichuan Media College	Sichuan	Chengdu	0	0	0	0	Sichuan Provincial Department of Education	1	Photography and Production	visual_audio	mix	4.8	1.4816	2.63906	-0.0400053	3.13549	2.1048	12.9865	5.60099	2.07944	2.19722	0.117783	-0.117783	1	0	0	0	0	0	0	0	0	0	0	0
1520	Wuhan Media College	Hubei	Wuhan	0	0	0	0	Hubei Provincial Department of Education	1	Photography and Production	visual_audio	mix	4.7	1.4816	2.63906	-0.0400053	4.02535	2.18351	15.0679	5.46188	2.07944	2.19722	0.117783	-0.117783	1	0	0	0	0	0	0	0	0	0	0	0
1521	Nanjing Media College	Jiangsu	Nanjing	0	0	0	0	Jiangsu Provincial Department of Education	1	Photography and Production	visual_audio	mix	4.5	1.45862	2.63906	-0.0400053	4.2485	2.24275	14.9166	5.56297	2.07944	2.19722	0.117783	-0.117783	1	0	0	0	0	0	0	0	0	0	0	0
1522	Qingdao Film Academy	Shandong	Qingdao	0	0	0	0	Shandong Provincial Department of Education	1	Photography and Production	visual_audio	mix	4.9	1.60944	2.63906	-0.0400053	3.4012	2.09616	12.2612	5.64429	2.07944	2.19722	0.117783	-0.117783	1	0	0	0	0	0	0	0	0	0	0	0
1523	Sichuan Film and Television Academy	Sichuan	Chengdu	0	0	0	0	Sichuan Provincial Department of Education	1	Photography and Production	visual_audio	mix	4.8	1.28093	2.63906	-0.0400053	2.3979	2.1048	12.9865	5.60099	2.07944	2.19722	0.117783	-0.117783	1	0	0	0	0	0	0	0	0	0	0	0
1524	Shanxi Media College	Shanxi	Datong	0	0	0	0	Shanxi Provincial Department of Education	1	Photography and Production	visual_audio	mix	4.8	1.19392	2.63906	-0.0400053	2.99573	2.20465	6.50878	5.17474	2.07944	2.19722	0.117783	-0.117783	1	0	0	0	0	0	0	0	0	0	0	0

## Sheet: data(N=1000)
ID	univ name	Province	City	Beijing	Tianjin	Shanghai	Chongqing	Affiliated department	Department level	program name	Subject type	Attribute	program satisfaction	employment satisfaction	Content complexity	female_male ratio	voters	Firm age	Capital size	Business diversity	auditory intensity	Visual intensity	Visual_auditory ratio	auditory_visual ratio	D1_Visual Arts and Design	D2_Art Design	D3_Performance	D4_music performance	D5_Performing Arts and Film Studies	D6_Music Studies and Composition	D7_Media Arts and Entertainment Studies	D8_Fine Arts and Technology	D9_music	D10_Radio and television director	D11_The art of broadcasting and hosting	D12_product design
2	China Conservatory of Music	Beijing	Beijing	1	0	0	0	Beijing Municipal Commission of Education	2	music performance	music	audio	4.9	3.3	2.94444	0.619039	3.89182	2.36864	15.1176	5.60071	2.19722	1.94591	-0.251314	0.251314	0	0	0	1	0	0	0	0	0	0	0	0
3	Central University for Nationalities	Beijing	Beijing	1	0	0	0	State Ethnic Affairs Commission	0	music performance	music	audio	4.8	4.5	2.94444	0.619039	4.09434	2.36864	15.1176	5.60071	2.19722	1.94591	-0.251314	0.251314	0	0	0	1	0	0	0	0	0	0	0	0
4	Tianjin Conservatory of Music	Tianjin	Tianjin	0	1	0	0	Tianjin Municipal Education Commission	2	music performance	music	audio	4.8	3.9	2.94444	0.619039	4.55388	2.16346	10.3837	5.47783	2.19722	1.94591	-0.251314	0.251314	0	0	0	1	0	0	0	0	0	0	0	0
5	Hebei Normal University	Hebei	Shijiazhuang	0	0	0	0	Department of Education of Hebei Province	1	music performance	music	audio	4.9	3.6	2.94444	0.619039	3.17805	2.51433	11.9263	5.40234	2.19722	1.94591	-0.251314	0.251314	0	0	0	1	0	0	0	0	0	0	0	0
6	Hebei Normal University for Nationalities	Hebei	Shijiazhuang	0	0	0	0	Department of Education of Hebei Province	1	music performance	music	audio	4.9	3.9	2.94444	0.619039	2.19722	2.51433	11.9263	5.40234	2.19722	1.94591	-0.251314	0.251314	0	0	0	1	0	0	0	0	0	0	0	0
7	Jinzhong College	Shanxi	Jinzhong	0	0	0	0	Shanxi Provincial Department of Education	1	music performance	music	audio	4.6	3.7	2.94444	0.619039	4.04305	2.25356	10.4968	5.26195	2.19722	1.94591	-0.251314	0.251314	0	0	0	1	0	0	0	0	0	0	0	0
8	Inner Mongolia Teaching University	Inner Mongolia	Hohhot	0	0	0	0	Department of Education of Inner Mongolia Autonomous Region	1	music performance	music	audio	4.5	3.7	2.94444	0.619039	4.07754	2.28828	9.69657	5.52765	2.19722	1.94591	-0.251314	0.251314	0	0	0	1	0	0	0	0	0	0	0	0
9	Anshan Teachers College	Liaoning	Anshan	0	0	0	0	Liaoning Provincial Department of Education	1	music performance	music	audio	4.1	3.8	2.94444	0.619039	3.2581	1.85892	4.54063	5.17048	2.19722	1.94591	-0.251314	0.251314	0	0	0	1	0	0	0	0	0	0	0	0
10	Shenyang Conservatory of Music	Liaoning	Shenyang	0	0	0	0	Liaoning Provincial Department of Education	1	music performance	music	audio	4.7	4	2.94444	0.619039	6.02345	2.22726	10.9721	5.68426	2.19722	1.94591	-0.251314	0.251314	0	0	0	1	0	0	0	0	0	0	0	0
11	Tieling Normal College	Liaoning	Iron Ridge	0	0	0	0	Liaoning Provincial Department of Education	1	music performance	music	audio	5	3.8	2.94444	0.619039	2.19722	2.72597	3.72512	5.65073	2.19722	1.94591	-0.251314	0.251314	0	0	0	1	0	0	0	0	0	0	0	0
12	Jilin University	Jilin	Changchun	0	0	0	0	Ministry of Education	0	music performance	music	audio	4.9	3.9	2.94444	0.619039	2.63906	2.33958	10.6483	5.52058	2.19722	1.94591	-0.251314	0.251314	0	0	0	1	0	0	0	0	0	0	0	0
13	Changchun Normal University	Jilin	Changchun	0	0	0	0	Jilin Provincial Department of Education	1	music performance	music	audio	4.8	3.5	2.94444	0.619039	2.70805	2.33958	10.6483	5.52058	2.19722	1.94591	-0.251314	0.251314	0	0	0	1	0	0	0	0	0	0	0	0
14	Baicheng Teachers College	Jilin	White City	0	0	0	0	Jilin Provincial Department of Education	1	music performance	music	audio	5	4.1	2.94444	0.619039	2.19722	2.33789	3.58753	4.41884	2.19722	1.94591	-0.251314	0.251314	0	0	0	1	0	0	0	0	0	0	0	0
15	Jilin Art Institute	Jilin	Jilin	0	0	0	0	Jilin Provincial Department of Education	1	music performance	music	audio	4.6	4.1	2.94444	0.619039	4.61512	3.07516	7.41858	4.70953	2.19722	1.94591	-0.251314	0.251314	0	0	0	1	0	0	0	0	0	0	0	0
16	Jiamusi University	Heilongjiang	Jiamusi	0	0	0	0	Heilongjiang Provincial Department of Education	1	music performance	music	audio	4.5	4.3	2.94444	0.619039	4.33073	2.21904	4.2653	5.17615	2.19722	1.94591	-0.251314	0.251314	0	0	0	1	0	0	0	0	0	0	0	0
17	Harbin Normal University	Heilongjiang	Harbin	0	0	0	0	Heilongjiang Provincial Department of Education	1	music performance	music	audio	4.6	4.1	2.94444	0.619039	4.67283	2.28855	9.16454	5.57595	2.19722	1.94591	-0.251314	0.251314	0	0	0	1	0	0	0	0	0	0	0	0
18	Qiqihar University	Heilongjiang	Qiqihar	0	0	0	0	Heilongjiang Provincial Department of Education	1	music performance	music	audio	4.8	3.9	2.94444	0.619039	3.97029	1.16136	3.68318	5.17048	2.19722	1.94591	-0.251314	0.251314	0	0	0	1	0	0	0	0	0	0	0	0
19	Mudanjiang Teachers College	Heilongjiang	Mudanjiang	0	0	0	0	Heilongjiang Provincial Department of Education	1	music performance	music	audio	4.7	3.6	2.94444	0.619039	3.2581	2.92451	7.08683	6.51026	2.19722	1.94591	-0.251314	0.251314	0	0	0	1	0	0	0	0	0	0	0	0
20	Shanghai Normal University	Shanghai	Shanghai	0	0	1	0	Shanghai Education Commission	2	music performance	music	audio	4.8	4.2	2.94444	0.619039	3.09104	2.29517	14.1681	5.45521	2.19722	1.94591	-0.251314	0.251314	0	0	0	1	0	0	0	0	0	0	0	0
21	Shanghai Conservatory of Music	Shanghai	Shanghai	0	0	1	0	Shanghai Education Commission	2	music performance	music	audio	5	3.5	2.94444	0.619039	3.71357	2.29517	14.1681	5.45521	2.19722	1.94591	-0.251314	0.251314	0	0	0	1	0	0	0	0	0	0	0	0
22	Nantong university	Jiangsu	Nantong	0	0	0	0	Jiangsu Provincial Department of Education	1	music performance	music	audio	4.9	3.2	2.94444	0.619039	2.83321	2.15824	8.1372	5.37845	2.19722	1.94591	-0.251314	0.251314	0	0	0	1	0	0	0	0	0	0	0	0
23	Nanjing Normal University	Jiangsu	Nanjing	0	0	0	0	Jiangsu Provincial Department of Education	1	music performance	music	audio	4.9	3.6	2.94444	0.619039	2.07944	2.24275	14.9166	5.56297	2.19722	1.94591	-0.251314	0.251314	0	0	0	1	0	0	0	0	0	0	0	0
24	Nanjing Arts Institute	Jiangsu	Nanjing	0	0	0	0	Jiangsu Provincial Department of Education	1	music performance	music	audio	4.7	4.5	2.94444	0.619039	4.63473	2.24275	14.9166	5.56297	2.19722	1.94591	-0.251314	0.251314	0	0	0	1	0	0	0	0	0	0	0	0
[truncated: 1,417 more rows]

## Sheet: Discipline info
ID	Discipline name	auditory intensity	Visual intensity	Content complexity	female_male ratio	Humanities_Science ratio
[truncated: 23 more rows]

[truncated: 1 more sheets: discipline Category]
