# Supplementary material for: How content complexity and sensory modality influence student satisfaction in art education
Source: Sci Rep. 2025 Jul 1;15:21156. doi: 10.1038/s41598-025-08242-5 (PMC12219321; doi:10.1038/s41598-025-08242-5)
Supplement: Supplementary file 3 — Supplementary Material 3 [file 41598_2025_8242_MOESM3_ESM.xlsx]

## Sheet: 原始数据
公司名称	经营状态	法定代表人	注册资本	实缴资本	成立日期	核准日期	营业期限	所属省份	所属城市	所属区县	统一社会信用代码	纳税人识别号	注册号	组织机构代码	参保人数	公司类型	所属行业	曾用名	注册地址	最新年报地址	网址	电话	其他电话	邮箱	其他邮箱	经营范围
大连果实文化传媒有限公司	存续	苑国顺	1万人民币	-	2018-10-11	2022-12-09	2018-10-11 至 2068-10-10	辽宁省	大连市	沙河口区	91210211MA0Y7QFU8B	91210211MA0Y7QFU8B	210211000380480	MA0Y7QFU-8	20	有限责任公司(自然人投资或控股)	文化艺术业	-	辽宁省大连市沙河口区黄河路751号3层1号	辽宁省大连市沙河口区黄河路751号3层1号	www.gswhmall.com	15382094661	15382094661;18940812960;13354069555;15898181195	15382094661@qq.com	569046358@qq.com;252424642@qq.com;1303049369@qq.com	许可项目：演出经纪，基础电信业务，第一类增值电信业务，第二类增值电信业务，互联网信息服务（依法须经批准的项目，经相关部门批准后方可开展经营活动，具体经营项目以审批结果为准）一般项目：组织文化艺术交流活动，文艺创作，知识产权服务，会议及展览服务，摄影扩印服务，礼仪服务，市场营销策划，网络技术服务，软件开发，国内贸易代理，箱包销售，皮革制品销售，日用百货销售，包装材料及制品销售，非居住房地产租赁（除依法须经批准的项目外，凭营业执照依法自主开展经营活动）
深圳至正文化传播有限公司	存续	吴琼	1万人民币	-	2018-09-11	2023-03-30	2018-09-11 至 无固定期限	广东省	深圳市	罗湖区	91440300MA5FAHW20G	91440300MA5FAHW20G	440300205420718	MA5FAHW2-0	11	有限责任公司	广播、电视、电影和录音制作业	-	深圳市罗湖区桂园街道老围社区深南东路5016号蔡屋围京基一百大厦A座5701(5708)	深圳市南山区粤海街道海珠社区海德一道88号中洲控股金融中心A栋18F	-	13360970339	13360970339;18688739112;0755-23909922	13360970339@qq.com	459359923@qq.com	一般经营项目是：文化艺术交流活动策划；大型演出活动策划；市场营销策划；展览展示策划；会议服务；信息咨询（不含人才中介服务、证券、期货、保险、金融业务及其它限制项目）；从事广告业务（法律、行政法规规定应进行广告经营审批登记的，另行办理审批登记后方可经营）；票务代理；投资兴办实业（具体项目另行申报）；经营电子商务；日用品、工艺美术品（象牙及其制品除外）的销售；国内贸易，从事货物及技术的进出口业务（法律、行政法规、国务院决定规定在登记前须经批准的项目除外）。（企业经营涉及行政许可的，须取得行政许可文件后方可经营），许可经营项目是：电脑图文设计；国内旅游业务。
东莞市舞厂牌文化传播有限公司	存续	朱享益	1万人民币	1万人民币	2020-07-15	2020-07-15	2020-07-15 至 无固定期限	广东省	东莞市	-	91441900MA550W9N36	91441900MA550W9N36	441900007476638	MA550W9N-3	12	有限责任公司(自然人投资或控股)	广播、电视、电影和录音制作业	-	广东省东莞市南城街道西平平安街3号102室	广东省东莞市南城街道西平平安街3号102室	-	13026824520	13026824520	1162935558@qq.com	-	文化艺术活动策划；企业投资策划；销售服装；美术设计；广告业务；舞蹈培训（国家学校教育制度以外的艺术培训活动，不含中小学生培训）；大型文体活动组织；影视策划。(依法须经批准的项目，经相关部门批准后方可开展经营活动)〓
济南榴莲广告传媒有限公司	存续	廉洁	1万人民币	1万人民币	2014-11-21	2018-05-21	2014-11-21 至 无固定期限	山东省	济南市	历下区	91370102306971125R	91370102306971125R	370102200167880	30697112-5	10	有限责任公司(自然人投资或控股)	文化艺术业	-	济南市历下区旅游路21477号杰正岭寓广场1号楼1008	济南市历下区旅游路21477号杰正岭寓广场1号楼1008	-	13864031278	13864031278;13006580511	875504304@qq.com	154427311@qq.com	国内广告业务；营业性演出；会议及展览展示服务；礼仪庆典服务；演出设备租赁；企业营销策划；文化艺术交流策划；教育咨询（不含办学、家教、培训）；体育赛事策划；体育场馆服务（限分支机构经营）；体育用品的批发、零售。（依法须经批准的项目，经相关部门批准后方可开展经营活动）
北京广而告之网讯传媒有限公司	存续	赵桂香	1万人民币	1万人民币	2016-09-08	2023-05-29	2016-09-08 至 2066-09-07	北京市	北京市	西城区	91110102MA0087675W	91110102MA0087675W	110102022014102	MA008767-5	16	有限责任公司(自然人独资)	广播、电视、电影和录音制作业	北京广而告之网信传媒有限公司	北京市西城区金融大街35号6层620室	北京市西城区金融街35号国际企业大厦B座628室	-	010-88091099	010-88091099	songhui@mmia.com	liujia@mmia.com;zhaopengfei@mmia.com	电影发行；互联网信息服务；广播电视节目制作；电影摄制；电视剧制作；从事互联网文化活动；设计、制作、代理、发布广告；电脑动画设计；组织文化艺术交流活动（不含演出）；承办展览展示活动；会议服务。（市场主体依法自主选择经营项目，开展经营活动；电影发行、电影摄制、电视剧制作、广播电视节目制作、互联网信息服务、从事互联网文化活动以及依法须经批准的项目，经相关部门批准后依批准的内容开展经营活动；不得从事国家和本市产业政策禁止和限制类项目的经营活动。）
乙壬为本（厦门）图文制作有限公司	存续	曾镇煌	1.6888万人民币	-	2017-07-18	2022-03-08	2017-07-18 至 2067-07-17	福建省	厦门市	湖里区	91350206MA2YE4XX92	91350206MA2YE4XX92	350206200685712	MA2YE4XX-9	10	有限责任公司(自然人投资或控股)	广播、电视、电影和录音制作业	厦门容顺文化传媒有限公司	厦门市湖里区仙岳路2181号201室之六	厦门市湖里区仙岳路2181号201室之六	-	13600934897	13600934897;18850016558	13600934897@163.com	-	一般项目：图文设计制作；摄像及视频制作服务；软件开发；个人互联网直播服务；文化用品设备出租；音响设备销售；电影摄制服务；广告制作；广告设计、代理；品牌管理；服饰制造；鞋帽批发；平面设计；城乡市容管理；交通及公共管理用金属标牌制造；工艺美术品及礼仪用品销售（象牙及其制品除外）。（除依法须经批准的项目外，凭营业执照依法自主开展经营活动）许可项目：包装装潢印刷品印刷；文件、资料等其他印刷品印刷；特定印刷品印刷；茶叶制品生产；电视剧制作。（依法须经批准的项目，经相关部门批准后方可开展经营活动，具体经营项目以相关部门批准文件或许可证件为准）
锦瑟视觉（北京）文化传媒有限公司	存续	李树新	2万人民币	-	2021-09-17	2022-07-28	2021-09-17 至 2051-09-16	北京市	北京市	朝阳区	91110105MA04FCCA3U	91110105MA04FCCA3U	110105031918014	MA04FCCA-3	21	有限责任公司(自然人独资)	文化艺术业	-	北京市朝阳区豆各庄黄厂西路1号A1栋二层25270	北京市朝阳区豆各庄黄厂西路1号A1栋二层25270	-	18810644281	18810644281	18810644281@163.com	-	组织文化艺术交流活动（不含演出）；摄影扩印服务；设计、制作、代理、发布广告；产品设计；模型设计；会议服务；承办展览展示活动；文艺创作；销售服装、鞋帽、针纺织品、电子产品、工艺品、体育用品、五金交电、机械设备、日用品、计算机、软件及辅助设备。（市场主体依法自主选择经营项目，开展经营活动；依法须经批准的项目，经相关部门批准后依批准的内容开展经营活动；不得从事国家和本市产业政策禁止和限制类项目的经营活动。）
广州猫吉文化传播有限公司	存续	张志远	2万人民币	-	2014-08-06	2023-01-16	2014-08-06 至 无固定期限	广东省	广州市	白云区	91440101304782806U	91440101304782806U	440111000675502	30478280-6	12	有限责任公司(自然人投资或控股)	广播、电视、电影和录音制作业	-	广州市白云区鹤龙街鹤龙一路103号509房	广州市白云区鹤龙街鹤龙东路29号6楼601房（自主申报）	-	13128661158	13128661158;020-86590307;18620829066	506509366@qq.com	-	电影和影视节目制作;摄影服务;摄影艺术辅导服务;文化艺术咨询服务;策划创意服务;广告业;公司礼仪服务;模特服务;个人形象设计服务;大型活动组织策划服务（大型活动指晚会、运动会、庆典、艺术和模特大赛、艺术节、电影节及公益演出、展览等，需专项审批的活动应在取得审批后方可经营）
内蒙古贝鲁卡鲸文体策划有限责任公司	存续	苏雅拉图	2万人民币	2万人民币	2020-04-30	2020-05-08	2020-04-30 至 2050-04-29	内蒙古自治区	呼和浩特市	新城区	91150102MA13PJQ05X	91150102MA13PJQ05X	150102022259677	MA13PJQ0-5	10	有限责任公司(自然人投资或控股)(1130)	文化艺术业	-	内蒙古自治区呼和浩特市新城区兴安北路维多利喜悦汇B1层B1-41号	内蒙古自治区呼和浩特市新城区兴安北路维多利喜悦汇B1层B1-41号	-	15354855500	15354855500	1719243449@qq.com	1083063642@qq.com	舞台造型策划；企业形象策划；体育赛事活动策划；市场营销策划；广告业；婚庆礼仪服务；会议及展览服务；摄影服务；组织文化艺术交流活动（限国内、不含演出）；教育信息咨询（不含须经审批的培训业务及课外辅导）；摄影服务；数据处理（数据处理中的银行卡中心、PUE值在1；5以上的云计算数据中心除外）；计算机系统集成服务；软件开发及销售；日用百货、卫生用品、玩具、工艺品、服装、鞋帽的销售、室内游泳。（依法须经批准的项目，经相关部门批准后方开展经营活动。）
成都超炫文化传媒有限公司	存续	陈杰	2.0408万人民币	1.0408万人民币	2020-11-12	2022-11-07	2020-11-12 至 无固定期限	四川省	成都市	-	91510100MA661EQ967	91510100MA661EQ967	510109002386548	MA661EQ9-6	35	其他有限责任公司	文化艺术业	-	中国（四川）自由贸易试验区成都高新区益州大道北段777号1栋2单元25层2506号	中国（四川）自由贸易试验区成都高新区天府大道中段1388号1栋11层1124号	-	17323016328	17323016328	chenli@svipwan.com	-	一般项目：摄像及视频制作服务；组织文化艺术交流活动；体育赛事策划；项目策划与公关服务；广告设计、代理；广告发布（非广播电台、电视台、报刊出版单位）；广告制作；会议及展览服务；市场营销策划；信息咨询服务（不含许可类信息咨询服务）；市场调查（不含涉外调查）；社会经济咨询服务（不含投资咨询）；软件开发；专业设计服务；文化娱乐经纪人服务；化妆品零售；日用杂品销售；针纺织品销售；服装辅料销售；服装服饰零售；鞋帽零售；皮革制品销售；箱包销售（除依法须经批准的项目外，凭营业执照依法自主开展经营活动）。
深圳市童学家文化传播有限公司	存续	唐俊勇	3万人民币	-	2017-04-05	2020-01-20	2017-04-05 至 无固定期限	广东省	深圳市	南山区	91440300MA5EF88Y12	91440300MA5EF88Y12	440300200627173	MA5EF88Y-1	11	有限责任公司	文化艺术业	-	深圳市南山区蛇口街道东角头社区工业七路3号弘都世纪公寓301	深圳市南山区蛇口街道东角头社区工业七路3号弘都世纪公寓301	-	13640252440	13640252440;15818535171	13640252440@163.com	124845022@qq.com	一般经营项目是：企业形象策划；文化活动策划；文化用品、工艺美术品、电子产品、工艺礼品的销售（以上均不含象牙及其制品）; 教育培训、教育信息咨询；家政服务；为餐饮企业提供管理服务；从事校外托管服务；网络技术的技术开发；美术设计、电脑动画设计。（以上项目法律、行政法规、国务院决定禁止的项目除外，限制的项目须取得许可后方可经营），许可经营项目是：餐饮服务。
中山市思颜视觉文化传播有限公司	存续	吴汉勇	3万人民币	3万人民币	2012-07-03	2020-09-28	2012-07-03 至 无固定期限	广东省	中山市	-	91442000050650060E	91442000050650060E	442000000676089	05065006-0	13	有限责任公司(自然人投资或控股)	文化艺术业	中山市时光纪文化传播有限公司	中山市石岐区悦来南路37号正和上林苑12幢二层7卡（之二）	中山市石岐区悦来南路37号正和上林苑12幢二层7卡（之二）	-	18688136180	18688136180;13424511199	45213525@qq.com	149668777@qq.com	电脑平面设计、文化艺术策划、庆典活动策划、婚庆活动策划、摄影；化妆服务；经营性互联网信息服务。(依法须经批准的项目，经相关部门批准后方可开展经营活动)〓
深圳市看中影业有限公司	存续	林倩	3万人民币	-	2015-07-23	2023-03-09	2015-07-23 至 5000-01-01	广东省	深圳市	宝安区	91440300349705169E	91440300349705169E	440306113456852	34970516-9	11	有限责任公司	广播、电视、电影和录音制作业	-	深圳市宝安区新安街道海旺社区N6区甲岸路9号新锦安壹号公馆1栋C座301房	深圳市宝安区西乡街道蚝业社区海城路235号海滨新村泰逸大厦F6-018	http://www.kanzhong.com	18344036231	18344036231;18566267983;0755-23720455;0755-27881123;13662588133	2395729986@qq.com	szdyx586@163.com	一般经营项目是：投资电影行业（具体项目另行申报）；企业管理咨询（不含人才中介服务）；为电影拍摄提供技术咨询、技术服务；影视器材、服装道具的租赁；影视周边产品的技术开发；电脑动画设计；影视策划；文化活动策划；展览展示策划；市场营销策划；礼仪庆典活动策划；企业形象策划；企业品牌营销策划；会务策划；信息技术开发；网络技术开发；计算机数据库管理；计算机软件开发、系统集成；经营电子商务；投资管理（不得从事信托、金融资产管理、证券资产管理、保险资产管理等业务）；创业投资业务；受托管理创业投资企业等机构或个人的创业投资业务；金融信息咨询；经济信息咨询（不含证券、期货、保险及其它金融业务）；国内贸易，货物及技术进出口。（法律、行政法规、国务院决定规定在登记前须经批准的项目除外，涉及行政许可的，须取得行政许可后方可经营），许可经营项目是：电影摄制；广播电视节目制作；从事广告业务；食品的销售。
广州市鼎融文化发展有限公司	存续	郑子勇	3万人民币	-	2015-07-08	2022-01-05	2015-07-08 至 无固定期限	广东省	广州市	荔湾区	9144010134749605XJ	9144010134749605XJ	440103000240451	34749605-X	20	有限责任公司(自然人投资或控股)	文化艺术业	广州市伟之强鱼料科技有限公司 ; 广州市普门素舍文化有限公司	广州市荔湾区黄沙大道粤南大街26、27、28、29号荔河商贸中心二楼K115房	广州市荔湾区黄沙大道粤南大街26、27、28、29号荔河商贸中心二楼K115房	-	13800138000	13800138000;13802785924;18028003400	13800138000@139.com	-	日用品销售;咨询策划服务;旅游开发项目策划咨询;城市绿化管理;其他文化艺术经纪代理;组织文化艺术交流活动;互联网销售（除销售需要许可的商品）;规划设计管理;茶具销售;工艺美术品及收藏品零售（象牙及其制品除外）;工艺美术品及礼仪用品销售（象牙及其制品除外）;工艺美术品及收藏品批发（象牙及其制品除外）;食品经营（仅销售预包装食品）;水产品零售;水产品批发;日用百货销售;国内贸易代理;艺（美）术品、收藏品鉴定评估服务;文艺创作;保健食品销售;建设工程设计;食品互联网销售（销售预包装食品）;进出口代理;技术进出口;货物进出口;食品经营
上海夙和文化传播有限公司	存续	陶佳	3万人民币	3万人民币	2014-02-27	2020-05-18	2014-02-27 至 2034-02-26	上海市	上海市	浦东新区	91310115088683503K	91310115088683503K	310115002248462	08868350-3	10	有限责任公司(自然人投资或控股)	文化艺术业	-	上海市浦东新区周康路28号1003室	上海市浦东新区周康路28号1003号	-	13761225688	13761225688;13795408344	459718633@qq.com	tianlong215@126.com	许可项目：演出经纪；互联网信息服务。（依法须经批准的项目，经相关部门批准后方可开展经营活动，具体经营项目以相关部门批准文件或许可证件为准）一般项目：组织文化艺术交流活动，文化艺术辅导，企业形象策划，专业设计服务，健身休闲活动，会议及展览服务，社会经济咨询服务，文艺创作，礼仪服务，科技指导，翻译服务，软件开发，商务代理代办服务，信息咨询服务（不含许可类信息咨询服务），品牌管理，从事教育软件科技领域内的技术开发、技术咨询、技术服务、技术转让。（除依法须经批准的项目外，凭营业执照依法自主开展经营活动）
韩城市人民艺术剧院有限公司	存续	吉胜虎	3万人民币	3万人民币	2012-01-09	2022-11-18	2012-01-09 至 无固定期限	陕西省	渭南市	韩城市	91610581735382708D	91610581735382708D	610581100013117	73538270-8	23	一人有限责任公司	文化艺术业	-	陕西省韩城市金城区西街	陕西省韩城市金城区西街	hcrmjy.com	0913-5366999	0913-5366999;0913-5301090	hcrmjy@163.com	-	组织营业性演出、企业形象包装、艺术交流、培训及举办各类文化活动；文艺创作、场地租赁、婚庆礼仪服务（以上范围，涉及有关部门审批的凭行政许可证件在有效期限内经营）（依法须经批准的项目，经相关部门批准后方可开展经营活动）
深圳聚山文化传媒有限公司	存续	吴俊峰	3万人民币	-	2015-09-29	2018-08-06	2015-09-29 至 5000-01-01	广东省	深圳市	罗湖区	9.14403e+17	9.14403e+17	440301114033715	35827278-0	14	有限责任公司	广播、电视、电影和录音制作业	-	深圳市罗湖区黄贝街道怡景花园兰花村M径3号150型	深圳市罗湖区黄贝街道怡景花园兰花村M径3号150型	www.g3-image.com	17722440329	17722440329;13424381296	1055612624@qq.com	1055612524@qq.com;582078617@qq.com	一般经营项目是：礼仪策划；会务策划；家政服务；代收干洗衣物；从事广告业务；企业形象策划；文化活动策划；文化用品、工艺美术品、电子产品、工艺礼品的购销；国内贸易；装潢设计；展览展示策划；美术设计、电脑动画设计， 图文设计、平面设计；园林景观设计；影视动画设计；影视项目策划；礼仪活动策划；企业形象策划，文化活动策划；网络营销策划；摄影摄像服务；影视服务；投资兴办实业（具体项目另行申报）；投资咨询、经济信息咨询、商务信息咨询；礼仪化妆；化妆品、日用品的销售。（法律、行政法规、国务院决定禁止的项目除外，限制的项目须取得许可后方可经营），许可经营项目是：文艺创作与表演。
拉萨市城关区娘热民间艺术有限公司	存续	米玛	3万人民币	3万人民币	2009-04-22	2021-11-17	2009-04-22 至 2039-04-21	西藏自治区	拉萨市	城关区	91540100686801688K	91540100686801688K	5401001001506	68680168-8	60	有限责任公司(自然人投资或控股)	文化艺术业	-	拉萨市娘热路70号	拉萨市娘热路70附	-	13648995311	13648995311;0891-6376922;15289195557;13989919996	1767376490@qq.com	-	许可项目：营业性演出（依法须经批准的项目，经相关部门批准后方可开展经营活动，具体经营项目以相关部门许可证件为准）一般项目：文艺创作；非物质文化遗产保护；婚庆礼仪服务；组织文化艺术交流活动；文化用品设备出租；住房租赁；服饰研发；服装制造；服装服饰零售；服装服饰出租；乐器零售；工艺美术品及礼仪用品销售（象牙及其制品除外）；其他文化艺术经纪代理（除依法须经批准的项目外，自主开展法律法规未禁止、限制的经营活动）
杭州卓创文化传媒有限公司	存续	魏成立	3万人民币	3万人民币	2009-04-28	2020-05-08	2009-04-28 至 2029-04-27	浙江省	杭州市	江干区	9.13307e+17	9.13307e+17	330681000048451	68789264-9	88	有限责任公司(自然人投资或控股)	文化艺术业	诸暨卓创文具用品有限公司	浙江省杭州市江干区天城路68号（万事利科技大厦）1幢12楼1205室	浙江省杭州市江干区天城路68号（万事利科技大厦）1幢12楼1205室	zcts.tmall.com	0571-85237283	0571-85237283;13588717944	2881060902@qq.com	-	许可项目：第二类增值电信业务；出版物互联网销售；出版物零售；出版物批发(依法须经批准的项目，经相关部门批准后方可开展经营活动，具体经营项目以审批结果为准)。一般项目：文具用品零售；互联网销售（除销售需要许可的商品）；文具用品批发；信息技术咨询服务(除依法须经批准的项目外，凭营业执照依法自主开展经营活动)。
珠海玩转文化传播有限公司	存续	肖东雅	3万人民币	-	2015-01-05	2016-12-22	2015-01-05 至 无固定期限	广东省	珠海市	香洲区	91440400324927785B	91440400324927785B	440400000549719	32492778-5	10	有限责任公司(自然人投资或控股)	文化艺术业	-	珠海市情侣北路11号1栋会所二楼206室之三	珠海市情侣北路11号1栋会所二楼206室之三	-	15919150849	15919150849	1062666316@qq.com	-	无(依法须经批准的项目，经相关部门批准后方可开展经营活动)〓
三河市爱婴儿童娱乐服务有限公司	存续	陶学瑞	3万人民币	3万人民币	2009-09-28	2020-10-22	2009-09-28 至 2029-09-27	河北省	廊坊市	三河市	91131082694694835D	91131082694694835D	131082000020523	69469483-5	10	有限责任公司(自然人投资或控股)	娱乐业	-	河北省廊坊市三河市燕郊开发区燕顺路东侧、规划路北侧欧湖公寓1#商业	河北省廊坊市三河市燕郊开发区燕顺路东侧、规划路北侧欧湖公寓1#商业	-	18611430806	18611430806;13511058508	472823360@qq.com	-	教授手工制作；婴幼儿潜能开发，亲子游戏娱乐；0-3岁婴幼儿照护服务；组织文化艺术交流活动；庆典活动策划；企业管理；销售：食品、玩具、办公用品、文教用品、日用百货（不得从事本市产业政策禁限项目、依法须经批准的项目，经相关部门批准后方可开展经营活动）。
济南望晔文化传媒有限公司	存续	王培华	3万人民币	3万人民币	2019-12-26	2022-03-14	2019-12-26 至 无固定期限	山东省	济南市	市中区	91370102MA3RAE3E38	91370102MA3RAE3E38	370102200688048	MA3RAE3E-3	44	有限责任公司(自然人投资或控股)	文化艺术业	-	山东省济南市市中区魏家庄街道经四路万达写字楼B座701	山东省济南市历下区泉城路26号世茂国际广场三层358、359号商铺	-	15098717626	15098717626;18660121502	jnxingguang@sina.com	-	文化艺术交流策划；摄影服务；礼仪庆典服务；婚纱租赁。（依法须经批准的项目，经相关部门批准后方可开展经营活动）
右玉县晋北道情剧团演出有限公司	存续	王海成	3万人民币	3万人民币	2011-09-10	2019-12-09	2011-09-10 至 无固定期限	山西省	朔州市	右玉县	91140623581237398M	91140623581237398M	140623201003408	58123739-8	30	有限责任公司(国有独资)	文化艺术业	-	朔州右玉县新城镇开发路	朔州右玉县新城镇开发路	-	13453089377	13453089377;0349-8067515	13453089377@163.com	1032538938@qq.com;10325389382@qq.com	组织文艺涉外演出促进文化交流；文艺演出传承艺术人才培训、传统艺术整理加工与保护（依法须经批准的项目，经相关部门批准后方可开展经营活动）
北京创意童画教育科技有限公司	存续	房纪滨	3万人民币	3万人民币	2013-03-29	2022-12-14	2013-03-29 至 2033-03-28	北京市	北京市	朝阳区	9.11101e+17	9.11101e+17	110105015738240	06489108-4	12	有限责任公司(自然人独资)	文化艺术业	-	北京市朝阳区百子湾东里222号楼1层102	北京市朝阳区百子湾东里222号楼1层102	cyth.store	18612215549	18612215549;15811315301;18612633076	18612633076@163.com	-	技术推广服务；绘画技术培训；教育咨询（不含出国留学及中介服务）；文艺创作；设计、制作、代理、发布广告；企业管理咨询；市场调查；服装设计；资料编辑；组织文化艺术交流活动（不含演出）；销售工艺品、文具用品、服装、鞋帽、玩具。（企业依法自主选择经营项目，开展经营活动；依法须经批准的项目，经相关部门批准后依批准的内容开展经营活动；不得从事本市产业政策禁止和限制类项目的经营活动。）
北京幸福活力咨询服务有限公司	存续	徐妍妍	3万人民币	-	2015-07-21	2021-05-27	2015-07-21 至 2035-07-20	北京市	北京市	海淀区	91110108351272542A	91110108351272542A	110108019532787	35127254-2	16	有限责任公司(自然人投资或控股)	文化艺术业	-	北京市海淀区青云里满庭芳园小区9号楼青云当代大厦17层1704室720号房间	北京市丰台区马家堡街道3号楼2230	huolishequ.org	010-65656100	010-65656100;010-64656100;62132516-3212	yanyan.xu@vibrant.ngo	904467339@qq.com;34148825@qq.com;weixia.hou@vibrant.ngo	经济贸易咨询；市场调查；企业管理咨询；公共关系服务；教育咨询（中介服务除外）；文化咨询；会议服务；承办展览展示活动；组织文化艺术交流活动（不含营业性演出）；文艺创作；舞蹈培训；声乐培训；计算机技术培训；翻译服务。（市场主体依法自主选择经营项目，开展经营活动；依法须经批准的项目，经相关部门批准后依批准的内容开展经营活动；不得从事国家和本市产业政策禁止和限制类项目的经营活动。）
深圳市成长路文化传播有限公司	存续	夏雪怀	3万人民币	-	2013-10-22	2020-08-14	2013-10-22 至 5000-01-01	广东省	深圳市	龙岗区	9144030008186837X4	9144030008186837X4	440306108165065	08186837-X	46	有限责任公司(自然人独资)	文化艺术业	-	深圳市龙岗区坂田街道五和社区珠江旭景佳园第一栋1-108	深圳市南山区西丽街道丽水路西湖林语名苑1栋112号	-	15818628557	15818628557;15899861970;18033447520	wensheng@growingedu.com	15899861970@163.com;czl2014@163.com	一般经营项目是：文化活动策划（不含经营卡拉OK、歌舞厅）；乐器、乐器配件、服饰的销售；乐器培训、舞蹈培训；国内贸易。，许可经营项目是：
连云港七彩阳光文化传播有限公司	存续	宋金玲	3万人民币	-	2016-03-28	2022-06-07	2016-03-28 至 无固定期限	江苏省	连云港市	海州区	91320706MA1MGUWK5B	91320706MA1MGUWK5B	320705000111480	MA1MGUWK-5	10	有限责任公司(自然人投资或控股)	文化艺术业	-	连云港市海州区市化路1号朋来源文化广场A楼底层6号	海州区市化路1号朋来源文化广场A楼底层6号	-	18651722877	18651722877	336178563@qq.com	-	文化艺术交流活动策划；艺术培训；教育信息咨询；市场营销策划；企业形象策划；展览展示策划；礼仪服务；会展服务；摄影摄像服务。（依法须经批准的项目，经相关部门批准后方可开展经营活动）
深圳冰金舞蹈文化艺术传播有限公司	存续	李蓉	3万人民币	3万人民币	2012-08-16	2017-05-19	2012-08-16 至 2042-08-16	广东省	深圳市	宝安区	9144030005275762XE	9144030005275762XE	440306106484317	05275762-X	11	有限责任公司	文化艺术业	深圳市冰之舞文化艺术传播有限公司	深圳市宝安区新安街道办建安路综合楼1栋D座一层115（办公场所）	深圳市宝安区新安街道办建安路综合楼1栋D座一层115（办公场所）	-	13554777153	13554777153;15817358430;0755-33561855;15949515120	hl2336688@163.com	7222700@qq.com;5260418@qq.com	一般经营项目是：文化活动策划（不含经营卡拉OK歌舞厅）、展览展示策划、礼仪策划、会议策划；舞台设备租赁；舞美设计；舞蹈培训；国内贸易、货物及技术进出口。（法律、行政法规、国务院决定规定在登记前须经批准的项目除外），许可经营项目是：
北京峡谷达人游乐园有限公司	存续	徐敏杰	3万人民币	3万人民币	2010-08-09	2016-08-05	2010-08-09 至 2030-08-08	北京市	北京市	丰台区	91110106560417250L	91110106560417250L	110106013119085	56041725-0	16	有限责任公司(自然人投资或控股)	娱乐业	-	北京市丰台区南三环西路16号1号楼F6、01-05商铺	北京市丰台区南三环西路16号1号楼F6、01-05商铺	-	13910666336	13910666336	13910666336@126.com	2689695298@qq.com	游艺娱乐场所；零售预包装食品；儿童游乐园经营；体育运动项目经营。（企业依法自主选择经营项目，开展经营活动；依法须经批准的项目，经相关部门批准后依批准的内容开展经营活动；不得从事本市产业政策禁止和限制类项目的经营活动。）
厦门西小瓜文化艺术有限公司	存续	肖清芳	3万人民币	-	2022-06-29	2022-06-29	2022-06-29 至 9999-12-31	福建省	厦门市	湖里区	91350206MA8W13Q93J	91350206MA8W13Q93J	350206201410150	MA8W13Q9-3	21	有限责任公司(自然人投资或控股)	文化艺术业	-	厦门市湖里区安岭路2000号302室	厦门市湖里区安岭路2000号302室	-	15880241705	15880241705	2290880911@qq.com	-	一般项目：组织文化艺术交流活动；文艺创作；教育咨询服务（不含涉许可审批的教育培训活动）；信息咨询服务（不含许可类信息咨询服务）；信息技术咨询服务；项目策划与公关服务；数据处理服务；办公用品销售；软件开发。（除依法须经批准的项目外，凭营业执照依法自主开展经营活动）。
石家庄苍狼科技有限公司	存续	李思思	3万人民币	3万人民币	2012-12-19	2019-08-13	2012-12-19 至 2032-12-18	河北省	石家庄市	新华区	91130981059444757A	91130981059444757A	130981000025040	05944475-7	19	有限责任公司(自然人独资)	广播、电视、电影和录音制作业	泊头市鑫盛汽车用品有限公司	河北省石家庄市新华区天翼路322号鼎江办公楼A座201室	河北省石家庄市新华区天翼路322号鼎江办公楼A座201室	-	18032662866	18032662866;13269993366;13315759817;13833776085	379405301@qq.com	-	网络技术研发，网页设计、制作，计算机系统集成，综合布线，市场营销策划，摄影服务，电影制片单位以外的单位独立从事电影摄制业务，服装鞋帽、化妆品、日用百货、家居用品、家用电器、办公用品、汽车用品、工艺美术品、五金产品、电子产品、监控设备、预包装食品、散装食品、未经加工的初级农产品的批发零售（依法须经批准的项目，经相关部门批准后方可开展经营活动）
简法能量（北京）形象设计有限公司	存续	周尢剀	3万人民币	-	2015-01-15	2019-07-01	2015-01-15 至 2035-01-14	北京市	北京市	朝阳区	91110105327259137Q	91110105327259137Q	110105018509444	32725913-7	18	有限责任公司(自然人投资或控股)	文化艺术业	柏艾司（北京）形象设计有限公司	北京市朝阳区朝阳公园路6号院17号楼L-BS-111号店铺	北京市朝阳区朝阳公园路6号院17号楼L-BS-111号店铺	-	010-58620089	010-58620089;010-58629535;13426130009;13910784541;18611827516	13910784541@163.com	13910784541.@163.com;lvluocaiwu@163.com	个人形象设计；组织文化艺术交流活动（不含演出）；加工、裁剪服装；销售服装、日用品；美容美发（不含医疗美容）。（企业依法自主选择经营项目，开展经营活动；美容美发（不含医疗美容）以及依法须经批准的项目，经相关部门批准后依批准的内容开展经营活动；不得从事本市产业政策禁止和限制类项目的经营活动。）
呼伦贝尔市众创文化传媒有限公司	存续	陈波	3万人民币	3万人民币	2015-06-23	2023-04-27	2015-06-23 至 2065-06-22	内蒙古自治区	呼伦贝尔市	海拉尔区	91150702341348363H	91150702341348363H	150702000042961	34134836-3	20	有限责任公司(自然人投资或控股)(1130)	文化艺术业	-	内蒙古自治区呼伦贝尔市海拉尔区腾阳华瑞园第二幢M12号商铺	内蒙古自治区呼伦贝尔市海拉尔区腾阳华瑞园第二幢M12号商铺	-	15690930000	15690930000;15204987666;15547005708;15848005708	786906061@qq.com	1044367847@qq.com	预包装食品兼散装食品、乳制品（不含婴幼儿配方乳粉）销售。 文化艺术交流策划、舞台艺术造型策划、企业形象策划；会议及展览服务；广告设计、制作、发布；市场营销策划、企业管理咨询；图文设计制作；礼仪服务、摄影服务；教育投资、非学历教育培训咨询；文化用品、儿童玩具、日用百货、服装、图书、体育器材、办公用品、电子产品、计算机、软件及辅助设备销售；儿童潜能、儿童智力技术、开发咨询服务；阅读服务；DIY服务；手工服务；亲子活动策划；淘气堡服务；游泳服务。
厦门鑫原点文化传播有限公司	存续	陈刚	3万人民币	3万人民币	2009-04-01	2022-03-28	2009-04-01 至 2029-03-31	福建省	厦门市	湖里区	9.13502e+17	9.13502e+17	350206200114719	68526140-5	55	有限责任公司(自然人独资)	文化艺术业	-	厦门市湖里区蔡塘工业区10号B栋207室	厦门市湖里区湖里大道61号湖里大道14号厂房202-4	-	13696914547	13696914547;15359256840;18959227335;0592-5630370	529702712@qq.com	-	文艺创作与表演；经营性演出及经纪业务；教育辅助服务（不含教育培训及出国留学中介、咨询等须经许可审批的项目）；其他未列明的教育（不含须经行政许可审批的事项）；艺术表演场馆的管理（不含文艺演出）；文化、艺术活动策划；其他未列明文化艺术业；其他文化艺术经纪代理（不含须经许可审批的项目）；广告的设计、制作、代理、发布；单位后勤管理服务；企业总部管理；企业管理咨询；商务信息咨询；教育咨询（不含教育培训及出国留学中介、咨询等须经许可审批的项目）。
烟台市锐风体育发展有限公司	存续	张爱新	3万人民币	3万人民币	2016-03-16	2021-11-02	2016-03-16 至 无固定期限	山东省	烟台市	莱山区	91370613MA3C7HFH21	91370613MA3C7HFH21	370613200065810	MA3C7HFH2	15	有限责任公司(自然人投资或控股)	娱乐业	-	山东省烟台市莱山区观海路288	山东省烟台市莱山区盛泉东路16A区2层E11号	-	13356386629	13356386629;15318683625	smsjmq@126.com	-	一般项目：组织体育表演活动；体育场地设施经营（不含高危险性体育运动）；体育用品及器材零售；广告制作；销售代理；体育保障组织；市场营销策划；体育赛事策划；工艺美术品及礼仪用品销售（象牙及其制品除外）；服装服饰零售；体育场地设施工程施工；体育用品及器材批发；体育竞赛组织；广告发布；图文设计制作；教育咨询服务（不含涉许可审批的教育培训活动）；中小学生校外托管服务；平面设计；广告设计、代理；体育经纪人服务；项目策划与公关服务。（除依法须经批准的项目外，凭营业执照依法自主开展经营活动）
齐默尔曼文化艺术发展（广州）有限公司	存续	李丽燕	3万人民币	-	2019-03-14	2021-03-08	2019-03-14 至 无固定期限	广东省	广州市	海珠区	91440101MA5CMGDJ92	91440101MA5CMGDJ92	440105002876796	MA5CMGDJ-9	16	有限责任公司(自然人投资或控股)	文化艺术业	-	广州市海珠区艺苑路东庆街5号首层	广州市海珠区艺苑路东庆街5号首层	-	15917428030	15917428030	3155183073@qq.com	2419327093@qq.com	文艺创作;乐器零售;乐器批发;乐器维修、调试;市场营销策划;体育用品及器材零售;体育用品及器材批发;国内贸易代理;咨询策划服务;版权代理;教育咨询服务（不含涉许可审批的教育培训活动）;休闲娱乐用品设备出租;从事艺术培训的营利性民办培训机构（除面向中小学生开展的学科类、语言类文化教育培训）;从事语言能力、艺术、体育、科技等培训的营利性民办培训服务机构（除面向中小学生开展的学科类、语言类文化教育培训）;互联网销售（除销售需要许可的商品）
宝艺艺术团（天津）有限公司	存续	尹海龙	3万人民币	-	2020-11-16	2020-11-16	2020-11-16 至 2070-11-15	天津市	天津市	西青区	91120111MA076DUL4H	91120111MA076DUL4H	120111000554599	MA076DUL-4	20	有限责任公司	文化艺术业	-	天津市西青区杨柳青镇西青道315号天津光达绿色食品产业园内西1-2	天津市西青区杨柳青镇西青道315号天津光达绿色食品产业园内西1-2	-	18502626787	18502626787	1186429080@qq.com	-	许可项目：营业性演出；演出经纪。（依法须经批准的项目，经相关部门批准后方可开展经营活动，具体经营项目以相关部门批准文件或许可证件为准）。一般项目：组织文化艺术交流活动；其他文化艺术经纪代理；票务代理服务；照明器具销售；广告设计、代理；广告制作；会议及展览服务；市场营销策划；企业管理咨询；信息咨询服务（不含许可类信息咨询服务）；文艺创作；服装服饰出租；劳务服务（不含劳务派遣）。（除依法须经批准的项目外，凭营业执照依法自主开展经营活动）。
杭州西紫文化创意有限公司	存续	郑晨辉	3万人民币	3万人民币	2013-08-08	2022-11-23	2013-08-08 至 2033-08-07	浙江省	杭州市	西湖区	91330106L44534242T	91330106L44534242T	330106600246552	L4453424-2	19	有限责任公司(自然人投资或控股)	文化艺术业	杭州市西湖区西紫女子舞蹈培训工作室 ; 杭州西紫教育咨询有限公司	浙江省杭州市西湖区文新街道文二西路521号二层	浙江省杭州市西湖区文新街道文二西路521号二层	www.xizidance.com	13738142390	13738142390;15968133020	13738142390@163.com	2589089530@qq.com	一般项目：文艺创作；信息咨询服务（不含许可类信息咨询服务）；软件开发；健身休闲活动(除依法须经批准的项目外，凭营业执照依法自主开展经营活动)。
深圳市弘德四海文化发展有限公司	存续	王传飞	3万人民币	-	2015-01-15	2020-03-26	2015-01-15 至 5000-01-01	广东省	深圳市	南山区	91440300326408583U	91440300326408583U	440301112065179	32640858-3	34	有限责任公司	文化艺术业	-	深圳市南山区蛇口街道工业七路3号弘都世纪公寓一层南侧102	深圳市南山区蛇口街道工业七路3号弘都世纪公寓一层南侧102	-	13640252440	13640252440;0755-26621234;18948705234	13640252440@163.com	hongde_education@163.com;3138209233@qq.com	一般经营项目是：企业形象策划; 文化活动策划: 文化用品、工艺美术品（不含相象牙及制品）、电子产品的购销；教育培训，教育信息咨询；家政服务；为餐饮企业提供管理服务；网络技术的开发； 美术设计、电脑动画设计。(属于法律、行政法规、国务院决定规定应当经批准的项目，凭批准文件、证件经营。)，许可经营项目是：从事校外托管服务； 餐饮服务。
广州星奇画文化传播有限公司	存续	梁松仁	3万人民币	-	2019-03-11	2022-07-21	2019-03-11 至 无固定期限	广东省	广州市	海珠区	91440101MA5CMBW51W	91440101MA5CMBW51W	440106005119918	MA5CMBW5-1	11	有限责任公司(自然人投资或控股)	广播、电视、电影和录音制作业	广州时光艺匠文化传播有限公司	广州市海珠区红卫新村西街29号之十B2栋407室	广州市海珠区红卫新村西街29号之十B2栋407室	www.momentartist.com.cn	18924050056	18924050056	810756055@qq.com	403351039@qq.com	舞台安装、搭建服务;舞台灯光、音响设备安装服务;舞台表演化妆服务;舞台表演道具服务;舞台表演美工服务;舞台表演安全保护服务;艺（美）术创作服务;文艺创作服务;文化传播（不含许可经营项目）;文化推广（不含许可经营项目）;群众参与的文艺类演出、比赛等公益性文化活动的策划;舞台表演艺术指导服务;艺术表演场馆管理服务;绘画艺术创作服务;文化艺术咨询服务;大型活动组织策划服务（大型活动指晚会、运动会、庆典、艺术和模特大赛、艺术节、电影节及公益演出、展览等，需专项审批的活动应在取得审批后方可经营）;文化娱乐经纪人;企业形象策划服务;策划创意服务;市场营销策划服务;公司礼仪服务;摄影服务;个人形象设计服务;美术图案设计服务;美术展览经纪代理服务;会议及展览服务;商品批发贸易（许可审批类商品除外）;商品零售贸易（许可审批类商品除外）;商品信息咨询服务;互联网商品销售（许可审批类商品除外）;互联网商品零售…
广州市纯艺教育文化活动策划有限公司	存续	刘颖异	3万人民币	3万人民币	2009-07-28	2020-03-11	2009-07-28 至 无固定期限	广东省	广州市	越秀区	91440105691548410N	91440105691548410N	440115000000895	69154841-0	10	有限责任公司(自然人投资或控股)	广播、电视、电影和录音制作业	广州市广博智慧咨询服务有限公司 ; 广州市广博智慧教育文化活动策划有限公司 ; 广州市倍多分信息咨询有限公司 ; 广州市广博智慧教育咨询服务有限公司	广州市越秀区东兴南路85号二层自编1号204室	广州市越秀区东兴南路85号二层自编1号204室	-	18028502717	18028502717;13326457717;18826451312	776482895@qq.com	-	教育咨询服务;群众参与的文艺类演出、比赛等公益性文化活动的策划;文化艺术咨询服务;乐器零售;其他文化娱乐用品批发;商品信息咨询服务;文艺创作服务;美术辅导服务;舞蹈辅导服务;音乐辅导服务;瑜伽辅导服务;武术辅导服务;表演艺术辅导服务;摄影艺术辅导服务;舞台表演艺术指导服务;舞台表演安全保护服务;舞台表演美工服务;舞台表演道具服务;舞台表演化妆服务;舞台灯光、音响设备安装服务;舞台安装、搭建服务;舞台机械设计安装服务
江门市蓬江区豹纹传媒有限公司	存续	李芳芳	3万人民币	3万人民币	2018-01-30	2023-04-03	2018-01-30 至 无固定期限	广东省	江门市	蓬江区	91440703MA51APMN8D	91440703MA51APMN8D	440703000248130	MA51APMN-8	13	有限责任公司(自然人独资)	广播、电视、电影和录音制作业	-	江门市蓬江区象山新村88号首层13-15 L-E轴	江门市蓬江区象山新村88号首层13-15 L-E轴	-	13434100152	13434100152	544266977@qq.com	-	一般项目：广告设计、代理；广告制作；广告发布；网络技术服务；人工智能应用软件开发；技术服务、技术开发、技术咨询、技术交流、技术转让、技术推广；图文设计制作；企业管理咨询；信息技术咨询服务；健康咨询服务（不含诊疗服务）；组织文化艺术交流活动；会议及展览服务；互联网销售（除销售需要许可的商品）；保健食品（预包装）销售；水产品零售；农副产品销售；未经加工的坚果、干果销售；初级农产品收购；日用百货销售；化妆品零售；服装服饰零售。（除依法须经批准的项目外，凭营业执照依法自主开展经营活动）许可项目：食品销售；食品互联网销售。（依法须经批准的项目，经相关部门批准后方可开展经营活动，具体经营项目以相关部门批准文件或许可证件为准）
珠海小鱼儿动漫文化传播有限公司	存续	穆雪微	3万人民币	3万人民币	2008-01-29	2017-06-19	2008-01-29 至 无固定期限	广东省	珠海市	香洲区	9.14404e+17	9.14404e+17	440400000057321	67139744-0	13	有限责任公司(自然人投资或控股)	文化艺术业	-	珠海市香洲区888商业中街38号办公室307	珠海市香洲区888商业中街38号办公室307	-	13823088817	13823088817	2078878244@qq.com	2036948966@qq.com	美术培训、动画设计、社会经济咨询、知识产权服务；工艺美术品、文化用品的批发、零售。(依法须经批准的项目，经相关部门批准后方可开展经营活动)〓
广州打虎文化传播有限公司	存续	王钦萌	3万人民币	-	2020-04-30	2022-12-15	2020-04-30 至 无固定期限	广东省	广州市	南沙区	91440101MA9UK5WB7A	91440101MA9UK5WB7A	440110003382435	MA9UK5WB-7	11	有限责任公司(自然人投资或控股)	文化艺术业	-	广州市南沙区丰泽东路106号（自编1号楼）X1301-G016212	广州市南沙区丰泽东路106号（自编1号楼）X1301-G016212	-	13800138000	13800138000;13111776733	123@126.com	1143344760@qq.com	礼仪服务;文艺创作;单位后勤管理服务;项目策划与公关服务;市场营销策划;企业形象策划;企业总部管理;电影摄制服务;动漫游戏开发;物联网应用服务;信息咨询服务（不含许可类信息咨询服务）;咨询策划服务;健康咨询服务（不含诊疗服务）;企业管理咨询;技术服务、技术开发、技术咨询、技术交流、技术转让、技术推广;业务培训（不含教育培训、职业技能培训等需取得许可的培训）;广播电视节目制作经营;广播电视视频点播业务;互联网新闻信息服务;网络文化经营;电影放映;电影发行
广州市好兆文化产业有限公司	存续	何品谚	3万人民币	-	2016-09-19	2023-02-17	2016-09-19 至 无固定期限	广东省	广州市	天河区	91440101MA59EXPL14	91440101MA59EXPL14	440106001679489	MA59EXPL-1	10	有限责任公司(自然人独资)	文化艺术业	-	广州市天河区华强路3号之一2004房（仅限办公）	广州市天河区黄埔大道西100号之二1703室1704室（仅限办公）	-	18902226435	18902226435;13800138000;13822284734	zhsw168fzy@163.com	-	文艺创作;企业管理咨询;技术服务、技术开发、技术咨询、技术交流、技术转让、技术推广;广告设计、代理;咨询策划服务;组织文化艺术交流活动;日用品销售;日用品批发;互联网销售（除销售需要许可的商品）;企业形象策划;文化娱乐经纪人服务;专业设计服务;房地产咨询;玩具销售;玩具、动漫及游艺用品销售;消毒剂销售（不含危险化学品）;化妆品零售;化妆品批发;日用杂品销售;个人卫生用品销售;日用百货销售;日用化学产品销售;汽车装饰用品销售;化工产品销售（不含许可类化工产品）;食品经营（仅销售预包装食品）
南京市小多灵少儿艺术培训有限公司	存续	华佳强	3万人民币	3万人民币	2015-12-30	2022-06-24	2015-12-30 至 无固定期限	江苏省	南京市	江宁区	91320115MA1MDPHD2B	91320115MA1MDPHD2B	320121000442073	MA1MDPHD-2	12	有限责任公司(自然人独资)	娱乐业	南京小多灵文化艺术培训有限公司	南京市江宁区兴宁路武夷绿洲品兰苑门面房109	南京市江宁区兴宁路武夷绿洲品兰苑门面房109	-	13951738379	13951738379	huajiaqiang@126.com	489014853@qq.com;303383680@qq.com	文化艺术培训(不含与学历教育相关的培训或服务) ；文化艺术交流活动策划、组织；工艺品、文具用品销售；展览展示。（依法须经批准的项目，经相关部门批准后方可开展经营活动）
汕头市龙湖区金汕教育文化传播中心	存续	苏召丰	3万人民币	-	2013-05-13	2023-05-04	2013-05-13 至 无固定期限	广东省	汕头市	龙湖区	9144050706849617XX	9144050706849617XX	440507000046013	06849617-X	15	个人独资企业	文化艺术业	-	汕头市龙湖区金碧庄东区1-4幢101、102、201、301之“新城市广场”B区二楼B263号商铺	汕头市龙湖区金涛庄东区80幢二层02号房之一	-	13715928861	13715928861;13726537300;13726537000	496132367@qq.com	13715928861@qq.com	一般项目：文艺创作；专业设计服务；平面设计；组织文化艺术交流活动；咨询策划服务；信息咨询服务（不含许可类信息咨询服务）；市场营销策划；居民日常生活服务；信息技术咨询服务；健康咨询服务（不含诊疗服务）；托育服务；招生辅助服务；文具用品零售；文具用品批发；教学用模型及教具销售。（除依法须经批准的项目外，凭营业执照依法自主开展经营活动）
天津鹏宇体育健身服务有限公司	存续	刘贺朋	3万人民币	3万人民币	2014-07-02	2019-04-10	2014-07-02 至 2044-07-01	天津市	天津市	滨海新区	91120116300774606R	91120116300774606R	120116000262374	30077460-6	15	有限责任公司	文化艺术业	-	天津自贸试验区（空港经济区）中心大道华盈大厦421	天津市西青区中北镇云锦世家二期南门	-	15222279991	15222279991;18102121142;13920553307;15222279992;022-87891217	31785@qq.com	3173187585@qq.com	组织体育交流活动（不含营业性比赛）；组织文化艺术交流活动（不含营业性演出）；企业管理咨询；会议会展服务；电脑图文设计；景观设计；承办展览展示；工艺美术品、办公用品、文化用品、体育用品、健身器材、计算机及配件的批发兼零售；以上相关咨询服务。（依法须经批准的项目，经相关部门批准后方可开展经营活动）
北京小马辉煌文化传媒中心	存续	高海红	3万人民币	3万人民币	2006-11-03	2021-12-06	2006-11-03 至 无固定期限	北京市	北京市	西城区	91110102795971117J	91110102795971117J	110102001019750	79597111-7	11	股份合作制	文化艺术业	北京阳光松树文化发展中心	北京市西城区太平街6号3层D-309-C	北京市西城区太平街6号3层D-309-C	-	010-67138853	010-67138853;18601180607;010-68350310	xunzhiyuankeji@126.com	3441003990@qq.com;972583680@qq.com;zhangjianxia1965@sina.com;452656956@qq.com;liuwei330@sina.com	信息咨询（不含中介服务）；文化艺术培训；销售文化用品、玩具、百货；组织文化艺术交流（不含演出）；教育咨询（不含中介及办学）。（市场主体依法自主选择经营项目，开展经营活动；依法须经批准的项目，经相关部门批准后依批准的内容开展经营活动；不得从事国家和本市产业政策禁止和限制类项目的经营活动。）
上海幽风文化传播有限公司	存续	周密	3万人民币	3万人民币	2013-04-16	2023-04-28	2013-04-16 至 无固定期限	上海市	上海市	金山区	91310116066020856D	91310116066020856D	310116002827301	06602085-6	15	有限责任公司(自然人投资或控股)	文化艺术业	-	上海市金山区枫泾镇环东一路65弄12号1590室	金山枫金环一东路65弄12号1590室	-	13611645628	13611645628;13611646528;021-50837382;021-67360012	281357756@qq.com	1964084829@qq.com	一般项目：组织文化艺术交流活动；广告设计、代理；广告发布；广告制作；企业管理咨询；信息咨询服务（不含许可类信息咨询服务）；文具用品零售；体育用品及器材零售；日用百货销售。（除依法须经批准的项目外，凭营业执照依法自主开展经营活动）
深圳市马蒂斯文化发展有限公司	存续	林郁丰	3万人民币	3万人民币	2013-05-30	2021-08-25	2013-05-30 至 2033-05-30	广东省	深圳市	龙岗区	91440300070363640Y	91440300070363640Y	440307107376282	07036364-0	10	有限责任公司	文化艺术业	-	深圳市龙岗区龙岗街道平南社区龙河路19号东方明珠城A201同学都荟2楼B01	深圳市龙岗区龙岗街道平南社区龙河路19号东方明珠城A201同学都荟2楼B01	-	13480821864	13480821864;13480816425	13480821864@139.com	704784222@qq.com	一般经营项目是：文化活动策划；礼仪策划；企业形象策划；展览展示；艺术品的设计与销售；平面设计；室内装饰设计；少儿舞蹈培训；少儿美术培训；从事广告业务。，许可经营项目是：
瑞恩映社（日照）摄影有限公司	存续	葛常凯	5万人民币	-	2020-09-07	2022-06-01	2020-09-07 至 无固定期限	山东省	日照市	日照经济技术开发区	91371100MA3TY03DXF	91371100MA3TY03DXF	371123200098597	MA3TY03D-X	16	有限责任公司(自然人投资或控股)	广播、电视、电影和录音制作业	日照瑞恩映社文化传媒有限公司	日照市经济开发区北京路街道路家沟11号	日照市经济开发区北京路街道路家沟11号	-	13806336160	13806336160	2215522175@qq.com	-	一般项目：婚庆礼仪服务；摄像及视频制作服务；照相机及器材销售；广播影视设备销售；电影摄制服务；广告制作；摄影扩印服务；其他文化艺术经纪代理；文化娱乐经纪人服务；组织文化艺术交流活动；礼仪服务；会议及展览服务；企业形象策划；项目策划与公关服务；服装服饰出租；广告设计、代理；租赁服务（不含出版物出租）（除依法须经批准的项目外，凭营业执照依法自主开展经营活动）
深圳市弈童天地文化传播有限公司	存续	方芳	5万人民币	5万人民币	2007-04-14	2021-04-06	2007-04-14 至 无固定期限	广东省	深圳市	南山区	91440300661029572F	91440300661029572F	440301103288201	66102957-2	46	有限责任公司	文化艺术业	-	深圳市南山区前海路西星海名城组团四第10栋1D	深圳市南山区前海路西星海名城组团四第10栋1D	-	13686858361	13686858361;13751156243	605307427@qq.com	13686858361@163.com;1067713632@qq.com;1049353669@qq.com	一般经营项目是：围棋培训，中国象棋培训，书法培训；国际象棋培训，美术培训，围棋活动，围棋赛事活动，围棋活动策划、文化交流策划、文体活动组织策划、企业形象策划；信息咨询（以上均不含限制项目）；国内贸易（不含专营、专控、专卖、特许商品），文学社团活动策划；电脑编程培训；文化艺术交流活动策划（不含演出）。（以上不含限制项目），许可经营项目是：
深圳张斌和众艺术文化传播有限公司	存续	张斌	5万人民币	5万人民币	2013-12-31	2019-06-20	2013-12-31 至 5000-01-01	广东省	深圳市	盐田区	9144030008774524XQ	9144030008774524XQ	440301108605055	08774524-X	20	有限责任公司(自然人独资)	文化艺术业	-	深圳市盐田区海山街道鹏湾社区海景二路1038号壹海公寓一区02栋0128	深圳市盐田区海山街道鹏湾社区沙头角海景二路1038壹海公寓一区02栋0128	-	13640943727	13640943727;0755-22355129;18157219347	11809273@qq.com	3167073235@qq.com;2401862579@qq.com;1376695513@qq.com	一般经营项目是：展览策划、艺术设计、艺术培训、书法培训、舞蹈培训、礼仪培训、声乐培训、音乐启蒙；乐器、书籍、文艺用品的购销。，许可经营项目是：文化传播、文艺创作。
南京柒条文化传媒有限公司	存续	葛欢	5万人民币	-	2019-11-04	2023-06-29	2019-11-04 至 无固定期限	江苏省	南京市	江宁区	91320191MA20BQHE4C	91320191MA20BQHE4C	320191000321126	MA20BQHE-4	10	有限责任公司(自然人投资或控股)	文化艺术业	-	南京市江宁区东山街道松风路20号宏茂大厦10层1001室	南京市江宁市区东山街道松风路20号宏茂大厦10层1001室	-	025-85423510	025-85423510;13851698347	1025834261@qq.com	851908464@qq.com;284873612@qq.com	许可项目：食品互联网销售（依法须经批准的项目，经相关部门批准后方可开展经营活动，具体经营项目以审批结果为准）一般项目：广告制作；摄像及视频制作服务；市场营销策划；日用百货销售；服装服饰零售；玩具、动漫及游艺用品销售；母婴用品销售；化妆品零售；教育咨询服务（不含涉许可审批的教育培训活动）；洗染服务；洗烫服务；专业保洁、清洗、消毒服务；鞋和皮革修理；互联网销售（除销售需要许可的商品）；箱包修理服务；自动售货机销售；技术服务、技术开发、技术咨询、技术交流、技术转让、技术推广；洗涤机械销售；日用化学产品销售；计算机软硬件及辅助设备零售（除依法须经批准的项目外，凭营业执照依法自主开展经营活动）
霍尔果斯聚创梦联广告有限公司	存续	陈蒙	5万人民币	5万人民币	2017-02-08	2022-02-17	2017-02-08 至 无固定期限	新疆维吾尔自治区	伊犁哈萨克自治州	霍尔果斯市	91654004MA77980P1N	91654004MA77980P1N	654000055044105	MA77980P-1	26	其他有限责任公司	文化艺术业	霍尔果斯微梦众联广告有限公司	新疆伊犁州霍尔果斯市亚欧路商贸中心三楼31014号	新疆伊犁州霍尔果斯市亚欧路商贸中心三楼31014号	-	0999-8797761	0999-8797761	jiumin@dcgroup.net.cn	wenyue@dcgroup.net.com;mali@microdreams.com	组织文化艺术交流活动（不含演出）；广告创意、策划、设计、制作、代理、发布；会议及展览服务；企业策划；企业管理咨询；软件开发；基础软件服务；销售自主研发的产品、文具用品、计算机、软件及辅助设备；互联网信息服务。（依法须经批准的项目，经相关部门批准后方可开展经营活动）
因火传媒（成都）有限公司	存续	刘敏	5万人民币	5万人民币	2020-06-17	2022-10-13	2020-06-17 至 无固定期限	四川省	成都市	-	91510100MA6565P40W	91510100MA6565P40W	510109002264186	MA6565P4-0	10	其他有限责任公司	广播、电视、电影和录音制作业	流量新势力科技（成都）有限公司	中国（四川）自由贸易试验区成都高新区天府大道北段1700号1栋2单元11层1103号	中国（四川）自由贸易试验区成都高新区天府大道北段1700号1栋2单元11层1103号	http://www.llxsl.com/	18993779979	18993779979;15026734404;19980762817	18993779979@163.com	13524555338@163.com;400-007-0608@llxsl.com	一般项目：广告发布（非广播电台、电视台、报刊出版单位）；技术服务、技术开发、技术咨询、技术交流、技术转让、技术推广；互联网销售（除销售需要许可的商品）；企业形象策划；广告设计、代理；广告制作；数据处理和存储支持服务；专业设计服务；信息系统集成服务；日用品销售；会议及展览服务；组织文化艺术交流活动；礼仪服务；市场营销策划；文艺创作（除依法须经批准的项目外，凭营业执照依法自主开展经营活动）。许可项目：食品经营；第二类增值电信业务（依法须经批准的项目，经相关部门批准后方可开展经营活动，具体经营项目以相关部门批准文件或许可证件为准）。
潮然然美食文化传播（汕头）有限公司	存续	林霖	5万人民币	-	2019-11-29	2019-11-29	2019-11-29 至 无固定期限	广东省	汕头市	龙湖区	91440507MA544JBM3Q	91440507MA544JBM3Q	440507000114096	MA544JBM-3	10	有限责任公司(自然人投资或控股)	文化艺术业	-	汕头市龙湖区珠池街道永津街26巷11号（金麟大厦）第13楼之01房	汕头市龙湖区珠池街道永津街26巷11号（金麟大厦）第13楼之01房	-	18029583622	18029583622	18029583622@139.com	-	餐饮服务；食品销售；文化传播活动的策划；茶文化交流活动的策划服务；市场营销策划，商务信息咨询；设计、制作、代理、发布各类广告；会展会务服务，展览展示服务，庆典礼仪服务，摄影服务；摄影器材租赁；电脑图文设计；办公设备的维护；灯光照明的系统安装；园林绿化工程设计施工；装饰工程施工；网络推广；销售：日用百货、工艺美术品（象牙、犀牛角及其制品除外）。(依法须经批准的项目，经相关部门批准后方可开展经营活动)〓
深圳市群芳园文化传播有限公司	存续	黄芳	5万人民币	-	2011-02-24	2020-12-11	2011-02-24 至 无固定期限	广东省	深圳市	罗湖区	9.14403e+17	9.14403e+17	440301105214466	57002661-6	16	有限责任公司	文化艺术业	-	深圳市罗湖区东湖街道梧桐山赤水洞村巷子坊105号、94-7号	深圳市罗湖区东湖街道梧桐山赤水洞村巷子坊105号、94-7号	-	15338833476	15338833476;13713974165;13802298098;0755-23617945	278494257@qq.com	1529533613@qq.com;632324929@qq.com;2241644343@qq.com;810790137@qq.com;2633785346@qq.com	一般经营项目是：文化活动策划；经济信息咨询；投资管理咨询（不含人才中介、证券、保险、基金、金融业务及其它限制项目）；日用品、化妆品的销售；国内贸易（法律、行政法规、国务院决定规定在登记前须经批准的项目除外）。，许可经营项目是：
深圳市明德通文化发展有限公司	存续	张鑫	5万人民币	-	2013-03-13	2020-05-06	2013-03-13 至 无固定期限	广东省	深圳市	坪山区	91440300064991966K	91440300064991966K	440301106955399	06499196-6	25	有限责任公司(自然人独资)	广播、电视、电影和录音制作业	-	深圳市坪山区龙田街道老坑社区西坑新大道20号 101	深圳市坪山区老坑社区龙田街道西坑新大道20号 101	-	13424309565	13424309565;18316852199;0755-28799559	1843277207@qq.com	1832327659@qq.com;2813169511@qq.com;1502371773@qq.com;846586530@qq.com	一般经营项目是：从事文化交流活动；从事广告业务；企业形象策划；文化活动策划；文化用品、工艺美术品、电子产品、礼品的购销及其他国内贸易；装潢设计；展览展示及批发、销售；美术设计、电脑动画设计；网上贸易、网上咨询、网上拍卖（法律、行政法规、国务院决定禁止的项目除外，限制的项目须取得许可后方可经营）；音像制品、图书出版物的销售；，许可经营项目是：文艺创作与表演。
景德镇市镇之源陶艺工作室	存续	王俊权	5万人民币	-	2007-09-29	2022-10-21	2007-09-29 至 无固定期限	江西省	景德镇市	珠山区	9.13602e+17	9.13602e+17	360200010000080	66745960-2	10	全民所有制	文化艺术业	景德镇市赖德全陶艺工作室	江西省景德镇市珠山区新厂西路351号	江西省景德镇市珠山区新厂西路351号	-	0798-8489193	0798-8489193;0798-8489296	253737794@qq.com	152670015@qq.com;jdzstys@163.com	一般项目：日用陶瓷制品制造，日用陶瓷制品销售，工艺美术品及礼仪用品制造（象牙及其制品除外），广告制作，文艺创作，专业设计服务，集贸市场管理服务，组织文化艺术交流活动，互联网销售（除销售需要许可的商品）（除依法须经批准的项目外，凭营业执照依法自主开展经营活动）
易县融媒文化传播运营中心	存续	于志勇	5万人民币	-	1993-04-01	2021-07-12	1993-04-01 至 无固定期限	河北省	保定市	易县	91130633666552186P	91130633666552186P	130633100000105	66655218-6	25	集体所有制	广播、电视、电影和录音制作业	易县广播电视局广告部	易 县电视局院内	易县迎宾大道	-	0312-8227655	0312-8227655;0312-8227600;0312-8211230	yxgbdst@126.com	boy1971girl@126.com;2695882729@qq.com	文艺创作与表演；组织文化艺术交流活动；广告设计、制作、发布；策划创意服务；包装装潢及其他印刷；影视节目制作；摄影扩印服务；其他会议、展览及相关服务；企业管理咨询服务；信息技术咨询服务；动漫、游戏数字内容服务；汽车租赁服务；文化用品设备出租；电子产品、通讯设备、工艺礼品（象牙及其制品除外）销售；住宅装饰和装修。（依法须经批准的项目，经相关部门批准后方可开展经营活动）
深圳市悦朗文体艺术发展有限公司	存续	张东生	5万人民币	-	2015-03-30	2018-09-13	2015-03-30 至 5000-01-01	广东省	深圳市	宝安区	9.14403e+17	9.14403e+17	440306112455769	33502474-1	10	有限责任公司	文化艺术业	-	深圳市宝安区西乡街道西乡大道大益广场1栋231	深圳市宝安区西乡街道西乡大道大益广场1栋231	www.yuelangjiaoyu.com	13418651544	13418651544;13714284553;18682421686;13530199090	867036344@qq.com	3498644903@qq.com;1640242753@qq.com;1273972874@qq.com	一般经营项目是：音乐培训、美术培训、舞蹈培训、教育培训；文化活动策划（不含经营卡拉OK、歌舞厅），文体艺术用品的销售与技术开发；投资兴办实业（具体项目另行申报）；国内贸易、货物及技术进出口。（法律、行政法规或者国务院决定禁止和规定在登记前须经批准的项目除外），许可经营项目是：
长春市布咔机器人教育咨询有限公司	存续	张国良	5万人民币	-	2018-06-13	2019-09-27	2018-06-13 至 无固定期限	吉林省	长春市	南关区	91220102MA159U477X	91220102MA159U477X	220102200625917	MA159U47-7	15	有限责任公司(自然人独资)	娱乐业	-	亚泰大街东、伊通河以西、碧泉山庄小区4号楼	亚泰大街东、伊通河以西、碧泉山庄小区4号楼	-	15843120365	15843120365;13689809271	2671802914@qq.com	2781373546@qq.com;1051751820@qq.com	教育信息咨询，机器人技术研发，技术咨询，无人机技术研发、技术转让、技术咨询，教育项目与教育科研文献研究与开发，机器人、无人机销售（依法须经批准的项目，经相关部门批准后方可开展经营活动）（法律、法规和国务院决定禁止的项目不得经营，依法须经批准的项目，经相关部门批准后方可开展经营活动）**
中山市漫音文化传媒有限公司	存续	郑润明	5万人民币	-	2021-08-13	2021-08-13	2021-08-13 至 无固定期限	广东省	中山市	-	91442000MA56YT6G5F	91442000MA56YT6G5F	442000002998674	MA56YT6G-5	45	有限责任公司(自然人投资或控股)	文化艺术业	-	中山市三乡镇平南村北堡一街176号首层	中山市三乡镇平南村北堡一街176号首层	zszpweb.com	13531890562	13531890562	693401825@qq.com	-	一般项目：组织文化艺术交流活动；技术服务、技术开发、技术咨询、技术交流、技术转让、技术推广；广告发布；广告设计、代理；市场营销策划；软件开发；专业设计服务；平面设计；个人互联网直播服务；办公服务；信息系统集成服务；摄影扩印服务；摄像及视频制作服务；数字文化创意内容应用服务；文艺创作；品牌管理；人力资源服务（不含职业中介活动、劳务派遣服务）。（除依法须经批准的项目外，凭营业执照依法自主开展经营活动）许可项目：互联网信息服务。（依法须经批准的项目，经相关部门批准后方可开展经营活动，具体经营项目以相关部门批准文件或许可证件为准）
延吉市凯瑞网络咖啡厅服务有限公司	存续	黄臣	5万人民币	5万人民币	2015-06-24	2021-03-26	-	吉林省	延边朝鲜族自治州	延吉市	91222401340003128M	91222401340003128M	222401200102901	34000312-8	10	有限责任公司(自然人投资或控股)	娱乐业	-	延吉市公园路1282号1011（文化城一楼）	延吉市公园路1282号1011	-	18104332223	18104332223;15948862292	276871480@qq.com	438763143@qq.com;15948862292@163.com;11054525@qq.com	互联网上网服务，咖啡馆服务、冷热饮服务；食品批发零售（依法须经批准的项目，经相关部门批准后方可开展经营活动）
糖人动漫（大连）有限公司	存续	于浩翔	5.714286万人民币	5.714286万人民币	2010-05-24	2021-06-15	2010-05-24 至 无固定期限	辽宁省	大连市	沙河口区	9.12102e+17	9.12102e+17	210200000315238	55496813-6	20	其他有限责任公司	文化艺术业	-	辽宁省大连市沙河口区中山路688号2101室	辽宁省大连市沙河口区中山路688号2101室	-	18642807113	18642807113;18941167559;0411-84795236;18642835411;13050579255;0411-86981723	guannan@tangrenjia.com	momo@tangrenjia.com;emma@tangrenjia.com;dean@tangrenjia.com;309157635@qq.com;dalian2009108@163.com	许可项目：互联网信息服务，电影发行，电视剧制作，电视剧发行，技术进出口（依法须经批准的项目，经相关部门批准后方可开展经营活动，具体经营项目以审批结果为准）一般项目：动漫游戏开发，专业设计服务，玩具、动漫及游艺用品销售，软件开发，数字文化创意软件开发，其他文化艺术经纪代理，电影摄制服务，文艺创作，广告设计、代理，图文设计制作，平面设计，数字内容制作服务（不含出版发行），技术服务、技术开发、技术咨询、技术交流、技术转让、技术推广，组织文化艺术交流活动，信息技术咨询服务（除依法须经批准的项目外，凭营业执照依法自主开展经营活动）
杭州艺姿堂文化创意有限公司	存续	楼佳琦	7万人民币	-	2017-06-12	2021-04-06	2017-06-12 至 9999-09-09	浙江省	杭州市	富阳区	91330183MA28TW5L7Y	91330183MA28TW5L7Y	330183000260502	MA28TW5L-7	10	有限责任公司(自然人投资或控股)	文化艺术业	杭州楼艺文化创意有限公司	浙江省杭州市富阳区富春街道天河路239号4层	浙江省杭州市富阳区富春街道天河路239号4层	-	13666644212	13666644212;15267020246;15088630937	861887726@qq.com	-	一般项目：组织文化艺术交流活动；会议及展览服务；婚庆礼仪服务；企业形象策划；信息咨询服务（不含许可类信息咨询服务）；办公用品销售；体育用品及器材批发；体育用品及器材零售；工艺美术品及礼仪用品销售（象牙及其制品除外）；从事艺术培训的营利性民办培训机构（除面向中小学生开展的学科类、语言类文化教育培训）(除依法须经批准的项目外，凭营业执照依法自主开展经营活动)。(分支机构经营场所设在：浙江省杭州市富阳区富春街道东兴路365号3层)
北京市朝阳区文化馆影剧院	存续	徐伟	7万人民币	-	1960-01-01	2017-09-12	1960-01-01 至 无固定期限	北京市	北京市	朝阳区	91110105MA017J7F5G	91110105MA017J7F5G	110105002014300	MA017J7F-5	49	全民所有制分支机构(非法人)	广播、电视、电影和录音制作业	-	北京市朝阳区朝外小庄	北京市朝阳区朝外小庄金台里17号文化馆后配楼305	-	010-85993950	010-85993950	wenhuaguan3950@163.com	-	放映电影、演出戏剧；录像放映；租场、台球。（企业依法自主选择经营项目，开展经营活动；依法须经批准的项目，经相关部门批准后依批准的内容开展经营活动；不得从事本市产业政策禁止和限制类项目的经营活动。）
武汉北学文化传播有限公司	存续	李春仙	8万人民币	3万人民币	2013-04-24	2020-12-21	2013-04-24 至 无固定期限	湖北省	武汉市	江汉区	9.14201e+17	9.14201e+17	420103000219412	06681590-7	10	有限责任公司(自然人投资或控股)	娱乐业	-	武汉市江汉区万松街解放大道万松园路口创世纪广场A单元25层19号	武汉市江汉区万松街解放大道万松园路口创世纪广场A单元25层19号	-	15971483134	15971483134	596257671@qq.com	191930035@qq.com	文化艺术交流活动策划；教育咨询服务（不含中小学文化类教育培训）；翻译服务；教育软件的技术开发、批发兼零售。（依法须经审批的项目，经相关部门审批后方可开展经营活动）
界首市怀峰文化传媒有限公司	存续	陈俊相	10万人民币	-	2016-08-09	2022-01-24	2016-08-09 至 2036-08-08	安徽省	阜阳市	界首市	91341282MA2MYK6K2T	91341282MA2MYK6K2T	341282000067481	MA2MYK6K-2	12	有限责任公司(自然人独资)	文化艺术业	-	界首市中州路生产街	界首市中州路生产街	-	15855819556	15855819556	15556822888@qq.com	05676337@qq.com;15855819556@qq.com;1136515796@qq.com;505741363@qq.com	文化演出；企业形象宣传策划。（依法须经批准的项目，经相关部门批准后方可开展经营活动）
上海聚翮文化传媒有限公司	存续	曾鹏	10万人民币	-	2019-09-16	2021-11-16	2019-09-16 至 2049-09-15	上海市	上海市	嘉定区	91310118MA1JN98X78	91310118MA1JN98X78	310118003860932	MA1JN98X-7	44	有限责任公司(自然人投资或控股)	文化艺术业	-	上海市嘉定工业区叶城路912号JT10561室	上海市闵行区申昆路1999号4号楼901、904室	shop43223502.youzan.com/v2/showcase/homepage?alias=Mq6n1KfEoE	18001983998	18001983998;18001933998;18616717221;18094612039	1776594945@qq.com	2434644699@qq.com	一般项目：组织文化艺术交流活动；礼仪服务；工艺美术品及收藏品批发（象牙及其制品除外）；会议及展览服务；企业形象策划；广告设计、代理；广告发布；广告制作；技术服务、技术开发、技术咨询、技术交流、技术转让、技术推广；电影摄制服务；图文设计制作；专业设计服务；市场营销策划；互联网销售（除销售需要许可的商品）；化妆品批发；机械设备销售；建筑材料销售；仪器仪表销售；五金产品批发；日用百货销售；橡胶制品销售；塑料制品销售；针纺织品及原料销售；计算机软硬件及辅助设备批发；电子产品销售；第一类医疗器械销售；健康咨询服务（不含诊疗服务）。（除依法须经批准的项目外，凭营业执照依法自主开展经营活动）许可项目：食品销售；货物进出口；技术进出口。（依法须经批准的项目，经相关部门批准后方可开展经营活动，具体经营项目以相关部门批准文件或许可证件为准）
佛山市南海区百变创造力文化传播有限公司	存续	陆国辉	10万人民币	10万人民币	2013-11-07	2021-09-29	2013-11-07 至 无固定期限	广东省	佛山市	南海区	91440605082580095N	91440605082580095N	440682000417682	08258009-5	11	有限责任公司(自然人投资或控股)	文化艺术业	-	佛山市南海区大沥镇黄岐广佛一路98号嘉洲广场三层铺号3A050（住所申报）	佛山市南海区大沥镇黄岐广佛一路98号嘉洲广场三层铺号3A050（住所申报）	-	18038743534	18038743534;0757-86083143;13925493488	18038743534@163.com	496296051@qq.com;13925493488@qq.com	一般项目：文艺创作；中小学生校外托管服务；幼儿园外托管服务；教育咨询服务（不含涉许可审批的教育培训活动）；信息咨询服务（不含许可类信息咨询服务）；信息技术咨询服务；市场营销策划；网络技术服务；体育竞赛组织；体育赛事策划；咨询策划服务；专业设计服务；玩具销售；体验式拓展活动及策划；面向家长实施的家庭教育咨询服务。（除依法须经批准的项目外，凭营业执照依法自主开展经营活动）
北京市鱼行街文化传播有限公司	存续	陈刚	10万人民币	10万人民币	2005-06-28	2015-10-23	2005-06-28 至 2025-06-27	北京市	北京市	朝阳区	9111010577707560XB	9111010577707560XB	110105008587922	77707560-X	21	有限责任公司(自然人投资或控股)	文化艺术业	-	北京市朝阳区北湖渠(朝阳区酿酒厂)48幢平房	北京市朝阳区北湖渠(朝阳区酿酒厂)48幢平房	-	13466655321	13466655321;010-64894846	13011898702@126.com	mayumei123456@126.com	组织文化艺术交流活动（不含演出）；电脑图文设计、制作；设计、制作、代理、发布广告；技术推广服务；展览服务。（依法须经批准的项目，经相关部门批准后依批准的内容开展经营活动。）
盐城亭湖海之韵乐团有限公司	存续	张卫军	10万人民币	-	2016-07-25	2022-06-08	2016-07-25 至 无固定期限	江苏省	盐城市	亭湖区	91320903MA1MQCE10A	91320903MA1MQCE10A	320928000347753	MA1MQCE1-0	12	有限责任公司(自然人投资或控股)	文化艺术业	盐城市盐都区海之韵乐团有限公司	盐城市区建军中路8号（1）	盐城市区建军中路8号	-	13770069567	13770069567;18601527316	18601527316@139.com	18601527316@189.com	乐团表演；乐器培训；乐器销售。（依法须经批准的项目，经相关部门批准后方可开展经营活动）
广州威格纳思文化发展有限公司	存续	李龙飞	10万人民币	-	2016-10-20	2019-04-03	2016-10-20 至 无固定期限	广东省	广州市	海珠区	91440101MA59FC5T8N	91440101MA59FC5T8N	440105000550657	MA59FC5T-8	15	有限责任公司(自然人投资或控股)	广播、电视、电影和录音制作业	-	广州市海珠区新港中路456号之一、456号之二1203房（仅限办公用途）	广州市海珠区新港中路456号之一、456号之二1203房（仅限办公用途）	-	020-31044674	020-31044674;13800138000;18102603006;18102603008	jl@niid.com	14789794@qq.com;gzwz80@163.com	群众参与的文艺类演出、比赛等公益性文化活动的策划;文化艺术咨询服务;会议及展览服务;商品零售贸易（许可审批类商品除外）;商品批发贸易（许可审批类商品除外）;互联网商品销售（许可审批类商品除外）;市场营销策划服务;企业形象策划服务;广告业;电子工程设计服务;工业设计服务;包装装潢设计服务;多媒体设计服务;动漫及衍生产品设计服务;饰物装饰设计服务;模型设计服务;美术图案设计服务;家具设计服务;珠宝首饰设计服务;电子产品设计服务;计算机信息安全产品设计;通信系统设备产品设计;货物进出口（专营专控商品除外）;技术进出口;家居饰品批发;家具批发;家具零售
广州丹丝丽弗文化艺术有限公司	存续	李林芷	10万人民币	10万人民币	2012-07-10	2018-08-14	2012-07-10 至 无固定期限	广东省	广州市	花都区	9.14401e+17	9.14401e+17	440121000122140	59834454-4	10	有限责任公司(自然人投资或控股)	广播、电视、电影和录音制作业	广州丹丝丽弗舞蹈文化艺术有限公司	广州市花都区新华街凤凰北路27号B区6-10号楼商铺二层01号商铺之一	广州市花都区新华街凤凰北路27号B区6-10号楼商铺二层01号商铺之一	-	13602805778	13602805778;13602805777;020-36932306;18122372215	3289672205@qq.com	2851229504@qq.com	大型活动组织策划服务（大型活动指晚会、运动会、庆典、艺术和模特大赛、艺术节、电影节及公益演出、展览等，需专项审批的活动应在取得审批后方可经营）;群众参与的文艺类演出、比赛等公益性文化活动的策划;舞台表演艺术指导服务;舞台表演道具服务;舞台表演化妆服务;舞台灯光、音响设备安装服务;舞台安装、搭建服务;舞蹈辅导服务;服装零售;服装批发;文化艺术咨询服务
福州台江速红造物文化创意有限公司	存续	关劲风	10万人民币	-	2019-01-17	2022-11-21	2019-01-17 至 无固定期限	福建省	福州市	台江区	91350103MA32F5JC9E	91350103MA32F5JC9E	350103100546239	MA32F5JC-9	31	有限责任公司(自然人投资或控股)	文化艺术业	-	福建省福州市台江区后洲街道玉环路10号中亭街改造利生苑1#楼5层01室-4	台江区后洲街道玉环路10号中亭街改造利生苑1#楼5层01室-4	www.shpokimi.cn	0591-83355799	0591-83355799;15059735090;18965009205	1067984172@qq.com	18965009205@qq.com;18965009205@163.com	一般项目：文艺创作；会议及展览服务；专业设计服务；玩具、动漫及游艺用品销售；玩具销售；商业综合体管理服务；信息技术咨询服务；组织文化艺术交流活动；企业形象策划；工艺美术品及礼仪用品制造（象牙及其制品除外）；礼品花卉销售；日用百货销售；文具用品零售；办公用品销售；计算机软硬件及辅助设备批发；服装服饰零售；箱包销售；电子产品销售；移动通信设备销售；照相机及器材销售；钟表销售；眼镜销售（不含隐形眼镜）；美发饰品销售；化妆品零售；珠宝首饰零售；包装服务；票务代理服务；体验式拓展活动及策划；以休闲、娱乐为主的动手制作室内娱乐活动；食品互联网销售（仅销售预包装食品）；日用陶瓷制品销售。（除依法须经批准的项目外，凭营业执照依法自主开展经营活动）许可项目：游艺娱乐活动；互联网游戏服务。（依法须经批准的项目，经相关部门批准后方可开展经营活动，具体经营项目以相关部门批准文件或许可证件为准）
深圳市乐橙岛文化传播有限公司	存续	段磊	10万人民币	-	2014-12-12	2019-03-19	2014-12-12 至 2034-12-11	广东省	深圳市	南山区	9.14403e+17	9.14403e+17	440301111825084	31977957-0	50	有限责任公司	文化艺术业	-	深圳市南山区南山街道南光社区创业路18号怡海广场东-904	深圳市南山区南山街道南光社区创业路18号怡海广场东-904	-	18926013577	18926013577;0755-25105776;13421830408;13544281561;13501588510;13828897537	lechengdao@163.com	44307861@qq.com;1353703211@qq.com;2941847792@qq.com	一般经营项目是：从事文化交流活动策划；企业形象策划；经济信息咨询；商务信息咨询，文化用品、工艺美术品销售及租赁，国内贸易;音乐培训；乐器租赁；乐器销售。，许可经营项目是：文艺创作与表演；从事广告业务。
太仓木瓜文化传媒有限公司	存续	冯毅	10万人民币	10万人民币	2013-09-18	2019-06-29	2013-09-18 至 2043-09-17	江苏省	苏州市	太仓市	91320585078266343B	91320585078266343B	320585000187917	07826634-3	19	有限责任公司(自然人投资或控股)	广播、电视、电影和录音制作业	-	太仓市开发区滨河路168-33号	太仓市开发区滨河路168-33号	www.tcmugua.com	18906225306	18906225306;18006225306;13306225306	13306225306@126.com	13306225306@163.com	广告设计、制作、代理、发布；网络工程、信息系统集成服务；多媒体设计、平面设计、包装服务、会议及展览服务、商务信息咨询；批发与零售食品、水果、办公用品、农产品、日用品、化妆品、卫生用品、清洁用品、玩具、礼品。（依法须经批准的项目，经相关部门批准后方可开展经营活动）
佛山市超极红传播有限公司	存续	白佳楠	10万人民币	-	2021-09-24	2023-03-10	2021-09-24 至 无固定期限	广东省	佛山市	顺德区	91440604MA5770N15F	91440604MA5770N15F	440602011256760	MA5770N1-5	41	有限责任公司(自然人投资或控股)	广播、电视、电影和录音制作业	-	广东省佛山市顺德区乐从镇广湛公路水藤段东侧乐从红星美凯龙品牌家具批发博览中心综合馆2FD202-1（住所申报）	广东省佛山市顺德区乐从镇广湛公路水藤段东侧乐从红星美凯龙品牌家具批发博览中心综合馆2FD202-1（住所申报）	-	17727304747	17727304747	546635444@qq.com	-	一般项目：组织文化艺术交流活动；企业管理咨询；信息咨询服务（不含许可类信息咨询服务）；咨询策划服务；家具销售；互联网销售（除销售需要许可的商品）；国内贸易代理；商务代理代办服务；教育咨询服务（不含涉许可审批的教育培训活动）；国内货物运输代理。（除依法须经批准的项目外，凭营业执照依法自主开展经营活动）
深圳市西阶文化发展有限公司	存续	谢娟萍	10万人民币	10万人民币	2010-09-29	2022-06-28	2010-09-29 至 无固定期限	广东省	深圳市	福田区	91440300562756416E	91440300562756416E	440301104970362	56275641-6	15	有限责任公司	文化艺术业	-	深圳市福田区华强北街道福强社区上步中路1043号深勘大厦701-702	深圳市福田区园岭街道长城社区百花五路5号长城大厦7栋A301	-	13510977720	13510977720	1120934081@qq.com	121366838@qq.com;13510977720@163.com	一般经营项目是：文体活动策划、礼仪策划、企业形象策划、展览展示策划；企业管理咨询（不含证券咨询、人才中介服务和其限制项目）；从事广告业务；国内贸易（法律、行政法规、国务院决定禁止的项目除外，限制的项目须取得许可后方可经营）。，许可经营项目是：
鸡西盛隆演艺有限公司	存续	王刚	10万人民币	10万人民币	2012-09-12	2022-04-19	2012-09-12 至 无固定期限	黑龙江省	鸡西市	鸡冠区	9.12303e+17	9.12303e+17	230300100045656	05286646-3	20	有限责任公司（非自然人投资或控股的法人独资）	文化艺术业	-	黑龙江省鸡西市鸡冠区兴国路中段113号	黑龙江省鸡西市鸡冠区兴国路中段113号	-	0467-6126918	0467-6126918;15304670467;0467-6105811;13303679992;18204678389	847075079@qq.com	1120956932@qq.com;153935787@qq.com;shenglongyanyi@163.cn	许可项目：营业性演出一般项目：文艺创作；组织文化艺术交流活动；会议及展览服务；礼仪服务；企业形象策划；企业管理咨询；市场营销策划；广告设计、代理；广告发布；摄像及视频制作服务；电影摄制服务；专业设计服务；旅游开发项目策划咨询；租借道具活动；租赁服务（不含许可类租赁服务）
南京嘉淇妹妹文化传媒有限公司	存续	王博	10万人民币	10万人民币	2018-06-06	2022-06-20	2018-06-06 至 无固定期限	江苏省	南京市	浦口区	91320111MA1WNBDA8B	91320111MA1WNBDA8B	320111000336444	MA1WNBDA-8	11	有限责任公司(自然人投资或控股)	广播、电视、电影和录音制作业	-	南京市浦口区江浦街道浦口大道37号明发新城中心01幢706室	南京市浦口区浦口街道浦口大道37号明发新城中心01幢706室	-	025-66007880	025-66007880;15952014935	425705547@qq.com	-	广告发布；平面设计；摄影服务。（依法须经批准的项目，经相关部门批准后方可开展经营活动）
南通三个钉子文化传播有限公司	存续	张小峰	10万人民币	-	2016-03-23	2022-07-05	2016-03-23 至 2036-03-22	江苏省	南通市	崇川区	91320602MA1MGKQ57K	91320602MA1MGKQ57K	320602000248827	MA1MGKQ5-7	21	有限责任公司	文化艺术业	-	南通市崇川区青年西路180号	南通市崇川区青年西路180号	www.3dingzi.com	18761708133	18761708133;15996679369;15189416340	504100219@qq.com	554026234@qq.com;alexseo@163.com;threenails@163.com	文化艺术交流活动策划；计算机技术服务；企业营销策划；企业形象策划；图文设计；会议及展览服务；广告经营；演出经纪；摄影摄像服务。（依法须经批准的项目，经相关部门批准后方可开展经营活动）
广州市雅芝兰婚礼策划有限公司	存续	张礼	10万人民币	5.1万人民币	2012-06-06	2022-07-06	2012-06-06 至 无固定期限	广东省	广州市	海珠区	91440105598312219F	91440105598312219F	440105000263675	59831221-9	16	有限责任公司(自然人投资或控股)	广播、电视、电影和录音制作业	-	广州市海珠区昌岗西路8号之三108室（仅限办公）	广州市海珠区昌岗西路8号之三108室（仅限办公）	-	13570031732	13570031732;15920826545;020-81005016	791892196@qq.com	123@qq.com	婚姻服务;大型活动组织策划服务;策划创意服务
新乡市高新区易安文化传媒有限公司	存续	姚鹏	10万人民币	-	2022-05-20	2022-05-24	2022-05-20 至 无固定期限	河南省	新乡市	新乡高新技术产业开发区	91410700MA9L90JP7E	91410700MA9L90JP7E	410792000100409	MA9L90JP-7	29	有限责任公司(自然人投资或控股)	广播、电视、电影和录音制作业	-	河南省新乡市高新区电子信息科技园208室	河南省新乡市高新区电子信息科技园208室	-	15993014115	15993014115	15993014115@163.cn	-	一般项目：文艺创作；个人互联网直播服务；软件开发；市场营销策划；广告设计、代理；广告制作；广告发布；文化娱乐经纪人服务；个人商务服务；项目策划与公关服务；组织文化艺术交流活动；电影制片；电影摄制服务（除依法须经批准的项目外，凭营业执照依法自主开展经营活动）
南通张谦围棋文化传播有限公司	存续	张谦	10万人民币	10万人民币	2013-07-02	2021-12-01	2013-07-02 至 2033-07-01	江苏省	南通市	崇川区	9.13206e+17	9.13206e+17	320601000032956	07270697-7	11	有限责任公司(自然人独资)	文化艺术业	-	南通市春晖花园11幢商业03室	南通市春晖花园11幢商业03室	-	17751312212	17751312212;13813725499	2453475526@qq.com	779199401@qq.com	一般项目：组织文化艺术交流活动（除依法须经批准的项目外，凭营业执照依法自主开展经营活动）
上海万马堂文化传播有限公司	存续	沈毅	10万人民币	10万人民币	2007-01-16	2016-10-25	2007-01-16 至 无固定期限	上海市	上海市	崇明区	91310230797061432P	91310230797061432P	310230000277952	79706143-2	12	有限责任公司(自然人投资或控股)	文化艺术业	-	上海市崇明县长江农场长江大街266号2331室	上海市普陀区岚皋路597号18英尺11楼1104-1105室	-	021-62982111	021-62982111;13818303338	judy.shen@wmtin.com	fox@wmtad.com	文化艺术交流和策划，代理、设计、制作、发布各类广告，企业形象策划，市场销售策划，商务咨询，展览展示服务，园林景观设计，家居饰品设计及销售。【依法须经批准的项目，经相关部门批准后方可开展经营活动】
上海翰灵文化传播有限公司	存续	徐海鹏	10万人民币	5万人民币	2013-12-25	2023-04-06	2013-12-25 至 2033-12-24	上海市	上海市	普陀区	91310107086231407U	91310107086231407U	310107000715425	08623140-7	47	有限责任公司(自然人投资或控股)	文化艺术业	-	上海市普陀区宁夏路235号510室	上海市普陀区宁夏路201号二楼D座	-	15121047200	15121047200;021-61263628	toto@xy-center.com	-	一般项目：组织文化艺术交流活动；社会经济咨询服务；广告设计、代理；广告发布；广告制作。（除依法须经批准的项目外，凭营业执照依法自主开展经营活动）
无锡换换奢品文化传媒有限公司	存续	倪婷婷	10万人民币	10万人民币	2021-06-02	2021-09-30	2021-06-02 至 无固定期限	江苏省	无锡市	梁溪区	91320213MA266MKF9H	91320213MA266MKF9H	320213000781231	MA266MKF-9	11	有限责任公司(自然人独资)	文化艺术业	-	无锡市梁溪区崇宁路28号3栋212室	无锡市梁溪区崇宁路28号3栋212室	-	0510-88087706	0510-88087706;18894545966	1939777906@qq.com	-	许可项目：酒类经营；食品销售（依法须经批准的项目，经相关部门批准后方可开展经营活动，具体经营项目以审批结果为准）一般项目：广告设计、代理；广告制作；平面设计；市场营销策划；企业形象策划；企业管理；信息咨询服务（不含许可类信息咨询服务）；企业管理咨询；摄像及视频制作服务；专业设计服务；咨询策划服务；教育教学检测和评价活动；礼仪服务；教育咨询服务（不含涉许可审批的教育培训活动）；信息系统运行维护服务；网络技术服务；信息技术咨询服务；技术服务、技术开发、技术咨询、技术交流、技术转让、技术推广；二手日用百货销售；金银制品销售；艺（美）术品、收藏品鉴定评估服务；日用品销售；皮革销售；钟表销售；钟表与计时仪器销售；日用百货销售；通讯设备销售；化妆品零售；珠宝首饰零售；珠宝首饰回收修理服务；电子产品销售；家用电器销售；家用电器零配件销售；日用家电零售；日用电器修理；办公用品销售；箱包销售（除依法须经批…
昌黎县尧水文化传媒有限公司	存续	孟港	10万人民币	10万人民币	2010-07-19	2021-09-17	2010-07-19 至 无固定期限	河北省	秦皇岛市	昌黎县	91130322559067708E	91130322559067708E	130322100004141	55906770-8	26	有限责任公司(国有独资)	文化艺术业	昌黎县尧水文化传媒中心	昌黎县四街路南127-1号	昌黎县四街路南127号	-	0335-2605705	0335-2605705;18003341445;0335-2568092;13722542911	clxyscm@163.com	clxyst@163.com	文艺创作与表演服务；娱乐设备、服装、鞋帽出租服务；旅游信息咨询服务；文化娱乐经纪人服务；会展服务；图书、报刊、办公用品、乐器、计算机、计算机软件及辅助设备、体育用品、工艺品、食用农产品、预包装食品批发、零售；广告设计、制作、发布；运行维护服务；数字内容服务；景区票务代理。（依法须经批准的项目，经相关部门批准后方可开展经营活动）
广州芳华艺术有限公司	存续	朱丽平	10万人民币	-	2019-11-07	2023-05-26	2019-11-07 至 无固定期限	广东省	广州市	荔湾区	91440101MA5D1B5U0M	91440101MA5D1B5U0M	440103002489778	MA5D1B5U-0	11	有限责任公司(自然人独资)	文化艺术业	-	广州市荔湾区锦佳一街2号2319房	广州市荔湾区锦御二街9号222、223、224房	-	18924111137	18924111137;13226683912	18924111137@189.cn	13226683912@qq.com	文艺创作;健身休闲活动;组织文化艺术交流活动
佛山市跃动文化传媒有限公司	存续	陈妙纯	10万人民币	-	2020-02-26	2021-07-19	2020-02-26 至 无固定期限	广东省	佛山市	南海区	91440604MA54BTJY83	91440604MA54BTJY83	440602000958046	MA54BTJY-8	23	有限责任公司(自然人独资)	广播、电视、电影和录音制作业	广东跃动文化传媒有限公司	佛山市南海区桂城街道平东昆岗西路7号地段综合楼6楼604号（住所申报）	佛山市南海区桂城街道平东昆岗西路7号地段综合楼6楼604号（住所申报）	-	18566439494	18566439494	18566439494@139.com	-	一般项目：电影摄制服务；组织文化艺术交流活动；广告设计、代理；平面设计；广告制作；文化娱乐经纪人服务；专业设计服务；信息技术咨询服务；互联网安全服务；教育咨询服务（不含涉许可审批的教育培训活动）；科技中介服务；知识产权服务；运输货物打包服务；技术服务、技术开发、技术咨询、技术交流、技术转让、技术推广；个人商务服务；信息咨询服务（不含许可类信息咨询服务）；计算机及通讯设备租赁；计算机软硬件及辅助设备零售；服装服饰零售；日用品销售；珠宝首饰批发；家具零配件销售；工艺美术品及礼仪用品制造（象牙及其制品除外）。（除依法须经批准的项目外，凭营业执照依法自主开展经营活动）。许可项目：电视剧制作；烟草制品零售。（依法须经批准的项目，经相关部门批准后方可开展经营活动，具体经营项目以相关部门批准文件或许可证件为准）。
成都驴二小文化传播有限公司	存续	曾沫涵	10万人民币	-	2017-08-22	2019-05-05	2017-08-22 至 3999-01-01	四川省	成都市	武侯区	91510107MA6DGCJ94U	91510107MA6DGCJ94U	510107001407774	MA6DGCJ9-4	10	有限责任公司(自然人投资或控股)	文化艺术业	成都驴二小教育咨询有限公司	成都市武侯区锦绣路1号3栋5层518号	成都市武侯区锦绣路1号3栋5层518号	-	13308014505	13308014505;13336089349;18408207441	593604905@qq.com	-	教育咨询；策划文化交流活动；文化艺术咨询。(依法须经批准的项目，经相关部门批准后方可开展经营活动）。
重庆爱阁传媒科技有限公司	存续	喻大菊	10万人民币	-	2020-12-29	2022-07-26	2020-12-29 至 无固定期限	重庆市	重庆市	江北区	91500105MA61AY9E8X	91500105MA61AY9E8X	500105013775401	MA61AY9E-8	16	有限责任公司	广播、电视、电影和录音制作业	-	重庆市江北区观音桥街道建新西路17号喵儿石创艺特区37幢第2层3、5、6、7号	重庆市江北区观音桥步行街2号附21号21-9	-	15111929527	15111929527;18623193757	123456@qq.com	-	一般项目：技术服务、技术开发、技术咨询、技术交流、技术转让、技术推广，电影摄制服务，摄像及视频制作服务，摄影扩印服务，婚庆礼仪服务，影视美术道具置景服务，文艺创作，会议及展览服务，软件开发，区块链技术相关软件和服务，网络技术服务（除依法须经批准的项目外，凭营业执照依法自主开展经营活动）
深圳市春曦影画文化传播有限公司	存续	李明国	10万人民币	10万人民币	2016-03-04	2023-04-26	2016-03-04 至 5000-01-01	广东省	深圳市	南山区	9.14403e+17	9.14403e+17	440301115224033	36026140-7	13	有限责任公司（自然人独资）	广播、电视、电影和录音制作业	-	深圳市南山区粤海街道高新区社区高新南一道006号TCL大厦A座10层SZDS1-C-A-10层-001	深圳市南山区粤海街道麻岭社区麻雀岭4号宿舍4栋4号楼201	www.szcxyh.com	18617145281	18617145281	605563937@qq.com	-	一般经营项目是：摄影摄像服务及相关咨询；广告美术策划设计；个人及企业形象策划；花艺设计及零售；信息咨询；广告业务；国内贸易；经营进出口业务（法律、行政法规、国务院决定禁止的项目除外，限制的项目须取得许可后方可经营）。，许可经营项目是：影视策划制作。
珠海市棒棒堂企业策划有限公司	存续	方锦福	10万人民币	10万人民币	2012-05-29	2016-05-20	2012-05-29 至 无固定期限	广东省	珠海市	香洲区	9144040059741853XF	9144040059741853XF	440400000341219	59741853-X	11	有限责任公司(自然人投资或控股)	广播、电视、电影和录音制作业	-	珠海市香洲区888商业中街38号商业204	珠海市香洲区888商业中街38号商业204	-	0756-2222939	0756-2222939	1053549856@qq.com	-	企业策划、房地产投资策划；商务服务（不含许可经营项目）；日用百货、建材、五金交电及其他商业批发、零售（不含许可经营项目）；设计、制作、发布、代理国内外各类广告。(依法须经批准的项目，经相关部门批准后方可开展经营活动)〓
广州博大文化传播有限公司	存续	秦广立	10万人民币	10万人民币	2007-01-15	2018-06-07	2007-01-15 至 无固定期限	广东省	广州市	白云区	91440101797377912T	91440101797377912T	440111000390549	79737791-2	12	有限责任公司(自然人投资或控股)	广播、电视、电影和录音制作业	-	广州市白云区白云大道1033号明珠中7、9明珠南街14-22号二楼南侧（仅限办公用途）	广州市白云区白云大道1033号明珠中7、9明珠南街14-22号二楼南侧（仅限办公用途）	-	13763316696	13763316696;13825095130;18620031088	13763316696@163.com	13763316696@139.com	企业形象策划服务;策划创意服务;群众参与的文艺类演出、比赛等公益性文化活动的策划;大型活动组织策划服务（大型活动指晚会、运动会、庆典、艺术和模特大赛、艺术节、电影节及公益演出、展览等，需专项审批的活动应在取得审批后方可经营）;文化艺术咨询服务;包装装潢设计服务;广告业;市场调研服务;企业管理咨询服务;企业信用信息的采集、整理、保存、加工及提供（金融信用信息除外）;商品批发贸易（许可审批类商品除外）;商品零售贸易（许可审批类商品除外）;工业设计服务;职业技能培训（不包括需要取得许可审批方可经营的职业技能培训项目）;体育培训;语言培训
南京艺盛智爱文化艺术交流有限公司	存续	万援兵	10万人民币	10万人民币	2014-07-10	2020-09-18	2014-07-10 至 2024-07-09	江苏省	南京市	建邺区	91320105302545372A	91320105302545372A	320105000201731	30254537-2	27	有限责任公司(自然人投资或控股)	文化艺术业	-	南京市建邺区奥体大街122号（N-B1-3，N-B1-4）	南京市建邺区奥体大街69号新城科技园01栋1702室	-	025-58163210	025-58163210;025-58397093;025-85937706;13851454975	941905867@qq.com	717964193@qq.com	文化艺术交流策划、企业形象策划、市场营销策划；公关礼仪服务；电脑图文设计、制作；文化艺术交流信息咨询、商务信息咨询、企业管理咨询；文化艺术培训（不含与学历教育相关的培训或服务）。（依法须经批准的项目，经相关部门批准后方可开展经营活动）一般项目：从事语言能力培训的营利性民办培训服务机构（除面向中小学生开展的学科类、语言类文化教育培训）（除依法须经批准的项目外，凭营业执照依法自主开展经营活动）
深圳市旧天堂文化传播有限公司	存续	涂飞	10万人民币	10万人民币	2006-11-08	2018-07-17	2006-11-08 至 无固定期限	广东省	深圳市	南山区	9.14403e+17	9.14403e+17	440301107588426	79542435-9	19	有限责任公司	文化艺术业	-	深圳市南山区华侨城东部工业区A5栋120-A	深圳市南山区华侨城东部工业区A5栋120-A	-	13501585718	13501585718;0755-86148090;13714629327;0755-21109830	13714629327@163.com	23556425962@qq.com;3262476691@qq.com;2238387179@qq.com	一般经营项目是：文化活动策划、信息咨询、艺术设计（不含限制项目）；广告业务（需审批的须取得审批后方可经营）。，许可经营项目是：演出经纪；娱乐场所经营；餐饮服务，图书期刊、音像制品批发和零售，奶茶，咖啡销售。
深圳市舞加舞文化艺术传播有限公司	存续	唐霞	10万人民币	-	2012-07-25	2023-03-07	2012-07-25 至 无固定期限	广东省	深圳市	宝安区	91440300050463660F	91440300050463660F	440306106425333	05046366-0	17	有限责任公司(自然人独资)	文化艺术业	-	深圳市宝安区新安街道海裕社区N17区深业新岸线会所一层	深圳市宝安区西乡街道宝源路西南侧阳光海湾花园3栋C208（办公场所）	-	13714139046	13714139046	947717531@qq.com	404503780@qq.com;1508466024@qq.com	一般经营项目是：文化活动策划（不含经营卡拉OK歌舞厅）；舞蹈、乐器、书法、绘画培训；乐器、书法用品、绘画用品的销售；其他文化艺术经纪代理；文艺创作；组织文化艺术交流活动；礼仪服务；婚庆礼仪服务；体育用品及器材零售；体育用品设备出租；体育保障组织；文化用品设备出租；服装服饰零售；服装服饰出租；鞋帽零售；面向家长实施的家庭教育咨询服务。（除依法须经批准的项目外，凭营业执照依法自主开展经营活动），许可经营项目是：文化娱乐经纪人服务；中小学生校外托管服务；幼儿园外托管服务；演出经纪；营业性演出；艺术考级活动；从事艺术培训的营利性民办培训机构（除面向中小学生开展的学科类、语言类文化教育培训）；托育服务。（依法须经批准的项目，经相关部门批准后方可开展经营活动，具体经营项目以相关部门批准文件或许可证件为准）
杭州拉柏文化创意有限公司	存续	宋迪伟	10万人民币	10万人民币	2013-08-22	2021-03-17	2013-08-22 至 2033-08-21	浙江省	杭州市	下城区	91330103077340943M	91330103077340943M	330103600196198	07734094-3	10	有限责任公司(自然人投资或控股)	文化艺术业	-	杭州市下城区环城北路220号杭州大厦购物中心C座主楼三层CZ302室	杭州市下城区环城北路220号杭州大厦购物中心C座主楼三层CZ302室	-	18658108100	18658108100;18857112836;13666620925	22685609@qq.com	-	服务：文化交流活动策划（除演出中介）、企业管理咨询、个人形象设计、美甲、理发；批发零售：美发用品、化妆品、珠宝、婚纱、针纺织品、工艺美术品、服装、服饰、百货。
佛山市绿屋之家文化传播有限公司	存续	崔建民	10万人民币	-	2018-01-22	2021-02-09	2018-01-22 至 无固定期限	广东省	佛山市	南海区	91440605MA519N391W	91440605MA519N391W	440682001038890	MA519N39-1	18	有限责任公司(自然人投资或控股)	文化艺术业	佛山市绿屋企业管理咨询有限公司	佛山市南海区桂城街道夏西A16街区华翠都荟1号楼401-405号（住所申报）	佛山市南海区桂城街道夏西A16街区华翠都荟1号楼401-405号（住所申报）	-	13829754604	13829754604;13902895650;13826193396	593803156@qq.com	13902895650@139.com;153886361@qq.com	文艺创作与表演；文化艺术培训（工商登记前置审批项目除外）；托儿所服务；其他居民服务业（儿童临时看护服务）；社会经济咨询（文化艺术咨询服务；儿童问题咨询服务；企业管理咨询服务；策划创意服务）；其他文化艺术业；其他文化艺术经纪代理；体育表演服务；会议、展览及相关服务；文化活动服务；体育咨询；体育竞赛组织；体育中介代理服务；体育场馆管理；群众文体活动；自然科学研究和试验发展；专业设计服务；社会人文科学研究；家庭服务。（依法须经批准的项目，经相关部门批准后方可开展经营活动。）(依法须经批准的项目，经相关部门批准后方可开展经营活动)〓
南京初晨文化传媒有限公司	存续	董路路	10万人民币	-	2019-11-15	2023-06-12	2019-11-15 至 无固定期限	江苏省	南京市	建邺区	91320105MA20EFAD8L	91320105MA20EFAD8L	320105000449413	MA20EFAD-8	19	有限责任公司(自然人独资)	广播、电视、电影和录音制作业	-	南京市江北新区柳州北路21号7幢二层2058室	南京市江北新区柳州北路21号7幢二层2058室	-	18352807298	18352807298	caiwubu@njmtcm.com	-	设计、制作、代理、发布国内各类广告；数据处理和存储服务；企业形象策划；市场营销策划；展览展示服务；组织文化艺术交流活动；信息技术咨询；演出经纪（须取得许可或批准后方可经营）。（依法须经批准的项目，经相关部门批准后方可开展经营活动）
苏州天视界文化传媒有限公司	存续	朱建伟	10万人民币	-	2018-04-27	2022-06-28	2018-04-27 至 无固定期限	江苏省	苏州市	苏州工业园区	91320594MA1WFJ0E6P	91320594MA1WFJ0E6P	320594000833387	MA1WFJ0E-6	21	有限责任公司(自然人独资)	文化艺术业	-	苏州工业园区金鸡湖商业广场1幢105室	苏州工业园区金鸡湖商业广场1幢105室	-	15952446610	15952446610;13402551752	646881178@qq.com	-	设计、制作、代理、发布：国内各类广告；文化艺术交流活动策划、舞台艺术造型策划、企业形象策划、市场营销策划、会务服务、展览展示服务、婚庆礼仪服务、摄影摄像服务；展台搭建；舞台设备、音响设备租赁；图文设计及制作；自营和代理各类商品及技术的进出口业务。（依法须经批准的项目，经相关部门批准后方可开展经营活动）
深圳市红舞鞋艺术培训有限公司	存续	张攀	10万人民币	-	2013-06-28	2017-11-14	2013-06-28 至 5000-01-01	广东省	深圳市	宝安区	9.14403e+17	9.14403e+17	440306107541901	07250554-2	15	有限责任公司	广播、电视、电影和录音制作业	深圳市飞扬红舞鞋艺术培训有限公司	深圳市宝安区福永街道政丰南路天欣花园一期一楼商铺107号	深圳市宝安区福永街道政丰南路天欣花园一期一楼商铺107号	-	13760491615	13760491615;13760329864	1256469751@qq.com	15934386@qq.com;13760329864@139.com	一般经营项目是：舞蹈、音乐、美术、书法、绘画、棋类培训；平面设计；文化活动策划；企业形象策划；企业管理咨询；办公用品、文化体育用品的销售。（以上均不含法律、行政法规、国务院决定规定须经批准的项目），许可经营项目是：
广州星蔚莱艺术有限公司	存续	陈旭辉	10万人民币	-	2018-08-08	2023-05-24	2018-08-08 至 无固定期限	广东省	广州市	天河区	91440101MA5C3TX374	91440101MA5C3TX374	440106002750823	MA5C3TX3-7	14	有限责任公司(自然人独资)	文化艺术业	广州枫钬伦舞蹈艺术有限公司	广州市天河区东莞庄路38号首层010铺（部位：B101-17）	广州市天河区东莞庄路38号首层010铺（部位：自编013铺）	-	13710890666	13710890666;020-23375227	13710890666@163.com	1658825600@qq.com;1975245770@qq.com	舞台表演艺术指导服务;文化艺术咨询服务;大型活动组织策划服务（大型活动指晚会、运动会、庆典、艺术和模特大赛、艺术节、电影节及公益演出、展览等，需专项审批的活动应在取得审批后方可经营）;贸易代理;商品零售贸易（许可审批类商品除外）
北京四季恒生餐饮娱乐有限公司	存续	郭有得	10万人民币	-	2021-02-24	2022-07-04	2021-02-24 至 2051-02-23	北京市	北京市	朝阳区	91110105MA020G8DXC	91110105MA020G8DXC	110105030479083	MA020G8D-X	11	有限责任公司(自然人投资或控股)	文化艺术业	-	北京市朝阳区亮马桥路48号院6号楼2至4层01四层402	北京市朝阳区亮马桥路48号院6号楼2至4层01四层403	-	010-52212600	010-52212600;13810898603	140379491@qq.com	1403794915@qq.com	歌舞娱乐；餐饮服务；销售食品；演出经纪；零售烟草；棋牌服务；出租商业用房；礼仪服务；会议服务；承办展览展示活动；销售工艺品；企业管理咨询。（市场主体依法自主选择经营项目，开展经营活动；歌舞娱乐、餐饮服务、销售食品、演出经纪、零售烟草以及依法须经批准的项目，经相关部门批准后依批准的内容开展经营活动；不得从事国家和本市产业政策禁止和限制类项目的经营活动。）
广州灵猫文化咨询服务有限公司	存续	黄梓铭	10万人民币	10万人民币	2019-04-18	2023-07-03	2019-04-18 至 无固定期限	广东省	广州市	天河区	91440101MA5CPG6D1U	91440101MA5CPG6D1U	440105002891592	MA5CPG6D-1	14	有限责任公司(自然人投资或控股)	文化艺术业	广州灵猫教育咨询有限公司	广州市天河区海明路22号220房	广州市天河区车陂大岗路5号1栋105室	http://www.wacomdrivers.com	13570993617	13570993617;15521321853;13531455411	372182433@qq.com	15521321853@163.com;495043134@qq.com	动漫游戏开发;业务培训（不含教育培训、职业技能培训等需取得许可的培训）;咨询策划服务;专业设计服务;市场营销策划;企业形象策划;企业管理咨询;企业管理;图文设计制作;广告设计、代理;广告制作;信息咨询服务（不含许可类信息咨询服务）;人力资源服务（不含职业中介活动、劳务派遣服务）;信息技术咨询服务;技术服务、技术开发、技术咨询、技术交流、技术转让、技术推广;组织文化艺术交流活动;数字文化创意内容应用服务;数字文化创意软件开发;数字内容制作服务（不含出版发行）;摄像及视频制作服务
吴桥县龙之传奇杂技演出有限公司	存续	王晓光	10万人民币	10万人民币	2008-12-05	2020-01-08	2008-12-05 至 2028-12-05	河北省	沧州市	吴桥县	9113092868276930X5	9113092868276930X5	130928000001282	68276930-X	24	有限责任公司(自然人投资或控股)	文化艺术业	-	吴桥县桑园镇太行道西嘉陵江路南侧	吴桥县桑园镇太行道西嘉陵江路南侧	-	0317-8323928	0317-8323928;0317-7341297	wqlzcq@163.com	zgwqzjt@163.com;1575526629@qq.com	经营性文艺演出；舞美设计；会展服务；庆典服务；工艺品（不含文物）销售；图文设计、制作；广告设计、制作、代理、发布；演出道具、演出服装租赁、销售；货物或技术进出口（国家禁止或涉及行政审批的货物和技术进出口除外）（依法须经批准的项目，经相关部门批准后方可开展经营活动）***
北京万有可爱力文化传媒有限公司	存续	戴国华	10万人民币	10万人民币	2021-09-07	2023-03-22	2021-09-07 至 无固定期限	北京市	北京市	东城区	91110101MA04EYFEX2	91110101MA04EYFEX2	110101031843699	MA04EYFE-X	11	其他有限责任公司	文化艺术业	-	北京市东城区花园胡同3号3幢3层301室	北京市东城区花园胡同3号3幢3层301室	v.douyin.com/U6UpdyM	010-68423599	010-68423599	admin@readinglife.com	-	组织文化艺术交流活动（不含营业性演出）；企业策划、设计；设计、制作、代理、发布广告；承办展览展示活动；技术咨询；技术转让；技术服务；文艺创作；影视策划；展厅的布置设计；服装设计；产品设计；销售体育用品、首饰、工艺品、玩具、文具用品、服装、鞋帽、电子产品；出版物零售；出版物批发。（市场主体依法自主选择经营项目，开展经营活动；出版物零售以及以及依法须经批准的项目，经相关部门批准后依批准的内容开展经营活动；不得从事国家和本市产业政策禁止和限制类项目的经营活动。）
厦门良辰集租赁服务有限公司	存续	李嘉林	10万人民币	-	2022-02-18	2022-02-18	2022-02-18 至 2072-02-17	福建省	厦门市	湖里区	91350206MA8UL6FH41	91350206MA8UL6FH41	350206201365711	MA8UL6FH-4	11	有限责任公司(自然人投资或控股)	文化艺术业	-	厦门市湖里区湖里大道54号301室	厦门市湖里区湖里大道54号301室	-	18950174572	18950174572	18950174572@126.com	-	一般项目：租赁服务（不含许可类租赁服务）；礼仪服务；化妆品零售；电影摄制服务；组织文化艺术交流活动；工艺美术品及礼仪用品销售（象牙及其制品除外）；文艺创作；个人互联网直播服务；专业设计服务；针纺织品及原料销售；服装服饰零售；文化用品设备出租；互联网销售（除销售需要许可的商品）；美发饰品销售；摄像及视频制作服务；咨询策划服务；信息咨询服务（不含许可类信息咨询服务）；个人商务服务；市场营销策划；企业形象策划。（除依法须经批准的项目外，凭营业执照依法自主开展经营活动）。
珠海市丰星传媒有限公司	存续	张彤	10万人民币	-	2018-12-26	2023-04-27	2018-12-26 至 无固定期限	广东省	珠海市	香洲区	91440400MA52PB688F	91440400MA52PB688F	440402000171897	MA52PB68-8	10	有限责任公司(自然人投资或控股)	广播、电视、电影和录音制作业	-	珠海市香洲区南湾南路6011号4层4001	珠海市香洲区拱北侨光西路169号首层103号房	-	17688222777	17688222777;18108852156	2192059155@qq.com	-	一般项目：组织文化艺术交流活动；广告制作；电影摄制服务；电影制作；广告设计、代理；平面设计；广告发布（非广播电台、电视台、报刊出版单位）；数字内容制作服务（不含出版发行）；其他文化艺术经纪代理；旅游开发项目策划咨询；个人商务服务；航空商务服务；商务秘书服务；商务代理代办服务；酒店管理；票务代理服务；旅客票务代理；运输代理（不含航空客货运代理服务和水路运输代理）；软件开发（除依法须经批准的项目外，凭营业执照依法自主开展经营活动）
内江市大千艺苑文化艺术咨询有限责任公司	存续	吴波	10万人民币	10万人民币	2011-11-24	2022-01-13	2011-11-24 至 无固定期限	四川省	内江市	市中区	91511002586476777H	91511002586476777H	511002000023725	58647677-7	12	有限责任公司(自然人投资或控股)	文化艺术业	-	内江市市中区叠象街综合市场	内江市市中区叠象街综合市场	www.njdqyy.com	0832-2100603	0832-2100603;13890561358;0832-5098655	306713185@qq.com	2978527789@qq.com	文化艺术咨询服务；教育咨询服务；艺术品展览策划服务；会议及展览服务；销售：工艺美术品（不含文物），文具用品；群众文化活动；种植：稻谷、玉米、花卉、林木育苗。（不得从事非法集资、吸收公众资金等金融活动；依法须经批准的项目，经相关部门批准后方可开展经营活动）。
海口宇奕翱翔文化传媒有限公司	存续	韩宇畴	10万人民币	-	2016-09-04	2022-07-26	2016-09-04 至 无固定期限	海南省	海口市	龙华区	91460100MA5RD7FH5C	91460100MA5RD7FH5C	460100011223759	MA5RD7FH-5	16	有限责任公司(自然人投资或控股)	娱乐业	海口宇奕实业有限公司	海南省海口市龙华区国贸玉沙路5号国贸中心大厦二楼	海南省海口市龙华区国贸玉沙路5号国贸中心大厦二楼	-	18818917166	18818917166;15902021546	247645450@qq.com	18818917166@163.com;15902021546@163.com;15902021546@159.com;2021546@qq.com	许可项目：食品销售（依法须经批准的项目，经相关部门批准后方可开展经营活动）一般项目：剧本娱乐活动；组织文化艺术交流活动；广告设计、代理；广告发布（非广播电台、电视台、报刊出版单位）；广告制作；会议及展览服务；娱乐性展览；休闲观光活动（除许可业务外，可自主依法经营法律法规非禁止或限制的项目）
深圳市乐敦文化发展有限公司	存续	温勇斌	10万人民币	-	2016-04-15	2021-10-28	2016-04-15 至 5000-01-01	广东省	深圳市	盐田区	91440300MA5DAQ0T0P	91440300MA5DAQ0T0P	440301115774895	MA5DAQ0T-0	10	有限责任公司	文化艺术业	-	深圳市盐田区海山街道鹏湾社区海景二路1038号壹海公寓一区02栋0210	深圳市盐田区海山街道鹏湾社区海景二路1038号壹海公寓一区02栋0210	-	13509631664	13509631664;13725543089;0755-83864743;18688393332	519732480@qq.com	13509631664@139.com;175138318@qq.com;2013718343@qq.com	一般经营项目是：文化活动策划，商务信息咨询，投资咨询，企业管理咨询；玩具销售及其它国内贸易（以上均不含法律、行政法规、国务院决定规定需前置审批和禁止的项目）。，许可经营项目是：教育培训。
杭州瞳墨文化艺术策划有限公司	存续	赵佳	10万人民币	10万人民币	2008-06-30	2018-12-27	2008-06-30 至 9999-09-09	浙江省	杭州市	江干区	9.13301e+17	9.13301e+17	330104000045728	67676412-3	12	有限责任公司(自然人投资或控股)	文化艺术业	-	浙江省杭州市江干区庆春东路66-1号501室	浙江省杭州市上城区凯旋街道庆春东路66-1号501号	-	13336188928	13336188928;13338188928;0571-86432960	874427514@qq.com	-	服务：文化艺术交流活动策划，文化艺术信息咨询，书画装裱，书画培训，图文设计（除广告）；批发零售：字画（非文物）；其他无需报经审批的一切合法项目。***（依法须经批准的项目，经相关部门批准后方可开展经营活动）
鼎昊健远（北京）影视科技有限责任公司	存续	董长柏	10万人民币	10万人民币	2013-07-05	2022-12-26	2013-07-05 至 2033-07-04	北京市	北京市	东城区	9.11101e+17	9.11101e+17	110101016054611	07167645-4	13	有限责任公司(自然人投资或控股)	文化艺术业	鼎昊健远（北京）商贸有限责任公司	北京市东城区前炒面胡同33号29号楼102室	北京市东城区前炒面胡同33号29号楼102室	-	15910666785	15910666785;13911897350;13041174959;13601342594	li1982831@vip.163.com	njgszyyx@163.com	技术开发、技术转让、技术服务、技术推广；影视策划；组织文化艺术交流；承办展览展示；经济贸易咨询；企业管理咨询；企业策划；公共关系服务；版权贸易；设计、制作、代理、发布广告；电脑图文设计；市场调查；会议服务；礼仪服务；翻译服务；舞蹈技术培训；音乐技术培训；计算机技术培训（以上培训不得面向全国招生）；财务咨询（不得开展审计、验资、查帐、评估、会计咨询、代理记账等需经专项审批的业务，不得出具相应的审计报告、验资报告、查帐报告、评估报告等文字材料）；租赁机械设备；摄影服务；销售新鲜水果、新鲜蔬菜、文化用品、体育用品、工艺品、医疗器械（限I类）、机械设备、电子产品、通讯设备、建筑材料、计算机、软件及辅助设备、汽车配件、日用品、化妆品、通讯设备、服装、鞋帽、针纺织品、箱包、珠宝首饰。（企业依法自主选择经营项目，开展经营活动；依法须经批准的项目，经相关部门批准后依批准的内容开展经营活动；不得从事本市产…
青岛中翕生境生态环境科技有限公司	存续	王霞	10万人民币	-	2017-12-05	2021-03-12	2017-12-05 至 无固定期限	山东省	青岛市	市南区	91370202MA3EYTN65C	91370202MA3EYTN65C	370202230371528	MA3EYTN6-5	12	有限责任公司(自然人独资)	娱乐业	青岛懿缓缓归文化发展有限公司 ; 青岛福慧阁文化发展有限公司	山东省青岛市市南区瞿塘峡路30号科技城14层L-1	山东省青岛市市南区瞿塘峡路30号科技城14层L-1	-	18765913931	18765913931	18765913931@163.com	13780679569@163.com;wangxia166_help@163.com	许可项目：住宅室内装饰装修；建设工程设计；演出经纪；生活美容服务。（依法须经批准的项目，经相关部门批准后方可开展经营活动，具体经营项目以相关部门批准文件或许可证件为准）一般项目：生态恢复及生态保护服务；园林绿化工程施工；宠物食品及用品零售；宠物食品及用品批发；树木种植经营【分支机构经营】；礼品花卉销售；工艺美术品及礼仪用品销售（象牙及其制品除外）；文具用品批发；文具用品零售；厨具卫具及日用杂品批发；组织文化艺术交流活动；电影摄制服务；广告发布（非广播电台、电视台、报刊出版单位）；广告设计、代理；翻译服务；餐饮管理；平面设计；图文设计制作；礼仪服务；信息咨询服务（不含许可类信息咨询服务）；企业管理咨询；市场营销策划；房地产咨询；房地产经纪；酒店管理；物业管理；住房租赁；会议及展览服务；社会经济咨询服务；日用玻璃制品销售；宠物销售（不含犬类）。（除依法须经批准的项目外，凭营业执照依法自主开展…
广州纯音乐器连锁有限公司	存续	张光华	10万人民币	-	2014-02-07	2023-01-11	2014-02-07 至 无固定期限	广东省	广州市	海珠区	91440101088155700R	91440101088155700R	440105000351431	08815570-0	12	有限责任公司(自然人投资或控股)	广播、电视、电影和录音制作业	广州纯音乐器有限公司	广州市海珠区江南大道中路148号二层N20、N28房	广州市海珠区江南大道中路148号二层N20、N28房	http://www.chunyinyueqi.com/	13580537294	13580537294;020-85218062;18922214456;18924167248	2236314381@qq.com	eeetyj@126.com;1536114660@qq.com	乐器批发;乐器零售;舞台灯光、音响设备安装服务;群众参与的文艺类演出、比赛等公益性文化活动的策划;音乐辅导服务;娱乐设备出租服务;教育咨询服务;文化艺术咨询服务;会议及展览服务
上海秤天文化传播有限公司	存续	胡定定	10万人民币	-	2016-05-23	2018-11-01	2016-05-23 至 2046-05-22	上海市	上海市	嘉定区	91310114MA1GTCH451	91310114MA1GTCH451	310114003089567	MA1GTCH4-5	17	有限责任公司(自然人投资或控股)	文化艺术业	-	上海市嘉定区真南路4268号2幢J1138室	上海市嘉定区真南路4268号2幢J1138室	-	18911223594	18911223594;15021484878	1079281188@qq.com	hudingding1@163.com	文化艺术交流策划，设计、制作、代理、发布各类广告，创意服务，会务服务。【依法须经批准的项目，经相关部门批准后方可开展经营活动】
北京红琴文化艺术中心	存续	窦林辉	10万人民币	10万人民币	2007-05-10	2017-03-09	2007-05-10 至 2057-05-09	北京市	北京市	大兴区	91110115662186748Q	91110115662186748Q	110115010191968	66218674-8	20	股份合作制	文化艺术业	-	北京市大兴区西红门镇兴海公园文体活动中心内一楼南厅	北京市大兴区西红门镇兴海公园文体活动中心内一楼南厅	-	13240454741	13240454741	14697895@qq.com	1220340744@qq.com	组织文化艺术交流活动（不含演出）；乐器、舞蹈、绘画、书法技术咨询、服务；乐器、舞蹈培训；销售乐器；教育咨询（不含出国留学咨询与中介服务）。(企业依法自主选择经营项目，开展经营活动；依法须经批准的项目，经相关部门批准后依批准的内容开展经营活动；不得从事本市产业政策禁止和限制类项目的经营活动。)
厦门淘画文化传播有限公司	存续	李志协	10万人民币	-	2014-05-28	2018-04-18	2014-05-28 至 2044-05-27	福建省	厦门市	海沧区	9.13502e+17	9.13502e+17	350205200055129	30287232-2	10	有限责任公司(自然人独资)	文化艺术业	-	厦门市海沧区海沧街道沧林三路129号502室	厦门市海沧区海沧街道沧林三路129号502室	-	18050025386	18050025386;13666048991;18050025385	105138169@qq.com	-	其他未列明文化艺术业；酒、饮料及茶叶零售；预包装食品零售；工艺美术品及收藏品零售（不含文物）；文具用品批发；其他文化用品批发；涂料零售；家具零售；五金产品批发；林业产品批发；服装批发；鞋帽批发；灯具、装饰物品批发；其他未列明批发业（不含需经许可审批的经营项目）；广告的设计、制作、代理、发布；专业化设计服务。
北京阳光学思教育咨询有限公司	存续	刘伟杰	10万人民币	10万人民币	2009-10-15	2022-02-18	2009-10-15 至 2029-10-14	北京市	北京市	通州区	91110112696388049B	91110112696388049B	110112012332187	69638804-9	19	有限责任公司(自然人独资)	文化艺术业	-	北京市通州区榆西一街1号院4号楼6层602室63920	北京市通州区中仓街道玉带河东街237号一层	-	18612983215	18612983215;13120464130;13501238035;13718103109	363969514@qq.com	junyouheying@163.com	教育咨询；组织文化艺术交流活动（不含棋牌）；计算机技术培训；美术培训；音乐培训；舞蹈培训；会议服务；承办展览展示；编辑服务；文艺创作；翻译服务；出版物零售。（市场主体依法自主选择经营项目，开展经营活动；出版物零售以及依法须经批准的项目，经相关部门批准后依批准的内容开展经营活动；不得从事国家和本市产业政策禁止和限制类项目的经营活动。）。
南京天徽文化传播有限公司	存续	陈杰	10万人民币	-	2018-01-26	2018-06-28	2018-01-26 至 无固定期限	江苏省	南京市	六合区	91320116MA1UYU0M3L	91320116MA1UYU0M3L	320123000474975	MA1UYU0M-3	16	有限责任公司(自然人投资或控股)	文化艺术业	-	南京市六合区雄州街道雄州南路158号钻石华府13幢2号	南京市六合区雄州街道雄州南路158号钻石华府13幢2号	-	18260089621	18260089621	18260089621@163.com	18260089621@126.com;18260089621@qq.com	文化艺术交流及咨询；书法培训；绘画培训；文具用品、字画、工艺品销售；展览服务；艺术品装裱服务。（依法须经批准的项目，经相关部门批准后方可开展经营活动）
上海同轭文化传播有限公司	存续	秦志	10万人民币	10万人民币	2018-08-13	2018-08-13	2018-08-13 至 无固定期限	上海市	上海市	崇明区	91310230MA1K1FB03T	91310230MA1K1FB03T	310230001885244	MA1K1FB0-3	17	有限责任公司(自然人投资或控股)	文化艺术业	-	上海市崇明区中兴镇兴工路37号7号楼187室（上海广福经济开发区）	上海市黄浦路淮海路300号K11 3806室	-	13761766071	13761766071	404270608@qq.com	-	文化艺术交流与策划，设计、制作、代理、发布各类广告，展览展示服务，会务服务，婚庆服务，企业形象策划，公关活动策划，电脑图文设计、制作，摄影摄像服务，日用百货的销售。【依法须经批准的项目，经相关部门批准后方可开展经营活动】
惠州市惠亚媒体广告有限公司	存续	洪文波	10万人民币	-	2014-06-13	2022-02-22	2014-06-13 至 2024-06-13	广东省	惠州市	惠阳区	91441300398125654T	91441300398125654T	441300000274324	39812565-4	10	有限责任公司(自然人投资或控股)	广播、电视、电影和录音制作业	-	惠州大亚湾西区樟树埔龙山一路61号德州城米兰春天花园4号楼二单元703号房	惠州大亚湾西区樟树埔龙山一路61号德州城米兰春天花园4号楼二单元703号房	www.dywhsl.com	18927386100	18927386100	149112247@qq.com	admin@huiya.cc;wenbo_hong@163.com	一般项目:广告制作;广告发布;广告设计、代理;城乡市容管理;电影摄制服务;礼仪服务;会议及展览服务;文艺创作;技术服务、技术开发、技术咨询、技术交流、技术转让、技术推广:市场营销策划;信息咨询服务(不含许可类信息咨询服务);专业设计服务;体育竞赛组织;组织文化艺术交流活动;工程管理服务;办公服务;软件开发;商务代理代办服务;采购代理服务销售代理;市场调查(不含涉外调查);业务培训(不含教育培训、职业技能培训等需取得许可的培训);家政服务;劳务服务(不含劳务派遣);互联网销售(除销售需要许可的商品);个人互联网直播服务;园区管理服务;租借道具活动;国内贸易代理;寄卖服务;工艺美术品及礼仪用品销售(象牙及其制品除外);非物质文化遗产保护;旅游开发项目策划咨询;人力资源服务(不含职业中介活动、劳务派遣服务);不动产登记代理服务。(除依法须经批准的项目外，凭营业执照依法自主开展经营活动)许可项目…
内蒙古中科博云文化传媒有限责任公司	存续	李渊博	10万人民币	10万人民币	2014-03-12	2021-01-07	2014-03-12 至 2034-03-11	内蒙古自治区	呼和浩特市	赛罕区	91150105093258210K	91150105093258210K	150105000091019	09325821-0	17	有限责任公司(自然人独资)(1151)	文化艺术业	-	内蒙古自治区呼和浩特市赛罕区鄂尔多斯大街电力家园G5栋1单元10层1-1001号	内蒙古自治区呼和浩特市赛罕区鄂尔多斯大街电力家园G5栋1单元10层1-1001号	-	18148253215	18148253215;18148272541;13204800222;15354830066;15354860066	125193689@qq.com	2280075184@qq.com	许可经营项目：无 一般经营项目：文化艺术交流活动策划、会议及展览服务、礼仪庆典服务、摄影服务、广告业、图文设计、翻译服务、企业管理咨询、商务信息咨询、市场营销策划、企业形象策划、教育信息咨询
石家庄冀发文化传媒有限公司	存续	高志彪	10万人民币	10万人民币	2008-06-05	2016-04-21	2008-06-05 至 无固定期限	河北省	石家庄市	桥西区	91130101676033304C	91130101676033304C	130101000017713	67603330-4	16	有限责任公司(自然人投资或控股)	广播、电视、电影和录音制作业	-	石家庄市新石北路368号1号楼206室	石家庄新石北路368号	-	13073148838	13073148838;0311-83990315	2997801324@qq.com	16164881@qq.com	设计、制作、代理、发布国内广告；展览展示影视、礼仪庆典、文化活动策划；企业形象策划、商务礼仪管理、技术项目咨询
南京知书文化传媒有限公司	存续	王志兴	10万人民币	-	2018-05-31	2022-06-20	2018-05-31 至 无固定期限	江苏省	南京市	浦口区	91320111MA1WMB7N05	91320111MA1WMB7N05	320111000335812	MA1WMB7N-0	15	有限责任公司(自然人投资或控股)	文化艺术业	-	南京市浦口区江浦街道雨山路48号文创园A区533号	南京市浦口区江浦街道雨山路48号文创园A区533号	-	18013827306	18013827306;025-58883868	caiwubu@njmtcm.com	-	广告设计、制作、代理、发布；企业形象策划；市场营销策划；展览展示服务；数据库管理；组织文化艺术交流活动；电子出版物销售；信息技术咨询。（依法须经批准的项目，经相关部门批准后方可开展经营活动）
成都翊风文化传媒有限公司	存续	李鸿程	10万人民币	10万人民币	2019-01-28	2020-10-30	2019-01-28 至 无固定期限	四川省	成都市	-	91510100MA6AD45Q3G	91510100MA6AD45Q3G	510109001602907	MA6AD45Q-3	10	有限责任公司(自然人投资或控股)	广播、电视、电影和录音制作业	-	中国（四川）自由贸易试验区成都高新区天府大道中段1388号1栋5层522号	中国（四川）自由贸易实验区成都高新区天府大道中段1388号1栋5层522号	-	15308031248	15308031248;18116588731	1449247796@qq.com	89430652822@qq.com	策划文化艺术交流活动；企业形象设计；演员经纪人代理；广告设计、制作、代理、发布（不含气球广告）；租赁、销售服装、摄影器材；研发计算机软硬件、网络设备；网络工程设计、施工（凭资质许可证经营）；销售：化妆品、日用品；餐饮服务（未取得相关行政许可（审批），不得开展经营活动）。（依法须经批准的项目，经相关部门批准后方可开展经营活动）。
郑州智动健康管理有限公司	存续	许静华	10万人民币	10万人民币	2015-09-24	2023-06-12	2015-09-24 至 无固定期限	河南省	郑州市	郑州经济技术开发区	91410100MA3X4K0RX4	91410100MA3X4K0RX4	410101000225569	MA3X4K0R-X	13	其他有限责任公司	娱乐业	-	河南自贸试验区郑州片区（郑东）商务内环路10号楼23层2301号	河南自贸试验区郑州片区（郑东）商务内环路10号楼23层2301号	-	0371-55680816	0371-55680816;15225112029;13598827322	290639309@qq.com	17793166@qq.com;wiseflt@163.com;529208211@qq.com	一般项目：健康咨询服务（不含诊疗服务）；体育用品及器材批发；体育用品及器材零售；服装服饰批发；服装服饰零售；鞋帽批发；鞋帽零售；日用百货销售；会议及展览服务；组织文化艺术交流活动；体育赛事策划；健身休闲活动（除依法须经批准的项目外，凭营业执照依法自主开展经营活动）许可项目：高危险性体育运动（游泳）（依法须经批准的项目，经相关部门批准后方可开展经营活动，具体经营项目以相关部门批准文件或许可证件为准）
北京湘鱼舫餐饮管理有限公司	存续	乔利彪	10万人民币	10万人民币	2014-05-06	2017-04-11	2014-05-06 至 2034-05-05	北京市	北京市	海淀区	9.11101e+17	9.11101e+17	110108017155872	39941790-7	11	有限责任公司(自然人投资或控股)	文化艺术业	-	北京市海淀区德政路夏霖园13号楼2层201	北京市海淀区德政路夏霖园13号楼2层201	-	13641259465	13641259465;010-52137062;010-62816518;18201063031;13911089858;13911798100	920901027@qq.com	lijieyss@126.com;1901172005@qq.com;10868917@qq.com;qiaolibiao@126.com	餐饮管理；酒店管理；技术开发、技术服务、技术推广、技术培训；会议服务；承办展览展示活动；组织文化艺术交流活动（不含营业性演出）；销售电子产品、五金、交电、工艺品、首饰、日用品；卷烟零售、雪茄烟零售（烟草专卖零售许可证有效期至2020年11月30日）。（企业依法自主选择经营项目，开展经营活动；依法须经批准的项目，经相关部门批准后依批准的内容开展经营活动；不得从事本市产业政策禁止和限制类项目的经营活动。）
深圳市永明文化发展有限公司	存续	黄永明	10万人民币	10万人民币	2014-05-09	2017-01-19	2014-05-09 至 2034-05-09	广东省	深圳市	福田区	91440300306001495C	91440300306001495C	440301109322780	30600149-5	18	有限责任公司	文化艺术业	-	深圳市福田区金田南路银庄大厦银河阁15D	深圳市福田区金田南路银庄大厦银河阁15D	-	15920046530	15920046530;0755-88307602;0755-83568138;15920048530	611046530@qq.com	309642929@qq.com;min0214@126.com	一般经营项目是：音乐培训；文化活动策划；乐器及其相关配件的批发与零售；舞台灯光音响设备、乐器的租赁；乐器上门维修。（法律、行政法规规定禁止的项目除外；法律、行政法规规定限制的项目须取得许可证后方可经营），许可经营项目是：音乐制作。
长沙卡特影像文化传播有限公司	存续	李庆文	10万人民币	-	2017-06-29	2021-09-22	2017-06-29 至 2067-06-28	湖南省	长沙市	长沙县	91430111MA4LUFRXXG	91430111MA4LUFRXXG	430111000504075	MA4LUFRX-X	23	有限责任公司(自然人投资或控股)	广播、电视、电影和录音制作业	-	湖南省长沙县星沙街道东四路188号中建悦和苑22栋南塔10层1035号	湖南省长沙市长沙县湘龙街道荣盛花语城9栋一单元	-	13548600245	13548600245	1227903653@qq.com	-	文化活动的组织与策划；摄影服务；文化艺术咨询服务；文化艺术交流活动的组织；文化艺术竞赛活动的组织策划；文艺表演、体育、娱乐活动的策划和组织；文化活动服务；大型活动组织策划服务；文化娱乐经纪；会议、展览及相关服务；机械设备技术服务；软件技术服务；电子技术服务；电子技术咨询；信息技术咨询服务；信息电子技术服务；信息科技技术咨询；信息科技技术服务；智能化技术服务；档案管理技术服务；运行维护服务；影视策划；摄影艺术辅导服务；照相服务；照片扩印及处理服务；彩扩服务；场地租赁；机械设备租赁；音像制品出租；音频和视频设备租赁；视频设备出租服务；照相器材出租服务；照相器材零售；照相机维修服务；影像设备技术咨询；影像设备检查；影像设备维修；乐器零售；课件拍摄制作；培训活动的组织；商业活动的策划；商业活动的组织；策划创意服务；品牌策划咨询服务；文化创意；图文制作；劳务外包服务；人力资源服务外包；人力资源和社…
深圳市卓星文化传播有限公司	存续	刘秋颖	10万人民币	10万人民币	2012-02-10	2023-03-23	2012-02-10 至 无固定期限	广东省	深圳市	龙华区	91440300590744738B	91440300590744738B	440307105982609	59074473-8	18	有限责任公司	文化艺术业	-	深圳市龙华区大浪街道高峰社区上早村151号201	深圳市龙华区大浪街道高峰社区上早村151号201	-	13480981036	13480981036;13554726812;13798248864;13724265468	1262525711@qq.com	13480981036@139.com;13554726812@139.com;13554817246@139.com;13724265468@qq.com	一般经营项目是：文化艺术活动策划；舞台造型策划；企业形象策划；市场营销策划；品牌策划；图文设计；展览展示策划；会议策划；赛事活动策划；礼仪策划；摄影服务；网络技术开发；国内贸易；教育培训；艺术培训。，许可经营项目是：职业技能培训。
深圳慢物文化传播有限公司	存续	廖伟	10万人民币	10万人民币	2011-01-20	2021-08-06	2011-01-20 至 无固定期限	广东省	深圳市	南山区	91440300568513642U	91440300568513642U	440301105179951	56851364-2	13	有限责任公司	文化艺术业	-	深圳市南山区沙河街道香山街社区文昌南街3号东部工业区A4栋103	深圳市南山区华侨城东部工业区A5栋228	-	18682097226	18682097226;18126392973;0755-86106865	2795277556@qq.com	2992332799@qq.com;445788754@qq.com;chichaqu3@126.com	一般经营项目是：文化活动策划，企业形象策划，服装设计，工业设计，摄影，国内贸易（不含专营、专控、专卖商品），经营进出口业务（法律、行政法规、国务院决定禁止的项目除外，限制的项目须取得许可后方可经营）。，许可经营项目是：
南京流潋紫影视文化工作室	存续	吴雪岚	10万人民币	-	2012-10-16	2019-06-29	-	江苏省	南京市	溧水区	9.13201e+17	9.13201e+17	320124000072130	05327946-3	300	个人独资企业	文化艺术业	-	溧水县石湫影视城	溧水石湫影视城	-	025-57271168	025-57271168;025-57271160;025-57271169;0571-57271169;0571-73484774	1249757683@qq.com	liulianziwuxuelan@163.com;2901033601@qq.com;wuxuelanggg@126.com;wuxuelamh@126.com	组织文化艺术交流；文艺创作；文艺演出；影视策划；影视演出；影视编剧；公共关系服务；影视制作服务。（依法须经批准的项目，经相关部门批准后方可开展经营活动）
北京诚泉文化发展有限公司	存续	孟欢	10万人民币	10万人民币	2010-11-18	2021-11-30	2010-11-18 至 2030-11-17	北京市	北京市	朝阳区	9.11101e+17	9.11101e+17	110112013378901	56582749-4	13	有限责任公司(自然人独资)	文化艺术业	-	北京市朝阳区工人体育场北路8号院1号楼10层01-1107内第B1102号	北京市朝阳区工人体育场北路8号院1号楼10层01-1107内第B1102号	-	010-84409929	010-84409929;13910561726	hanjun@gicorps.com.cn	alice@gicorps.com.cn	组织文化艺术交流活动；承办展览展示；经济贸易咨询；会议服务；设计、制作、代理、发布广告；市场营销策划；市场调查；企业策划；企业管理咨询；公共关系服务；文化娱乐经纪人服务；技术咨询；营业性演出。（市场主体依法自主选择经营项目，开展经营活动；营业性演出以及依法须经批准的项目，经相关部门批准后依批准的内容开展经营活动；不得从事国家和本市产业政策禁止和限制类项目的经营活动。）
广州希乐园教育咨询有限公司	存续	陆艳丽	10万人民币	-	2019-01-02	2021-08-12	2019-01-02 至 无固定期限	广东省	广州市	白云区	91440101MA5CKXM062	91440101MA5CKXM062	440111003932383	MA5CKXM0-6	15	有限责任公司(自然人投资或控股)	广播、电视、电影和录音制作业	-	广州市白云区三元里街广园中路7号三楼301、303房（自主申报）	广州市白云区三元里街广园中路7号三楼301、303房（自主申报）	http://www.xileyuangz.com	13022075957	13022075957	13022075957@qq.com	1659961327@qq.com	婴幼儿启蒙咨询服务;文化艺术咨询服务;艺（美）术创作服务;文化推广（不含许可经营项目）;书法篆刻创作服务;美术图案设计服务;文化研究;群众参与的文艺类演出、比赛等公益性文化活动的策划;文化传播（不含许可经营项目）
宿迁舞韵文化传播有限公司	存续	刘彦南	10万人民币	-	2013-07-24	2022-06-08	2013-07-24 至 无固定期限	江苏省	宿迁市	宿城区	9.13213e+17	9.13213e+17	321302000076002	07466200-7	27	有限责任公司(自然人独资)	文化艺术业	-	宿迁市宿城区豪域花园东门院内	宿迁市宿城区豪域花园东门院内	www.sqwuyun.com	13812306003	13812306003;15651399905;18605271618;15150792155	541445779@qq.com	541446779@qq.com;893672209@qq.com	艺术培训，演出活动策划，演出服装、道具销售，庆典礼仪服务，舞美设计，舞蹈创作服务。（依法须经批准的项目，经相关部门批准后方可开展经营活动）
云梦星辰科技发展（成都）集团有限公司	存续	张志林	10万人民币	-	2018-05-14	2022-11-29	2018-05-14 至 无固定期限	四川省	成都市	-	91510100MA6CF27F3Q	91510100MA6CF27F3Q	510109001390873	MA6CF27F-3	13	有限责任公司（自然人投资或控股的法人独资）	广播、电视、电影和录音制作业	四川魔灯智媒文化传媒有限公司	中国（四川）自由贸易试验区成都高新区吉泰路666号2栋25层3号	中国（四川）自由贸易试验区成都高新区吉泰路666号2栋25层3号	-	028-62303581	028-62303581;028-87781305;028-67138509	237633987@qq.com	-	一般项目：技术服务、技术开发、技术咨询、技术交流、技术转让、技术推广；互联网数据服务；云计算设备销售；储能技术服务；数据处理和存储支持服务；软件开发；商标代理；广告发布；广告设计、代理；办公用品销售；电子产品销售。（除依法须经批准的项目外，凭营业执照依法自主开展经营活动）
深圳市星沃传媒有限公司	存续	王秀飞	10万人民币	10万人民币	2015-05-28	2020-11-26	2015-05-28 至 5000-01-01	广东省	深圳市	龙岗区	91440300342618011A	91440300342618011A	440301112982558	34261801-1	11	有限责任公司(自然人独资)	广播、电视、电影和录音制作业	-	深圳市龙岗区布吉街道可园社区可园花园五期15号楼C栋307	深圳市龙岗区布吉街道可园社区可园花园五期15号楼C栋307	-	13480736389	13480736389;15818596519	173210534@qq.com	357873304@qq.com;623759413@qq.com	一般经营项目是：投资管理（不得从事信托、金融资产管理、证券资产管理等业务）；投资咨询；经济信息咨询；文化活动策划；展览展示策划；会务策划；财务咨询；企业管理咨询；股权投资；投资兴办实业（具体项目另行申报）；网络技术开发、通信技术开发及技术咨询；计算机软硬件的开发与销售；经营电子商务；国内贸易；经营进出口业务。（法律、行政法规、国务院决定禁止的项目除外，限制的项目须取得许可后方可经营），许可经营项目是：
上海四季天翔文化艺术发展有限公司	存续	李妍	10万人民币	-	2016-07-14	2018-06-19	2016-07-14 至 2036-07-13	上海市	上海市	奉贤区	91310120MA1HL6XW7J	91310120MA1HL6XW7J	310120003299030	MA1HL6XW-7	11	有限责任公司（自然人独资）	文化艺术业	-	上海市奉贤区环城西路3111弄555号4幢-4677	奉贤区环城西路3111弄555号4幢	-	021-58837778	021-58837778;13611838252;021-60796952;021-60798930	185568439@qq.com	-	文化艺术交流策划，企业形象策划，影视策划，舞蹈艺术咨询服务，展览展示服务，礼仪服务，摄影服务，从事舞蹈文化领域内的技术开发、技术咨询、技术转让、技术服务，乐器租赁，文具用品、办公用品、工艺品的批发、零售。【依法须经批准的项目，经相关部门批准后方可开展经营活动】
余姚市童梦汇儿童娱乐有限责任公司	存续	张奇锋	10万人民币	10万人民币	2018-07-10	2020-04-24	2018-07-10 至 9999-09-09	浙江省	宁波市	余姚市	91330281MA2CHP6B0E	91330281MA2CHP6B0E	330281000430695	MA2CHP6B-0	23	有限责任公司(自然人投资或控股)	娱乐业	-	浙江省余姚市新建北路230号二楼	浙江省余姚市新建北路230号二楼	-	15888503749	15888503749;15258332070;13805809288	702289216@qq.com	-	小型室内儿童游乐场（无赌博类）；美术、舞蹈、声乐的培训；母婴用品的批发、零售。（依法须经批准的项目，经相关部门批准后方可开展经营活动）
广州崴帝斯健身有限公司	存续	王昌群	10万人民币	-	2015-09-23	2022-11-24	2015-09-23 至 无固定期限	广东省	广州市	天河区	91440106MA59A62T5J	91440106MA59A62T5J	440106001330971	MA59A62T-5	21	其他有限责任公司	文化艺术业	-	广州市天河区天河路502号601房	广州市天河区林和中路178号501房、180号501房(不可做厂房使用)	-	020-61989679	020-61989679;18665658307;13927731890	1360013670@qq.com	522580837@qq.com	竞技体育科技服务;健身服务;个人形象设计服务;体育器材及配件制造;体育设备、器材出租;健美运动技术咨询;体育用品及器材零售;商品零售贸易（许可审批类商品除外）;商品批发贸易（许可审批类商品除外）;运动场馆服务（游泳馆除外）;全民健身科技服务;体育器材装备安装服务;体育运动咨询服务;营养健康咨询服务;训练健身器材制造;企业形象策划服务;大型活动组织策划服务（大型活动指晚会、运动会、庆典、艺术和模特大赛、艺术节、电影节及公益演出、展览等，需专项审批的活动应在取得审批后方可经营）;群众参与的文艺类演出、比赛等公益性文化活动的策划;美容健身咨询服务;游泳馆;美容服务
重庆市越佳文化传播有限公司	存续	李启富	10万人民币	-	2014-07-21	2021-10-15	2014-07-21 至 无固定期限	重庆市	重庆市	九龙坡区	91500107305048566E	91500107305048566E	500109002210213	30504856-6	11	有限责任公司(自然人独资)	文化艺术业	-	重庆市九龙坡区科创路65号附1-15-6号	重庆市九龙坡区科创路65号附1-15-6	-	18225179722	18225179722;023-68188865	443223793@qq.com	44323793@qq.com	一般项目：组织文化艺术交流活动，企业形象策划，信息咨询服务（不含许可类信息咨询服务），礼仪服务，会议及展览服务，玩具销售，文艺创作，电子产品销售，安全系统监控服务，电线、电缆经营，音响设备销售，办公设备耗材销售，办公设备销售，五金产品零售，计算机软硬件及辅助设备零售，计算机软硬件及辅助设备批发，软件开发，软件销售，服装服饰零售，服装服饰批发，日用杂品销售，建筑材料销售（除依法须经批准的项目外，凭营业执照依法自主开展经营活动）
上海谈辞文化传播有限公司	存续	孙欣	10万人民币	10万人民币	2017-05-12	2022-09-07	2017-05-12 至 2037-05-11	上海市	上海市	长宁区	91310105MA1FW72E3P	91310105MA1FW72E3P	310105000554493	MA1FW72E-3	23	有限责任公司(自然人投资或控股)	文化艺术业	-	上海市长宁区天山路641号19幢（1号楼）407M室	上海市长宁区安化路492号德必易园E座203室	-	15805178115	15805178115;18601611140	405544272@qq.com	-	文化艺术交流策划，设计、制作、代理、发布各类广告，市场营销策划，企业管理咨询，商务咨询，企业形象策划，网站建设，摄影摄像服务（除冲印），图文设计，网络工程，从事计算机科技领域内的技术开发、技术咨询、技术服务。【依法须经批准的项目，经相关部门批准后方可开展经营活动】
成都何必远方文化传播有限公司	存续	罗明嘉	10万人民币	10万人民币	2020-08-03	2020-08-03	2020-08-03 至 无固定期限	四川省	成都市	-	91510100MA62UW289N	91510100MA62UW289N	510109002301985	MA62UW28-9	10	有限责任公司(自然人投资或控股)	文化艺术业	-	成都高新区益州大道北段388号8栋11楼1109号	成都市双流区会龙大道365号中德英伦联邦A区	-	18302807598	18302807598	47109442@qq.com	-	组织文化艺术交流活动；销售珠宝首饰、工艺品（象牙及其制品除外）、收藏品（（不含许可经营项目）；国内贸易代理。（依法须经批准的项目，经相关部门批准后方可开展经营活动）
西安动人的旋律音乐文化传播有限公司	存续	刘瀚聪	10万人民币	10万人民币	2018-09-08	2018-09-08	2018-09-08 至 无固定期限	陕西省	西安市	雁塔区	91610133MA6W2PMH5D	91610133MA6W2PMH5D	610133100257142	MA6W2PMH-5	11	有限责任公司(自然人投资或控股)	文化艺术业	-	陕西省西安市曲江新区曲江池南路曲江兰亭20号楼4单元8层801室	陕西省西安市曲江新区曲江池南路 曲江兰亭20号楼4单元801室	-	13520708095	13520708095	654248985@qq.com	-	音乐的策划、创作、制作；文化艺术交流活动的组织、策划。（依法须经批准的项目，经相关部门批准后方可开展经营活动）
陕西星禾天成文化传媒有限公司	存续	王杰	10万人民币	-	2020-09-14	2020-09-14	2020-09-14 至 无固定期限	陕西省	西安市	雁塔区	91610113MAB0KBH55Y	91610113MAB0KBH55Y	610113100530466	MAB0KBH5-5	10	有限责任公司(自然人投资或控股)	文化艺术业	-	陕西省西安市雁塔区二环南路西段24号凯德广场（新地城店）2楼02-24	陕西省西安市雁塔区二环南路西段24号凯德广场（新地城店）2楼02-24	-	18629290388	18629290388	1304396229@qq.com	-	一般项目：组织文化艺术交流活动；其他文化艺术经纪代理；文艺创作；信息咨询服务（不含许可类信息咨询服务）；市场营销策划；企业形象策划；企业管理咨询；会议及展览服务；摄影扩印服务；健身休闲活动；摄像及视频制作服务。(除依法须经批准的项目外，凭营业执照依法自主开展经营活动)许可项目：艺术考级活动。(依法须经批准的项目，经相关部门批准后方可开展经营活动，具体经营项目以审批结果为准)
广州东辉文化传播有限公司	存续	游月苹	10万人民币	-	2019-10-28	2022-01-04	2019-10-28 至 无固定期限	广东省	广州市	越秀区	91440101MA5D0WP47W	91440101MA5D0WP47W	440104003191276	MA5D0WP4-7	11	有限责任公司(自然人投资或控股)	文化艺术业	-	广州市越秀区东风东路836号东峻广场二层B02	广州市越秀区东风东路836号东峻广场二层B02	-	13527722198	13527722198	1477372289@qq.com	-	技术服务、技术开发、技术咨询、技术交流、技术转让、技术推广;文艺创作;文化场馆管理服务;个人互联网直播服务（需备案）;电影摄制服务;体育竞赛组织;体育健康服务;游乐园服务;文化娱乐经纪人服务;组织体育表演活动;其他文化艺术经纪代理;组织文化艺术交流活动;娱乐性展览;乐器零售;文具用品零售;信息技术咨询服务;信息系统集成服务;企业管理咨询;企业形象策划;市场营销策划;咨询策划服务;会议及展览服务;文具用品批发;日用品批发;贸易经纪
深圳市鹏城星文化传播有限公司	存续	刘勇	10万人民币	-	2012-10-25	2022-07-18	2012-10-25 至 无固定期限	广东省	深圳市	宝安区	91440300056154041B	91440300056154041B	440307106637824	05615404-1	21	有限责任公司(自然人独资)	文化艺术业	-	深圳市宝安区新安街道甲岸社区7区甲岸村88栋B401	深圳市宝安区建安一路260号宝安书城东侧二楼	-	13602695307	13602695307;13510756894;15876703312;18475334559	13602695307@163.com	2673062178@qq.com	一般经营项目是：计算机软件开发；电子产品销售；文体用品的销售；从事广告业务；电子产品，计算机，软件及辅助设备销售。（法律、行政法规、国务院决定禁止的项目除外，限制的项目须取得许可后方可经营）。教育咨询服务（不含涉许可审批的教育培训活动）；市场营销策划；咨询策划服务；体育用品及器材零售；体育赛事策划；体育健康服务；体育经纪人服务；户外用品销售；组织文化艺术交流活动；其他文化艺术经纪代理。（除依法须经批准的项目外，凭营业执照依法自主开展经营活动），许可经营项目是：
厦门闻艺馥馨文化创意有限公司	存续	陈荟先	10万人民币	-	2017-04-25	2022-01-06	2017-04-25 至 9999-12-31	福建省	厦门市	思明区	91350203MA2Y6LPT84	91350203MA2Y6LPT84	350203200756638	MA2Y6LPT-8	26	有限责任公司(自然人独资)	文化艺术业	-	厦门市思明区文园路63-4号三楼	厦门市思明区文园路63-4号三楼	-	15859230907	15859230907;15259297527	15859230907@139.com	735086060@qq.com;990612579@qq.com	一般项目：文艺创作；数字文化创意软件开发；专业设计服务；数字文化创意内容应用服务；组织文化艺术交流活动；文化娱乐经纪人服务；数字内容制作服务（不含出版发行）；广告制作；平面设计；会议及展览服务；其他文化艺术经纪代理；咨询策划服务；图文设计制作。（除依法须经批准的项目外，凭营业执照依法自主开展经营活动）。
厦门市龙玥体育文化有限公司	存续	王龙	10万人民币	-	2017-12-07	2017-12-07	2017-12-07 至 2057-12-06	福建省	厦门市	思明区	91350203MA2YYLTM9W	91350203MA2YYLTM9W	350203200836814	MA2YYLTM-9	11	有限责任公司(自然人独资)	文化艺术业	-	厦门市思明区湖滨北路233号1105室	厦门市思明区湖滨北路233号1105室	-	13906000720	13906000720;13909000720	445122097@qq.com	-	体育场馆；休闲健身活动场所（不含高危险体育项目活动）；其他综合零售；酒、饮料及茶叶类预包装食品零售（含冷藏冷冻食品）；糕点、面包类预包装食品零售（含冷藏冷冻食品）；体育组织；教育辅助服务（不含教育培训及出国留学中介、咨询等须经许可审批的项目）；体育经纪人；提供小型儿童游乐设备服务（不含须经许可审批的项目）；体育用品及器材零售（不含弩）；文具用品零售；其他文化用品零售；服装批发；鞋帽批发；文化、艺术活动策划；服装零售；鞋帽零售；化妆品及卫生用品零售；其他日用品零售。
上海知贝文化传播有限公司	存续	王振婷	10万人民币	-	2014-08-13	2023-03-08	2014-08-13 至 2024-08-12	上海市	上海市	青浦区	91310118312138906X	91310118312138906X	310118003029010	31213890-6	20	有限责任公司(自然人投资或控股)	文化艺术业	-	上海市青浦区盈顺路715号2幢3层A区3664室	上海市青浦区淀山湖大道150弄93号309室	http://www.zhibeigantong.com/	021-59828088	021-59828088;021-38017092	529169202@qq.com	2898376292@qq.com;guomeng_chen@163.com	文化艺术交流策划咨询，广告设计、制作、代理、发布，动漫设计，礼仪服务，电子商务（不得从事增值电信、金融业务），会务服务，市场营销策划，企业管理咨询，销售日用百货、电子产品、办公设备及用品、服装服饰及辅料、玩具、家居用品、健身器械、工艺礼品（象牙及其制品除外）、音响设备、化妆品、鞋帽、箱包、布艺制品、母婴用品、食用农产品、眼镜。【依法须经批准的项目，经相关部门批准后方可开展经营活动】
广西南宁朵朵艺术教育咨询有限公司	存续	田莹	10万人民币	10万人民币	2014-09-11	2014-09-11	2014-09-11 至 无固定期限	广西壮族自治区	南宁市	青秀区	9145010331591128XA	9145010331591128XA	450103000201163	31591128-X	12	有限责任公司(自然人投资或控股)	娱乐业	-	南宁市青秀区中文路10号领世郡1号3号楼05号	南宁市青秀区中文路10号领世郡1号3号楼05号	-	19162384183	19162384183;15677155822;18677172121	40733605@qq.com	42677392@qq.com;2233794323@qq.com	教育信息咨询，文艺晚会策划服务，舞台艺术造型策划服务，文化艺术策划，文化交流活动策划。（依法须经批准的项目，经相关部门批准后方可开展经营活动。）
北京爱写乐读文化传播有限责任公司	存续	王萌	10万人民币	10万人民币	2012-10-26	2022-09-13	2012-10-26 至 2032-10-25	北京市	北京市	海淀区	91110108055568066E	91110108055568066E	110108015328292	05556806-6	23	有限责任公司(自然人独资)	文化艺术业	北京文益佳教育咨询有限责任公司 ; 北京读书种子教育科技有限责任公司	北京市海淀区知春路128号1号楼9层903A	北京市海淀区泛亚大厦701	readingseed-partner.com	13522569137	13522569137;15910302599;18911293775;010-66706101	wangzheng@dushuzhongzi.com	liushuomin@dushuzhongzi.com;1670588185@qq.com;liudianhong2012@163.com	组织文化交流活动（不含演出）；教育咨询；文化咨询；经济贸易咨询；技术开发、技术服务；计算机技术咨询；声乐培训、舞蹈培训；销售乐器、工艺品、日用品；承办展览展示活动。（市场主体依法自主选择经营项目，开展经营活动；依法须经批准的项目，经相关部门批准后依批准的内容开展经营活动；不得从事国家和本市产业政策禁止和限制类项目的经营活动。）
深圳市中广文体事业发展有限公司	存续	孙秋媚	10万人民币	-	2007-04-25	2022-08-12	2007-04-25 至 无固定期限	广东省	深圳市	龙岗区	91440300661000390F	91440300661000390F	440307103349274	66100039-0	11	有限责任公司(自然人独资)	文化艺术业	深圳市豪邦不锈钢冷冻设备有限公司 ; 深圳市宝隆源厨具设备有限公司 ; 深圳市方寸爱都服饰用品设备有限公司 ; 瀚冠（深圳）文体事业传媒发展有限公司 ; 强民会（深圳）文体事业传媒发展有限公司	深圳市龙岗区布吉街道德兴社区西环路德福中心307	深圳市龙岗区南湾街道南龙社区布沙路215号百门前工业区2号厂房6A3-1	-	13543300988	13543300988;0755-28935380	870826528@qq.com	-	一般经营项目是：文体用品（不含出版物）、文艺用品、文体设施的研发、设计、销售；教学设备及用品（不含出版物）的销售及上门安装维修；文化活动策划；文体设备及设施安装工程的施工；体育赛事策划；文体服饰、鞋类销售；展览展示策划；投资文体产业（具体项目另行申报）；国内贸易。（法律、行政法规禁止的项目除外；法律、行政法规限制的项目须取得许可后方可经营），许可经营项目是：
深圳市戎马炫音传媒有限公司	存续	郭星成	10万人民币	10万人民币	2013-08-08	2022-10-28	2013-08-08 至 5000-01-01	广东省	深圳市	南山区	91440300075831984N	91440300075831984N	440301107745704	07583198-4	13	有限责任公司	广播、电视、电影和录音制作业	深圳戎马新世纪广告有限公司	深圳市南山区南山街道南光社区创业路100号南海城中心4栋303	深圳市罗湖区翠竹街道翠达社区翠竹路2058号东京阁818	www.jnpaivx.cn	13509627557	13509627557;0755-26787811;13530103282	50108211@qq.com	83858562@qq.com;775929830@qq.com;1251527298@qq.com;1251527398@qq.com	一般经营项目是：从事广告业务（法律、行政法规规定应进行广告经营审批登记的，另行办理审批登记后方可经营），经济信息咨询，商务信息咨询，企业管理咨询，企业形象策划，市场营销策划，礼仪策划，会务策划，展览展示策划，文化交流活动策划，工艺美术品、电子产品、工艺礼品的购销，国内贸易，装潢设计，美术设计，电脑动画设计；信息技术咨询服务；业务培训（不含教育培训、职业技能培训等需取得许可的培训）；互联网销售（除销售需要许可的商品）。（除依法须经批准的项目外，凭营业执照依法自主开展经营活动），许可经营项目是：出版物零售业务。
上海墨舞文化传播有限公司	存续	杜威	10万人民币	10万人民币	2008-11-20	2020-04-20	2008-11-20 至 无固定期限	上海市	上海市	杨浦区	91310110682223358T	91310110682223358T	310228001143784	68222335-8	12	有限责任公司(自然人投资或控股)	广播、电视、电影和录音制作业	-	上海市杨浦区控江路2066号一号楼2F-17	上海市杨浦区控江路2066号一号楼2F-17	http://www.mowu.org	13262277799	13262277799;15821678372;021-61397929	tom@mdance.cn	1318827035@qq.com	一般项目：文化艺术辅导，文化艺术交流活动策划，体育赛事策划，舞蹈设计，舞台设计，广告设计、代理，广告制作，广告发布（非广播电台、电视台、报刊出版单位），公共活动策划，企业营销策划，网络技术领域内的技术咨询、技术服务、技术转让、技术开发，电脑图文设计，展览展示服务，会务服务，服装服饰销售。（除依法须经批准的项目外，凭营业执照依法自主开展经营活动）
永潮（上海）文化创意有限公司	存续	曾宪会	10万人民币	-	2020-09-28	2023-02-13	2020-09-28 至 无固定期限	上海市	上海市	奉贤区	91310101MA1FPJWD00	91310101MA1FPJWD00	310101000820918	MA1FPJWD-0	12	有限责任公司（自然人投资或控股的法人独资）	文化艺术业	-	上海市奉贤区大叶公路8188号8幢	上海市黄浦区南京东路829号裙房第3层104号商铺	-	18928861713	18928861713;13450635886;15921994173	acc@wazzupfamily.com	acc10@lamtoys.group;1282047564@qq.com	许可项目：货物进出口；技术进出口。（依法须经批准的项目，经相关部门批准后方可开展经营活动，具体经营项目以相关部门批准文件或许可证件为准）一般项目：软件开发；动漫游戏开发；平面设计；广告设计、代理；广告制作；图文设计制作；广告发布（非广播电台、电视台、报刊出版单位）；组织文化艺术交流活动；会议及展览服务；玩具销售；工艺美术品及收藏品零售（象牙及其制品除外）；技术服务、技术开发、技术咨询、技术交流、技术转让、技术推广；知识产权服务(商标代理服务、专利代理服务除外）；电子产品销售；计算机软硬件及辅助设备零售；照相机及器材销售；文具用品零售；办公用品销售；家居用品销售；日用百货销售；化妆品零售；箱包销售；鞋帽零售；珠宝首饰零售；钟表销售；眼镜销售（不含隐形眼镜）；普通货物仓储服务（不含危险化学品等需许可审批的项目）；装卸搬运。（除依法须经批准的项目外，凭营业执照依法自主开展经营活动）
有做（厦门）文化有限公司	存续	尹水之	10万人民币	-	2021-11-19	2022-06-30	2021-11-19 至 2071-11-18	福建省	厦门市	-	91350200MA8U9QNK9G	91350200MA8U9QNK9G	350299201162346	MA8U9QNK-9	12	有限责任公司(自然人投资或控股的法人独资)	文化艺术业	-	中国(福建)自由贸易试验区厦门片区华昌路125-8号104-2室之二	中国(福建)自由贸易试验区厦门片区华昌路125-8号104-2室之二	-	15060780280	15060780280	3408439208@qq.com	-	一般项目：文艺创作；数字内容制作服务（不含出版发行）；科技推广和应用服务；电影摄制服务；影视美术道具置景服务；摄像及视频制作服务；广告制作；其他文化艺术经纪代理；文化娱乐经纪人服务；专业设计服务；平面设计；组织文化艺术交流活动；图文设计制作；技术服务、技术开发、技术咨询、技术交流、技术转让、技术推广；市场营销策划；企业形象策划；咨询策划服务；婚庆礼仪服务；会议及展览服务；广告发布；广告设计、代理；教育教学检测和评价活动；体验式拓展活动及策划；教育咨询服务（不含涉许可审批的教育培训活动）；业务培训（不含教育培训、职业技能培训等需取得许可的培训）；社会经济咨询服务；礼仪服务；网络技术服务；互联网数据服务；互联网销售（除销售需要许可的商品）；玩具、动漫及游艺用品销售。（除依法须经批准的项目外，凭营业执照依法自主开展经营活动）许可项目：演出经纪。（依法须经批准的项目，经相关部门批准后方可开展经营…
广州品硕教育发展有限公司	存续	谭韶亚	10万人民币	-	2017-02-28	2021-05-25	2017-02-28 至 无固定期限	广东省	广州市	天河区	91440101MA59JRER18	91440101MA59JRER18	440106001866781	MA59JRER-1	16	有限责任公司(自然人投资或控股)	广播、电视、电影和录音制作业	-	广州市天河区黄埔大道中322号901房内编18室自编1号（仅限办公）	广州市天河区黄埔大道中322号901房内编18室自编1号（仅限办公）	-	13302282664	13302282664;18620285127;13825106664	138251066@qq.com	3129227133@qq.com	教育咨询服务;企业形象策划服务;个人形象设计服务;群众参与的文艺类演出、比赛等公益性文化活动的策划;大型活动组织策划服务（大型活动指晚会、运动会、庆典、艺术和模特大赛、艺术节、电影节及公益演出、展览等，需专项审批的活动应在取得审批后方可经营）
广州集大文化艺术服务有限公司	存续	张望宇	10万人民币	4.5万人民币	2012-03-08	2022-03-22	2012-03-08 至 无固定期限	广东省	广州市	天河区	91440104591519970F	91440104591519970F	440104000288474	59151997-0	21	有限责任公司(自然人投资或控股)	文化艺术业	广州集大教育信息咨询有限公司	广州市天河区悦景路33号118铺	广州市天河区悦景路33号118铺	www.jidaedu.org	18124270753	18124270753;18148716732;18148765216;18929545915;13527764119	18124270753@163.com	2754749074@qq.com;2931962256@qq.com;498115413@qq.com;359794115@qq.com	文化场馆管理服务;企业管理咨询;法律咨询（不包括律师事务所业务）;人工智能通用应用系统;专业设计服务;物业管理;人力资源服务（不含职业中介活动、劳务派遣服务）;组织体育表演活动;数字内容制作服务（不含出版发行）;规划设计管理;咨询策划服务;其他文化艺术经纪代理;商务代理代办服务;家政服务;网络技术服务;组织文化艺术交流活动;办公设备租赁服务;招生辅助服务;体育健康服务;信息系统集成服务;托育服务;中小学生校外托管服务（不含餐饮、住宿、文化教育培训）;办公服务;社会经济咨询服务;教育教学检测和评价活动;信息咨询服务（不含许可类信息咨询服务）;票务代理服务;企业形象策划;幼儿园外托管服务（不含餐饮、住宿、文化教育培训）;教学专用仪器销售;教学用模型及教具销售;计算机软硬件及辅助设备批发;计算机系统服务;计算机及通讯设备租赁
深圳市卓越黑骏艺术发展有限公司	存续	况克辉	10万人民币	10万人民币	2015-12-22	2021-07-22	2015-12-22 至 5000-01-01	广东省	深圳市	福田区	91440300359622711U	91440300359622711U	440301114692595	35962271-1	16	有限责任公司	文化艺术业	深圳市艺空间文化传媒有限公司	深圳市福田区沙头街道金城社区侨城东路1151号金海燕花园6栋1C	深圳市福田区沙头街道金城社区侨城东路1151号金海燕花园6栋1C	-	18194098915	18194098915;13760267204;13823152600	pengyicaishui@163.com	pengyicaishui@qq.com;1102746008@qq.com	一般经营项目是：教育培训；动漫产品设计；摄影服务；文化活动策划；电脑平面设计；礼仪策划；企业形象策划；投资咨询（不含证券、期货、保险及其它金融业务）；影视策划；从事广告业务；会议策划；工艺用品、艺术品的销售；国内贸易；货物及技术进出口 。（法律、行政法规、国务院决定规定在登记前须批准的项目除外），许可经营项目是：
深圳市米加文化传播有限公司	存续	刘木锦	10万人民币	-	2013-11-12	2019-05-08	2013-11-12 至 2033-11-12	广东省	深圳市	龙岗区	9.14403e+17	9.14403e+17	440301108310631	08344835-2	19	有限责任公司	广播、电视、电影和录音制作业	-	深圳市龙岗区布吉街道荣华路百合山庄17栋1单元603	深圳市龙岗区布吉街道荣华路百合山庄17栋1单元603	-	13632904316	13632904316	23041110@qq.com	44079586@qq.com	一般经营项目是：文化活动策划；从事广告业务，展览展示活动策划；摄影摄像服务（不含影视制作）；摄影器材的销售。，许可经营项目是：
武汉艺海佰沣文化艺术发展有限公司	存续	陈威	10万人民币	3万人民币	2021-08-09	2021-08-09	2021-08-09 至 无固定期限	湖北省	武汉市	江夏区	91420100MA4F1RL274	91420100MA4F1RL274	420100001782737	MA4F1RL2-7	12	其他有限责任公司	文化艺术业	-	武汉东湖新技术开发区高新二路9号北辰·光谷里6-101、6-103号商铺（自贸区武汉片区）	武汉东湖新技术开发区高新二路9号北辰.光谷里6-101、6-103号商铺（自贸区武汉片区）	-	027-88600196	027-88600196	426555455@qq.com	-	一般项目：数字文化创意内容应用服务；文艺创作；组织文化艺术交流活动；文化场馆管理服务；餐饮管理；商业综合体管理服务；玩具、动漫及游艺用品销售（除依法须经批准的项目外，凭营业执照依法自主开展经营活动）许可项目：餐饮服务（依法须经批准的项目，经相关部门批准后方可开展经营活动，具体经营项目以相关部门批准文件或许可证件为准）
中山市名淇文化传播有限公司	存续	蒋灯明	10万人民币	-	2021-08-24	2021-08-24	2021-08-24 至 无固定期限	广东省	中山市	-	91442000MA571G1U32	91442000MA571G1U32	442000003008776	MA571G1U-3	13	有限责任公司(自然人投资或控股)	文化艺术业	-	中山市沙溪镇沙溪大道6号时代倾成花园26幢301卡-自编3F020-022/026	中山市沙溪镇沙溪大道6号时代倾成花园26幢301卡-自编3F020-022/026	-	13377604383	13377604383	13377604383@139.com	-	一般项目：组织文化艺术交流活动；图书出租；教育咨询服务（不含涉许可审批的教育培训活动）；会议及展览服务；文具用品零售；工艺美术品及礼仪用品销售（象牙及其制品除外）
深圳市卡乐弗文化传播有限公司	存续	李响	10万人民币	-	2013-03-27	2016-07-09	2013-03-27 至 5000-01-01	广东省	深圳市	罗湖区	91440300064976782J	91440300064976782J	440301107032246	06497678-2	11	有限责任公司(自然人独资)	文化艺术业	-	深圳市罗湖区莲塘路229-9号鹏兴花园六期55#53#52#一楼裙楼A71#	深圳市罗湖区莲塘路229-9号鹏兴花园六期55#53#52#一楼裙楼A71	-	17820608085	17820608085;13923765230	2550713948@qq.com	13923765230@139.com	一般经营项目是：文化活动策划；乐器销售；展览展示策划；乐器培训；舞蹈培训。，许可经营项目是：
重庆匹萨文化传播有限公司	存续	潘桂兰	10万人民币	10万人民币	2009-03-02	2019-04-08	2009-03-02 至 无固定期限	重庆市	重庆市	江北区	91500105686201957N	91500105686201957N	500105000046551	68620195-7	13	有限责任公司	文化艺术业	-	重庆市江北区北滨一路368号金源时代购物广场G层（重庆西部书刊交易市场摊位）A017号	重庆市江北区北滨一路368号金源时代购物广场G层（重庆西部书刊交易市场摊位）A017号	-	023-86898390	023-86898390;13617668648;023-61809009	632314600@qq.com	876133001@qq.com	从事经批准的文化艺术交流活动；利用互联网及实体店批发、零售出版物（须经审批的经营项目，取得审批后方可从事经营）；影视策划；企业营销策划服务；办公用品、文化用品、体育用品、玩具、纸制品销售；互联网、电子科技领域内的技术开发、技术咨询、技术服务；技术转让；设计、制作、代理、发布国内外广告；提供互联网文化产品及其服务（须经审批的经营项目，取得审批后方可从事经营）；会务服务；展览展示服务；计算机软硬件的开发；网页设计；电脑图文设计制作；美术设计。**[依法须经批准的项目，经相关部门批准后方可开展经营活动]
激活印象（广州）文化传播有限公司	存续	林炜新	10万人民币	-	2019-11-28	2021-09-09	2019-11-28 至 无固定期限	广东省	广州市	黄埔区	91440101MA5D2BCEXH	91440101MA5D2BCEXH	440106005769527	MA5D2BCE-X	28	有限责任公司(自然人投资或控股)	文化艺术业	广州跳动的猴子文化有限公司	广州市黄埔区黄埔大道东983号1807房	广州市黄埔区黄埔大道东983号1807房	-	15920380835	15920380835	495575898@qq.com	-	普通机械设备安装服务;专用设备修理;信息技术咨询服务;光学仪器销售;金属制品销售;仪器仪表销售;商务代理代办服务;电子产品销售;机械设备销售;机械设备租赁;区块链技术相关软件和服务;软件销售;数字文化创意软件开发;软件外包服务;人工智能应用软件开发;软件开发;网络设备销售;网络与信息安全软件开发;网络技术服务;广告制作;广告发布（非广播电台、电视台、报刊出版单位）;工业设计服务;图文设计制作;广告设计、代理;平面设计;专业设计服务;组织体育表演活动;体育竞赛组织;企业形象策划;组织文化艺术交流活动;其他文化艺术经纪代理;摄影扩印服务;文艺创作
西安班马读书文化传播有限公司	存续	张国桥	10万人民币	10万人民币	2021-11-22	2022-06-09	2021-11-22 至 无固定期限	陕西省	西安市	未央区	91610112MA7D25KJ9F	91610112MA7D25KJ9F	610112100573785	MA7D25KJ-9	12	有限责任公司(自然人投资或控股)	文化艺术业	-	陕西省西安市未央区渭滨路381号贝多爱商场2楼1号商铺	西安市未央区渭滨路381号贝多爱商场2楼	-	13572908991	13572908991	1060096949@qq.com	-	一般项目：文化娱乐经纪人服务；其他文化艺术经纪代理；图书管理服务；图书出租；会议及展览服务；图文设计制作；文具用品零售；玩具销售；文艺创作；专业设计服务；广告设计、代理；日用品销售；教育咨询服务（不含涉许可审批的教育培训活动）；文化用品设备出租；文具用品批发；体育用品及器材零售；体育用品及器材批发；电子出版物出租；企业管理咨询；信息咨询服务（不含许可类信息咨询服务）；市场营销策划；组织文化艺术交流活动。(除依法须经批准的项目外，凭营业执照依法自主开展经营活动)许可项目：出版物零售；出版物互联网销售；食品销售。(依法须经批准的项目，经相关部门批准后方可开展经营活动，具体经营项目以审批结果为准)
上海润芽文化创意有限公司	存续	孙慧琳	10万人民币	-	2017-04-01	2020-11-24	2017-04-01 至 2037-03-31	上海市	上海市	徐汇区	91310101MA1FP6FQ34	91310101MA1FP6FQ34	310101000730056	MA1FP6FQ-3	22	有限责任公司（自然人独资）	文化艺术业	-	上海市徐汇区建国西路283号3幢906室	上海市徐汇区建国西路283号3幢906室	www.dianping.com/shop/67039520	13761628419	13761628419;15121034550	chen@chushibaby.com	-	一般项目：文化艺术交流与策划，企业形象策划，市场营销策划；广告设计、代理；广告发布（非广播电台、电视台、报刊出版单位）；广告制作；动漫设计；电脑图文设计制作；舞台灯光设计，服装设计，创意服务，摄影服务，婚庆礼仪服务，工艺礼品（象牙及其制品除外）、玩具、灯具、照明器材、摄影器材、数码产品、家具、家居用品、酒店设备及用品、母婴用品的销售。（除依法须经批准的项目外，凭营业执照依法自主开展经营活动）
南京古杉树文化发展有限公司	存续	孙科	10万人民币	10万人民币	2016-02-17	2022-03-31	2016-02-17 至 无固定期限	江苏省	南京市	玄武区	91320102MA1MFAL60M	91320102MA1MFAL60M	320102000331773	MA1MFAL6-0	14	有限责任公司(自然人投资或控股)	文化艺术业	南京正清舒心堂文化发展有限公司	南京市玄武区玄武大道90-28号	南京市玄武区玄武大道90-28号	-	13814009667	13814009667;13851990172;18051002877;025-83621169;025-83601169	82477628@qq.com	18051002877@163.cn.com;18051002877@163.com;service@sxsmart.net	文化艺术交流；健身服务；保健食品、食品销售(须取得许可或批准后方可经营)；旅游咨询服务；营养健康咨询；初级农产品销售。（依法须经批准的项目，经相关部门批准后方可开展经营活动）
北京加果文化传媒有限公司	存续	王春雷	10万人民币	10万人民币	2020-12-09	2023-03-07	2020-12-09 至 无固定期限	北京市	北京市	东城区	91110101MA01XX8L0U	91110101MA01XX8L0U	110101030041937	MA01XX8L-0	13	有限责任公司(法人独资)	文化艺术业	-	北京市北京经济技术开发区荣华中路8号院2号楼6层702-2单元	北京市北京经济技术开发区荣华中路8号院2号楼6层702-2单元	-	18028529543	18028529543	yinqing@yj543.com	-	一般项目：组织文化艺术交流活动；信息技术咨询服务；咨询策划服务；技术服务、技术开发、技术咨询、技术交流、技术转让、技术推广；市场营销策划；摄像及视频制作服务；品牌管理；平面设计；会议及展览服务；项目策划与公关服务；广告发布；广告设计、代理；广告制作；文艺创作；社会经济咨询服务。（除依法须经批准的项目外，凭营业执照依法自主开展经营活动）许可项目：广播电视节目制作经营。（依法须经批准的项目，经相关部门批准后方可开展经营活动，具体经营项目以相关部门批准文件或许可证件为准）（不得从事国家和本市产业政策禁止和限制类项目的经营活动。）
广州分子互动传媒有限公司	存续	徐丁	10万人民币	-	2022-04-12	2023-03-15	2022-04-12 至 无固定期限	广东省	广州市	海珠区	91440105MA7N9WQH1G	91440105MA7N9WQH1G	440105003466352	MA7N9WQH-1	15	有限责任公司(法人独资)	广播、电视、电影和录音制作业	-	广州市海珠区南边路38号之二十216室（仅限办公）	广州市海珠区南边路38号之二十216室（仅限办公）	-	010-85596959	010-85596959	zoupeng@fen-z.com	-	文艺创作;数字文化创意技术装备销售;数字文化创意软件开发;电影摄制服务;摄像及视频制作服务;专业设计服务;图文设计制作;组织文化艺术交流活动;动漫游戏开发;咨询策划服务;市场营销策划;办公用品销售;服装服饰零售;玩具、动漫及游艺用品销售;日用品销售;广告设计、代理;;出版物零售;出版物互联网销售
深圳市欧创空间文化传播有限公司	存续	潘成	10万人民币	10万人民币	2014-09-23	2018-03-12	2014-09-23 至 2034-09-23	广东省	深圳市	宝安区	9144030031162630XX	9144030031162630XX	440301111367299	31162630-X	13	有限责任公司	文化艺术业	-	深圳市宝安区新安街道翻身路翻身股份合作公司国际交流中心10楼	深圳市宝安区新安街道翻身路翻身股份合作公司国际交流中心10楼	-	13609612837	13609612837;13310834626;0755-8860590;0855-83239901;0755-33592008	2696549879@qq.com	13310834626@qq.com;593222713@qq.com;757154584@qq.com;ouchuangkongjian@163.com	一般经营项目是：从事广告业务（法律、行政法规规定应进行广告经营审批登记的，另行办理审批登记后方可经营）；企业形象策划、文化活动策划、 展览展示策划、市场营销策划、礼仪策划、婚礼策划；模特经纪；国内贸易（法律、行政法规和国务院决定规定在登记前须经批准的项目除外）。（企业经营涉及前置性行政许可的，须取得前置性行政许可文件后方可经营），许可经营项目是：教育咨询； 文艺表演团体的演出经纪；影视制作。
大连可伊思文化传媒有限公司	存续	曲娜	10万人民币	10万人民币	2017-12-12	2022-08-05	2017-12-12 至 2047-12-11	辽宁省	大连市	中山区	91210202MA0URAWF5W	91210202MA0URAWF5W	210202000144697	MA0URAWF-5	13	有限责任公司(自然人独资)	广播、电视、电影和录音制作业	大连可伊思科技有限公司	辽宁省大连市中山区中山路106号大楼7楼1号	辽宁省大连市中山区中山路106号大楼7楼1号	-	18698644455	18698644455;0411-81980411	qu0223@163.com	keys@163.com	许可项目：出版物零售（依法须经批准的项目，经相关部门批准后方可开展经营活动，具体经营项目以审批结果为准）一般项目：广告设计、代理，会议及展览服务，组织文化艺术交流活动，娱乐性展览，文艺创作，业务培训（不含教育培训、职业技能培训等需取得许可的培训），软件开发，信息技术咨询服务，咨询策划服务，图文设计制作，剧本娱乐活动（除依法须经批准的项目外，凭营业执照依法自主开展经营活动）
珠海市高地文化传播有限公司	存续	林坤	10万人民币	10万人民币	2010-10-18	2020-06-12	2010-10-18 至 无固定期限	广东省	珠海市	香洲区	9.14404e+17	9.14404e+17	440400000252697	56262476-3	20	有限责任公司(自然人投资或控股)	广播、电视、电影和录音制作业	-	珠海市香洲区柠溪路338号香宁花园103栋Ⅱ段4层办公101	珠海市香洲区柠溪路338号香宁花园103栋Ⅱ段4层办公101	-	18926958260	18926958260;0756-2680168	3478601271@qq.com	-	组织群众文化活动、组织会议及展览服务；设计、代理、发布国内外各类广告；企业策划；美术培训。(依法须经批准的项目，经相关部门批准后方可开展经营活动)〓
深圳市汉旗文化传播有限公司	存续	陈进	10万人民币	10万人民币	2010-12-23	2020-09-25	2010-12-23 至 无固定期限	广东省	深圳市	龙岗区	9.14403e+17	9.14403e+17	440307105126000	56705335-7	10	有限责任公司	文化艺术业	-	深圳市龙岗区龙岗街道龙岗社区陈屋街28号201	深圳市龙岗区龙岗街道龙岗社区陈屋街28号201	-	15989328177	15989328177;13612982091	441609876@qq.com	714597482@qq.com	一般经营项目是：文化活动策划；演员推广，演员代理，演出代理，演出营销，礼仪活动策划；文化艺术交流策划；企业形象策划；舞台造型设计；影视器材租赁；场地租赁服务；舞蹈培训；声乐培训；曲艺小品影视培训；影视项目策划；信息咨询；从事广告业务；装潢设计；展览展示策划；美术设计；电脑动画设计；服装、广告材料、文化用品、工艺美术品(象牙及其制品除外)、电子产品、日用百货的购销；摄影服务；经营电子商务；国内贸易；图文设计制作；文体赛事策划及执行；教育培训（不含学科类教育培训和职业类培训）;食品药品应急演练；户外拓展设计及策划；商务信息咨询；企业管理；会务服务；灯光音响设计；雕塑艺术设计；景观艺术设计；文化项目投资；动漫设计；服装设计；网页设计、制作；婚庆礼仪服务；自有设备租赁。，许可经营项目是：演出居间， 演出行纪，演出组织，演员签约，演出制作；视频拍摄及制作；影院运营管理。
无锡所泽文化有限公司	存续	林落宸	10万人民币	-	2020-12-29	2023-04-06	2020-12-29 至 无固定期限	江苏省	无锡市	惠山区	91320213MA24TCLB9P	91320213MA24TCLB9P	320213000740183	MA24TCLB-9	19	有限责任公司（自然人投资或控股的法人独资）	文化艺术业	-	无锡市惠山区惠山大道108-4-1507-1（地铁西漳站区）	无锡市惠山区惠山大道108-4-1507-1（地铁西漳站区）	-	17327483097	17327483097	17327483097@qq.com	-	一般项目：组织文化艺术交流活动；专业设计服务；文艺创作；平面设计；图文设计制作；广告设计、代理；软件开发；动漫游戏开发；软件销售；玩具、动漫及游艺用品销售；计算机系统服务；数字文化创意软件开发；技术服务、技术开发、技术咨询、技术交流、技术转让、技术推广；电影摄制服务；数字内容制作服务（不含出版发行）；版权代理；摄像及视频制作服务；信息系统集成服务；日用百货销售（除依法须经批准的项目外，凭营业执照依法自主开展经营活动）
北京宝丽妍技术服务咨询有限责任公司	存续	韩元君	10万人民币	-	2021-04-06	2023-07-05	2021-04-06 至 无固定期限	北京市	北京市	朝阳区	91110105MA028JWT5D	91110105MA028JWT5D	110105030773375	MA028JWT-5	10	有限责任公司(自然人投资或控股)	文化艺术业	北京缘来君往商贸有限公司	北京市朝阳区工人体育场北路8号院2号楼3层2301	北京市朝阳区工人体育场北路8号院6幢-1层-1318	-	13051322666	13051322666;13910950768	13051322666@163.com	13910950768@163.com	一般项目：科技中介服务；人力资源服务（不含职业中介活动、劳务派遣服务）；组织文化艺术交流活动；会议及展览服务；技术服务、技术开发、技术咨询、技术交流、技术转让、技术推广；广告制作；广告发布；广告设计、代理；日用品销售；日用品批发；软件开发；信息技术咨询服务；信息系统运行维护服务；企业管理咨询；企业管理；信息咨询服务（不含许可类信息咨询服务）；劳务服务（不含劳务派遣）；礼仪服务。（除依法须经批准的项目外，凭营业执照依法自主开展经营活动）许可项目：生活美容服务。（依法须经批准的项目，经相关部门批准后方可开展经营活动，具体经营项目以相关部门批准文件或许可证件为准）（不得从事国家和本市产业政策禁止和限制类项目的经营活动。）
南通铭海文化艺术交流有限公司	存续	喻嘉敏	10万人民币	10万人民币	2016-08-18	2022-05-30	2016-08-18 至 无固定期限	江苏省	南通市	如东县	91320623MA1MRTRR8N	91320623MA1MRTRR8N	320623000395787	MA1MRTRR-8	11	有限责任公司(自然人独资)	文化艺术业	-	南通市如东县掘港街道海花路186号B幢2层201-205	南通市如东县曹埠镇埠中路186号	-	18015213199	18015213199;18260559555	53536623@qq.com	1102214759@qq.com	许可项目：餐饮服务（依法须经批准的项目，经相关部门批准后方可开展经营活动，具体经营项目以审批结果为准）一般项目：组织文化艺术交流活动；托育服务；教育咨询服务（不含涉许可审批的教育培训活动）；企业形象策划；会议及展览服务；广告设计、代理；广告制作；广告发布；玩具销售；文具用品零售；办公用品销售；日用百货销售（除依法须经批准的项目外，凭营业执照依法自主开展经营活动）
长沙启凡文化艺术发展有限公司	存续	李强	10万人民币	10万人民币	2012-08-13	2020-11-04	2012-08-13 至 2062-08-12	湖南省	长沙市	开福区	91430105051671656F	91430105051671656F	430111000165613	05167165-6	10	有限责任公司(自然人投资或控股)	文化艺术业	长沙启凡乐器有限公司 ; 长沙启凡乐器科技有限公司	湖南省长沙市开福区望麓园街道中山路272青少年宫C栋影剧院3楼301号房	湖南省长沙市开福区望麓园街道中山路272青少年宫C栋影剧院3楼301号房	www.qifanqinhang.com	15874072440	15874072440;15116459724;0731-89718525;18374802751;13357221477	564372036@qq.com	15874072440@qq.com;316672947@qq.com;746357076@qq.com	文化活动的组织与策划；文化艺术交流活动的组织；商业活动的策划；会议、展览及相关服务；体育设备、器材出租；歌剧演出服务；剧院经营；票务服务；自有厂房租赁；教育咨询（不含托管、培训）；音响设备家电零售服务；乐器、体育用品及器材、办公用品的销售。（依法须经批准的项目，经相关部门批准后方可开展经营活动）
广州行远文化发展有限公司	存续	缪行	10万人民币	-	2014-05-13	2019-01-15	2014-05-13 至 无固定期限	广东省	广州市	天河区	91440101304526108K	91440101304526108K	440106000950939	30452610-8	10	有限责任公司(自然人独资)	文化艺术业	-	广州市天河区华强路3号之一1001房	广州市天河区华强路3号之一1001房	-	13800138000	13800138000;15322023751;15322023760;15013210027;020-38200909;13602492732	3464095056@qq.com	2881849515@qq.com;2414274178@qq.com	商品批发贸易（许可审批类商品除外）;策划创意服务;文化艺术咨询服务;文艺创作服务;教育咨询服务;群众文化活动;表演艺术辅导服务;广告业
深圳市金讯富文化传播有限公司	存续	林乐春	10万人民币	-	2009-08-14	2020-07-28	2009-08-14 至 无固定期限	广东省	深圳市	宝安区	9.14403e+17	9.14403e+17	440301104215646	69398643-0	19	有限责任公司	文化艺术业	-	深圳市宝安区福永107国道旁凤凰建设机械城92号（办公场所）	深圳市宝安区福永107国道旁凤凰建设机械城92号（办公场所）	-	13544088793	13544088793;13528833340;0755-36918180;0755-36818180	13544088793@163.com	13528833340@163.com;441857123@qq.com;jxf168@163.com	一般经营项目是：从事广告业务（法律、行政法规规定应进行广告经营审批登记的，另行办理审批登记后方可经营）；会展策划；工艺美术品的销售及其他国内贸易（不含专营、专控、专卖商品）。，许可经营项目是：
深圳市传世嘉业文化传播有限公司	存续	王斌	10万人民币	-	2015-07-09	2022-12-05	2015-07-09 至 无固定期限	广东省	深圳市	龙岗区	91440300342969655J	91440300342969655J	440307113295797	34296965-5	14	有限责任公司	文化艺术业	-	深圳市龙岗区龙城街道黄阁坑社区黄阁北路475号天安数码城创业园1号厂房A1204	深圳市龙岗区龙城街道中心城龙城工业园路3号特发龙飞E栋创业大厦三层306室	-	18681452604	18681452604;0755-28936109;0755-28960892	18681452604@163.com	57343417@qq.com	一般经营项目是：会议及展览服务；广告发布（非广播电台、电视台、报刊出版单位）；教育咨询服务（不含涉许可审批的教育培训活动）；信息咨询服务（不含许可类信息咨询服务）；项目策划与公关服务；公司礼仪服务；广告设计、代理；图文设计制作；市场营销策划；软件开发；数字文化创意软件开发；数字技术服务；信息系统运行维护服务；家具销售。（除依法须经批准的项目外，凭营业执照依法自主开展经营活动），许可经营项目是：从事广告业务（法律、行政法规规定应进行广告经营审批登记的，另行办理审批登记后方可经营）。
杭州童梦奇缘文化传播有限公司	存续	房勇	10万人民币	-	2020-08-18	2023-05-23	2020-08-18 至 9999-09-09	浙江省	杭州市	上城区	91330108MA2J0RM01R	91330108MA2J0RM01R	330108000636813	MA2J0RM0-1	21	有限责任公司(自然人投资或控股)	广播、电视、电影和录音制作业	-	浙江省杭州市上城区山南印中心4号楼102室-3	浙江省杭州市滨江区长河街道滨兴路301号3幢B楼2层201室	-	0571-88290910	0571-88290910	26760776@qq.com	-	一般项目：摄像及视频制作服务；服装服饰出租；互联网销售（除销售需要许可的商品）；企业管理；广告设计、代理；市场营销策划；摄影扩印服务；电影摄制服务(除依法须经批准的项目外，凭营业执照依法自主开展经营活动)。许可项目：出版物批发(依法须经批准的项目，经相关部门批准后方可开展经营活动，具体经营项目以审批结果为准)。
青岛大地欢歌演艺传播有限公司	存续	许雯靖	10万人民币	10万人民币	2009-11-24	2023-02-07	2009-11-24 至 2059-11-23	山东省	青岛市	莱西市	91370285697161268P	91370285697161268P	370285020000124	69716126-8	20	有限责任公司(自然人投资或控股的法人独资)	文化艺术业	-	莱西市水集街道办事处烟台路19号	莱西市水集街道办事处烟台路19号	-	13127000029	13127000029;15092269678;0532-83453111	qdlxjt@163.com	-	许可项目：网络文化经营；营业性演出。（依法须经批准的项目，经相关部门批准后方可开展经营活动，具体经营项目以相关部门批准文件或许可证件为准）一般项目：文艺创作；非物质文化遗产保护；婚庆礼仪服务；会议及展览服务；音响设备销售；文化用品设备出租。（除依法须经批准的项目外，凭营业执照依法自主开展经营活动）
上海旻柯文化传播有限公司	存续	汪凡	10万人民币	10万人民币	2012-12-11	2018-12-27	2012-12-11 至 2032-12-10	上海市	上海市	宝山区	91310115059321466Q	91310115059321466Q	310115002054084	05932146-6	15	有限责任公司（自然人独资）	文化艺术业	-	上海市宝山区逸仙路1328号6幢3层3092室	上海市宝山区逸仙路1328号6幢3层3092室	https://ljyc.tmall.com	18201948297	18201948297;15856636770;18822839724;13738976884;021-61317866;021-61152008;021-56306998	hr_image@163.com	-	文化艺术交流与策划；电脑图文设计、制作；摄影服务；企业形象策划；市场信息咨询与调查（不得从事社会调查、社会调研、民意调查、民意测验）；展览展示服务；礼仪服务；从事计算机科技领域内的技术开发；商务信息咨询（除经纪）；机械设备及配件、工艺品、服装鞋帽、计算机及辅助设备的销售。【依法须经批准的项目，经相关部门批准后方可开展经营活动】
东莞市兴圣基企业管理有限公司	存续	胡春平	10万人民币	10万人民币	2020-01-15	2022-09-26	2020-01-15 至 无固定期限	广东省	东莞市	-	91441900MA54AG93X7	91441900MA54AG93X7	441900006972080	MA54AG93-X	23	有限责任公司(自然人独资)	广播、电视、电影和录音制作业	-	广东省东莞市南城街道东莞大道南城段428号寰宇汇金中心9栋2单元3112室	广东省东莞市南城街道元美西路2号1栋1906室	-	88031314	88031314;15818372769	ths110@126.com	807303981@qq.com	许可项目：第二类增值电信业务。（依法须经批准的项目，经相关部门批准后方可开展经营活动，具体经营项目以相关部门批准文件或许可证件为准）一般项目：企业管理咨询；市场调查（不含涉外调查）；软件开发；信息技术咨询服务；平面设计；广告制作；国内贸易代理；电影摄制服务；组织体育表演活动；企业形象策划；组织文化艺术交流活动；文艺创作；工艺美术品及收藏品零售（象牙及其制品除外）；专业设计服务；信息安全设备销售；人工智能应用软件开发；物联网技术服务；物联网技术研发；动漫游戏开发；网络技术服务。（除依法须经批准的项目外，凭营业执照依法自主开展经营活动）
广州叠丰文化产业有限公司	存续	柯冰	10万人民币	-	2015-10-09	2022-09-07	2015-10-09 至 无固定期限	广东省	广州市	越秀区	91440106MA59A95M54	91440106MA59A95M54	440106001340725	MA59A95M-5	15	有限责任公司(自然人投资或控股)	文化艺术业	广州叠丰生物科技有限公司	广州市越秀区解放北路988号花卉馆中馆	广州市越秀区解放北路988号花卉馆中馆	-	020-32354605	020-32354605;13711922952;020-37889451;020-32354655;13711492952;13536220101	32354605@qq.com	1040872@qq.com	保健食品（预包装）销售;食品销售（仅销售预包装食品）;非居住房地产租赁;农业园艺服务;社会调查（不含涉外调查）;体育赛事策划;市场营销策划;信息咨询服务（不含许可类信息咨询服务）;园区管理服务;体育健康服务;体育竞赛组织;乐器零售;乐器批发;文物文化遗址保护服务;数字文化创意软件开发;企业管理咨询;其他文化艺术经纪代理;文化娱乐经纪人服务;组织体育表演活动;教育教学检测和评价活动;体验式拓展活动及策划;以自有资金从事投资活动;会议及展览服务;工艺美术品及收藏品零售（象牙及其制品除外）;组织文化艺术交流活动;文化场馆管理服务;艺（美）术品、收藏品鉴定评估服务;文艺创作;技术服务、技术开发、技术咨询、技术交流、技术转让、技术推广;信息技术咨询服务;网络技术服务;非物质文化遗产保护
南京蓝骑士文化发展有限公司	存续	蔡娟	10万人民币	10万人民币	2011-09-29	2020-08-08	2011-09-29 至 2031-09-28	江苏省	南京市	建邺区	91320104580485277W	91320104580485277W	320104000118431	58048527-7	37	有限责任公司(自然人投资或控股)	文化艺术业	-	南京市建邺区梦都大街150号306室	南京市建邺区梦都大街150号306室	-	025-66070727	025-66070727;025-66070737;13813834740;025-86795517	1018936513@qq.com	401191763@qq.com	图书、报刊零售。（凭许可证经营）国内各类广告设计、制作、代理、发布（凭许可证经营的项目除外）；教育信息咨询；展览展示服务；企业形象策划；化妆品、建筑装饰材料、计算机及配件、通信设备、体育器材、日用化学品、日用百货、服装、鞋帽、玩具销售。（依法须经批准的项目，经相关部门批准后方可开展经营活动）一般项目：从事语言能力、艺术、体育、科技等培训的营利性民办培训服务机构（除面向中小学生开展的学科类、语言类文化教育培训）；自费出国留学中介服务；体验式拓展活动及策划（除依法须经批准的项目外，凭营业执照依法自主开展经营活动）
氿阅互动（天津）文化传播有限公司	存续	易丹媛	10万人民币	10万人民币	2017-12-25	2023-04-24	2017-12-25 至 2037-12-24	天津市	天津市	静海区	91120118MA0698Y181	91120118MA0698Y181	120118000326239	MA0698Y1-8	11	有限责任公司	文化艺术业	-	天津自贸试验区（中心商务区）绿城蓝色广场二栋1号楼-2629	天津滨海新区融创滨海中心1006室	-	18522748940	18522748940;022-25387953	3043153506@qq.com	739234352@qq.com;1749306063@qq.com	许可项目：广播电视节目制作经营。（依法须经批准的项目，经相关部门批准后方可开展经营活动，具体经营项目以相关部门批准文件或许可证件为准）。一般项目：组织文化艺术交流活动；玩具、动漫及游艺用品销售；文具用品零售；电子产品销售；人工智能硬件销售；家用电器销售；日用家电零售；厨具卫具及日用杂品批发；体育用品及器材零售；体育用品及器材批发；服装服饰批发；服装服饰零售；鞋帽批发；鞋帽零售；玩具销售；组织体育表演活动；体育竞赛组织；会议及展览服务；广告设计、代理；广告制作；平面设计；广告发布（非广播电台、电视台、报刊出版单位）；信息咨询服务（不含许可类信息咨询服务）；项目策划与公关服务；信息技术咨询服务；人工智能公共服务平台技术咨询服务；日用百货销售；五金产品批发；五金产品零售；建筑材料销售；珠宝首饰批发；珠宝首饰零售；化妆品零售；化妆品批发；个人卫生用品销售；互联网销售（除销售需要许可的商品）；电气…
北京神玛文化传媒有限公司	存续	杨雅红	10万人民币	1万人民币	2021-05-06	2022-06-21	2021-05-06 至 无固定期限	北京市	北京市	朝阳区	91110105MA02ALK59Y	91110105MA02ALK59Y	110105030977866	MA02ALK5-9	19	其他有限责任公司	文化艺术业	-	北京市朝阳区东坝乡半截塔村53号61幢1层6127	北京市朝阳区东坝乡半截塔村53号61幢1层6127	-	010-53679011	010-53679011	545648175@qq.com	-	组织文化艺术交流活动（不含演出）；软件开发；设计、制作、代理、发布广告；承办展览展示活动；会议服务；产品设计；技术开发、技术咨询、技术转让、技术推广、技术服务；摄影扩印服务；电影摄制；文艺创作；会议服务；企业管理；公共关系服务；组织体育赛事；电脑图文设计、制作；电脑动画设计；企业策划；市场调查；翻译服务；礼仪服务；会议及展览展示服务；销售花卉、服装、鞋帽、化妆品、文具用品、体育用品、工艺品、针纺织品、家用电器、电子产品；演出经纪；电影发行；音像制品制作；广播电视节目制作。（市场主体依法自主选择经营项目，开展经营活动；广播电视节目制作、音像制品制作、电影发行、演出经纪以及依法须经批准的项目，经相关部门批准后依批准的内容开展经营活动；不得从事国家和本市产业政策禁止和限制类项目的经营活动。）
厦门冉旭文化传播有限公司	存续	李旭	10万人民币	10万人民币	2012-05-24	2022-03-08	2012-05-24 至 2032-05-23	福建省	厦门市	同安区	9.13502e+17	9.13502e+17	350203200319016	59496418-0	10	有限责任公司(自然人独资)	文化艺术业	-	厦门市同安区西柯镇智谷东一路99-4号1601室	厦门市同安区西柯镇智谷东一路99-4号1601室	-	13720893909	13720893909	2970966433@qq.com	-	广告设计、制作、代理、发布；企业形象策划、品牌策划与推广、文化活动策划；会展服务、礼仪庆典服务；计算机软硬件技术开发、技术服务、技术咨询；企业商贸信息咨询；网站建设。
北京时夏初美发有限公司	存续	夏春风	10万人民币	9万人民币	2020-06-19	2020-06-19	2020-06-19 至 2050-06-18	北京市	北京市	通州区	91110112MA01T30D02	91110112MA01T30D02	110112028979781	MA01T30D-0	11	有限责任公司(自然人独资)	文化艺术业	-	北京市通州区东石东四路2号院9号楼12层1223	北京市通州区东石东四路2号院9号楼12层1223	-	010-52838609	010-52838609;15010744350	wujiayi_beijing@163.com	-	理发服务；销售文化用品、体育用品（不含弩）、工艺品；组织文化艺术交流活动；软件开发；基础软件服务；应用软件服务；计算机系统服务；市场调查；经济贸易咨询；企业管理咨询；教育咨询（不含培训）；公共关系服务；企业策划；设计、制作、代理、发布广告；承办展览展示；包装装潢设计；模型设计；技术开发、技术咨询、技术转让、技术推广、技术服务；摄影扩印服务；工艺美术设计；会议服务。（市场主体依法自主选择经营项目，开展经营活动；理发服务以及依法须经批准的项目，经相关部门批准后依批准的内容开展经营活动；不得从事国家和本区产业政策禁止和限制类项目的经营活动。）
北京花涧浅舍文化传播有限公司	存续	刘彬	10万人民币	-	2017-04-28	2021-08-31	2017-04-28 至 2047-04-27	北京市	北京市	门头沟区	91110109MA00E0TR9E	91110109MA00E0TR9E	110109023371885	MA00E0TR-9	12	有限责任公司(自然人投资或控股)	文化艺术业	-	北京市门头沟区绮霞苑1号楼3号	北京市门头沟区绮霞苑1号楼3号	-	18600886868	18600886868	18600886868@126.com	-	组织文化艺术交流活动；体育运动项目经营（高危险性体育项目除外）；销售服装、工艺美术品、花卉；绿植租摆。（市场主体依法自主选择经营项目，开展经营活动；依法须经批准的项目，经相关部门批准后依批准的内容开展经营活动；不得从事国家和本市产业政策禁止和限制类项目的经营活动。）。
桂林市优乐教育科技有限公司	存续	黄巧薇	10万人民币	-	2015-05-26	2022-12-07	2015-05-26 至 无固定期限	广西壮族自治区	桂林市	七星区	91450305340421848G	91450305340421848G	450305000119026	34042184-8	28	有限责任公司(自然人投资或控股)	娱乐业	-	桂林市七星区七星路75号明珠花园12栋1-1号门面	桂林市七星区半塘路Ｃ区２６、２７号	-	18107739566	18107739566;18877330872	18107739566@139.com	1012606554@qq.com;4578878787@qq.com;18907736629@163.com	一般项目：组织文化艺术交流活动；信息咨询服务（不含许可类信息咨询服务）；科普宣传服务；科技中介服务；创业空间服务；文化场馆管理服务；会议及展览服务；游乐园服务；电子元器件零售；教学专用仪器销售；电子产品销售；智能机器人的研发；智能机器人销售；人工智能硬件销售（除依法须经批准的项目外，凭营业执照依法自主开展经营活动）
厦门市竹梦茉苒文化传播有限公司	存续	谢竹	10万人民币	-	2016-07-11	2016-07-11	2016-07-11 至 2066-07-10	福建省	厦门市	思明区	91350203MA349LGD0G	91350203MA349LGD0G	350203200676531	MA349LGD-0	11	有限责任公司(自然人投资或控股)	文化艺术业	-	厦门市思明区莲岳路152号201室	厦门市思明区莲岳路152号201室	-	18005011617	18005011617;18559027592;18965181540;18030316281	abc148@qq.com	-	文化、艺术活动策划；其他未列明文化艺术业；文艺创作与表演；其他室内娱乐活动；其他娱乐业（不含须经许可审批的项目）；其他文化艺术经纪代理（不含须经许可审批的项目）；艺术表演场馆的管理（不含文艺演出）；其他未列明服务业（不含需经许可审批的项目）；教育咨询（不含教育培训及出国留学中介、咨询等须经许可审批的项目）；纺织品、针织品及原料批发；服装批发；鞋帽批发。
东莞市普渡斋文化传播有限公司	存续	逯光垒	10万人民币	10万人民币	2018-11-26	2021-05-06	2018-11-26 至 无固定期限	广东省	东莞市	-	91441900MA52JW9147	91441900MA52JW9147	441900005746186	MA52JW91-4	27	有限责任公司(自然人投资或控股)	文化艺术业	-	东莞市南城街道鸿福社区元美路2号财富广场1单元1907室	东莞市南城街道鸿福社区元美路2号财富广场1单元1907室	-	88031314	88031314;13211003151	ths110@126.com	1357502316@qq.com	文化艺术交流活动组织策划；承办展览展示；会议服务；企业形象策划；室内装饰设计；影视策划；摄影摄像制作；销售：工艺品、珠宝玉器、金银首饰、服装、箱包、纺织品、电子产品、化妆品。(依法须经批准的项目，经相关部门批准后方可开展经营活动)〓
深圳德弘天下文化发展有限公司	存续	宁爱丽	10万人民币	-	2013-06-17	2023-03-01	2013-06-17 至 5000-01-01	广东省	深圳市	龙岗区	91440300071776412L	91440300071776412L	440301107471478	07177641-2	17	有限责任公司（自然人独资）	文化艺术业	-	深圳市龙岗区龙城街道爱联社区如意路285-287号金顺大厦A栋803	深圳市龙岗区龙城街道爱联社区如意路285-287号金顺大厦A栋306	-	15999588995	15999588995;18948196008;15986651655	270572037@qq.com	91600213@qq.com;543876653@qq.com;shenzhen9588@163.com	一般经营项目是：文化活动策划；经济信息咨询；国内贸易；经营进出口业务(法律、行政法规、国务院决定禁止的项目除外,限制的项目须取得许可后方可经营)；教育咨询、组织文化艺术交流活动；，许可经营项目是：人力资源服务。
十堰煜灿文化传媒有限公司	存续	赵明洋	10万人民币	-	2021-03-01	2021-03-01	2021-03-01 至 无固定期限	湖北省	十堰市	茅箭区	91420302MA49P7MH79	91420302MA49P7MH79	420302000180614	MA49P7MH-7	16	有限责任公司(自然人投资或控股)	文化艺术业	-	湖北省十堰市茅箭区五堰街道东岳路16号1幢19-16,19-17	湖北省十堰市茅箭区五堰街道东岳路16号1幢19-16,19-17	www.yucan.cc	18772754678	18772754678	15897829997@qq.com	272344963@qq.com	一般项目：文化娱乐经纪人服务；组织文化艺术交流活动；文艺创作；会议及展览服务；企业形象策划；礼仪服务；市场营销策划；广告发布（非广播电台、电视台、报刊出版单位）（除许可业务外，可自主依法经营法律法规非禁止或限制的项目）
广州卓学文化传播有限公司	存续	彭乾程	10万人民币	-	2019-10-15	2020-09-28	2019-10-15 至 无固定期限	广东省	广州市	番禺区	91440101MA5D0C4141	91440101MA5D0C4141	440126003377404	MA5D0C41-4	12	有限责任公司(自然人独资)	广播、电视、电影和录音制作业	-	广州市番禺区东环街东环路242号之二304房	广州市番禺区东环街东环路242号之二304房	www.zhuxueedu.net.cn	18023476961	18023476961;18620189165	821609999@qq.com	-	文艺创作;会议及展览服务;电子产品销售;技术服务、技术开发、技术咨询、技术交流、技术转让、技术推广;计算机软硬件及辅助设备批发;计算机软硬件及辅助设备零售;互联网销售（除销售需要许可的商品）;广告设计、代理;广告制作;广告发布（非广播电台、电视台、报刊出版单位）;市场营销策划;图书出租;音像制品出租;电子出版物出租;集贸市场管理服务;柜台、摊位出租;办公服务;信息技术咨询服务;信息咨询服务（不含许可类信息咨询服务）;教育咨询服务（不含涉许可审批的教育培训活动）;日用品批发;文具用品批发;文具用品零售;电子元器件零售;广播电视节目制作经营;音像制品复制;出版物批发;出版物零售;出版物互联网销售
海口学而文化传播有限公司	存续	胡红征	10万人民币	-	2017-05-11	2020-05-07	2017-05-11 至 无固定期限	海南省	海口市	美兰区	91460100MA5RH34Y5D	91460100MA5RH34Y5D	460100011369417	MA5RH34Y-5	11	有限责任公司(自然人独资)	文化艺术业	-	海南省海口市美兰区国兴大道63号桫椤湾娱乐艺术风情街4#商业三层4-306	海南省海口市美兰区国兴大道63号裟椤湾娱乐艺术风情街4＃商业三层4-306	-	0898-66168750	0898-66168750;18089753683	1520065501@qq.com	lenyun123@163.com;1350047953@qq.com	礼品设计及制作，户外拓展训练、组织及策划，课外文化艺术辅导，会务会展服务,文化艺术培训，住宿服务，室内设计，园林设计，软装设计，体育活动策划，室内外装饰装修工程，土石方工程，园林绿化工程，水电安装工程，弱电工程，防雷工程，农业综合开发，装修装饰材料、建材、办公用品、五金交电、家用电器、门窗、窗帘、灯具、日用品、草皮、花卉、苗木的销售。（一般经营项目自主经营，许可经营项目凭相关许可证或者批准文件经营）（依法须经批准的项目，经相关部门批准后方可开展经营活动。）
深圳市舞之韵文化传播有限公司	存续	姚娟	10万人民币	10万人民币	2008-06-19	2018-10-24	2008-06-19 至 5000-01-01	广东省	深圳市	龙华区	9.14403e+17	9.14403e+17	440306103433872	67669670-6	25	有限责任公司	文化艺术业	深圳市晨亿美科技有限公司 ; 深圳市晨艺美文化传播有限公司	深圳市龙华区龙华街道景龙社区东环一路南国丽园3栋12-14	深圳市龙华区龙华街道景龙社区东环一路南国丽园3栋12-14	-	13554756604	13554756604	3303833168@qq.com	505889249@qq.com;1936416243@qq.com;778227965@qq.com	一般经营项目是：文化活动策划；礼仪策划；企业形象策划；企业营销策划；舞蹈、钢琴培训；企业管理咨询；文艺用品的销售；国内贸易，货物及技术进出口。，许可经营项目是：
无锡伊琳文化创意有限公司	存续	吕迎娣	10万人民币	10万人民币	2017-01-09	2022-06-22	2017-01-09 至 无固定期限	江苏省	无锡市	滨湖区	91320211MA1N9RM37L	91320211MA1N9RM37L	320211000378715	MA1N9RM3-7	10	有限责任公司(自然人投资或控股)	文化艺术业	-	无锡市滨湖区河埒街道惠河路谢巷128号云舒文创园2号楼205-208	无锡市滨湖区河埒街道惠河路谢巷12 8号云舒文创园2号楼205-208	-	15370210227	15370210227;13861828757;13861884458	andexinwuxi@163.com	xellosense@126.com	组织文化艺术交流活动；体育赛事活动策划；经纪人服务；会议及展览服务；摄影摄像服务；婚庆礼仪服务；设计、制作、代理和发布国内各类广告；为营业演出提供场所；动漫的设计、制作（不含画片摄制及发布）；舞台设计、布置；计算机及配件、办公用品、工艺品（不含象牙及其制品）、针纺织品的销售；灯光设施、音响设备、乐器、服装鞋帽的销售、租赁；艺术培训服务（不含发证、不含国家统一认可的职业证书类培训）。（依法须经批准的项目，经相关部门批准后方可开展经营活动）
深圳市戴维米克有限公司	存续	严曲东	10万人民币	-	2014-01-06	2022-06-23	2014-01-06 至 5000-01-01	广东省	深圳市	罗湖区	9.14403e+17	9.14403e+17	440301108629572	08784412-5	10	有限责任公司	广播、电视、电影和录音制作业	-	深圳市罗湖区翠竹街道木头龙社区爱国路1001号万科俊园大厦4层403	深圳市福田区园岭街道华林社区八卦二路132号八卦岭工业区526栋505	-	13543343996	13543343996;18126392973;0755-83180322;13423962120	2903429020@qq.com	254122138@qq.com;447277930@qq.com	一般经营项目是：从事文化交流活动策划；从事广告业务（法律、行政法规规定应进行广告经营审批登记的，另行办理审批登记后方可经营）；企业形象策划；文化活动策划；教育信息咨询，音乐培训；文化用品、工艺美术品、电子产品、工艺礼品的购销，国内贸易；装潢设计；展览展示策划；美术设计、电脑动画设计；电子商务。，许可经营项目是：
深圳市心田蒙特梭利托育中心有限公司	存续	庄雪娥	10万人民币	10万人民币	2013-11-20	2022-10-11	2013-11-20 至 5000-01-01	广东省	深圳市	南山区	91440300084634659E	91440300084634659E	440306108358299	08463465-9	19	有限责任公司(自然人独资)	文化艺术业	深圳心田蒙特梭利文化传播有限公司	深圳市南山区蛇口街道深圳湾社区后海滨路1122号翡翠海岸花园120-128号商铺	深圳市南山区蛇口街道深圳湾社区后海滨路1122号翡翠海岸花园120-128号商铺	-	13794475225	13794475225;13662211628;0755-86126964;13510498284;15999594017;0755-33897330	337382516@qq.com	3460862871@qq.com;yh55555@qq.com;3031267561@qq.com;1565216697@qq.com	一般经营项目是：文化活动策划（不含经营卡拉OK、歌舞厅）、展览展示策划、市场营销策划；舞台道具服装的销售；企业管理咨询（不含职业介绍及人才中介服务）；环境设计、教育培训咨询；国内贸易；货物及技术进出口。，许可经营项目是：托育服务（不含幼儿园、托儿所）。（依法须经批准的项目，经相关部门批准后方可开展经营活动，具体经营项目以相关部门批准文件或许可证件为准）
上海品聚文化传媒有限公司	存续	马成璞	10万人民币	10万人民币	2014-01-23	2017-04-18	2014-01-23 至 2034-01-22	上海市	上海市	嘉定区	9.13101e+17	9.13101e+17	310114002648434	09180909-0	11	有限责任公司(自然人投资或控股)	文化艺术业	-	上海市嘉定区嘉新公路835弄25号8幢1340室	上海市杨浦区隆昌路619号城市概念8号楼北区A层07室	-	021-52925812	021-52925812;021-52121830;13501999414	18821096949@163.com	419938986@qq.com	文化艺术交流策划，动漫设计，摄影服务（除冲扩），礼仪服务，公关活动组织策划，企业形象策划，展览展示服务，舞台设计、布置，创意服务，会务服务，设计、制作、代理、发布各类广告，市场信息咨询与调查（不得从事社会调查、社会调研、民意调查、民意测验），娱乐咨询（不得从事文化经纪），商务咨询，电子商务（不得从事增值电信、金融业务）。【经营项目涉及行政许可的，凭许可证件经营】
北京三林一品餐饮管理有限公司	存续	马颖璇	10万人民币	-	2016-07-21	2021-10-25	2016-07-21 至 2046-07-20	北京市	北京市	西城区	91110102MA00739D7M	91110102MA00739D7M	110102021683653	MA00739D-7	36	有限责任公司(自然人独资)	文化艺术业	-	北京市西城区茶马北街1号院2号楼18层2单元2137	北京市西城区茶马北街1号院2号楼18层2单元2137	-	13701199615	13701199615	371809891@qq.com	13701199615@163.com	销售食品；餐饮管理；企业策划；经济贸易咨询；会议服务；机动车公共停车服务；组织文化艺术交流活动（不含演出）；技术推广；技术服务；承办展览展示活动；设计、制作、代理、发布广告；销售珠宝首饰、工艺品。（市场主体依法自主选择经营项目，开展经营活动；销售食品以及依法须经批准的项目，经相关部门批准后依批准的内容开展经营活动；不得从事国家和本市产业政策禁止和限制类项目的经营活动。）
成都市子木文化创意有限公司	存续	张杰	10万人民币	10万人民币	2020-10-12	2020-10-12	2020-10-12 至 无固定期限	四川省	成都市	-	91510100MA67JP9X3L	91510100MA67JP9X3L	510109002358043	MA67JP9X-3	14	有限责任公司(自然人投资或控股)	文化艺术业	-	成都高新区天晖路360号8层12号	成都市高新区天晖路360号8层12号	-	18980840286	18980840286	962647160@qq.com	-	文艺创作；广告设计、代理、制作、发布（不含气球广告）；企业形象策划；组织策划文化艺术交流活动；公共关系服务；销售工艺品（象牙及其制品除外）、办公用品、纸制品、文体用品（不含图书、报刊、音像制品和电子出版物）、体育器材、陶瓷制品、农副产品；食品销售（未取得相关行政许可（审批），不得开展经营活动）；货物及技术进出口（国家禁止或涉及行政审批的货物和技术进出口除外）；网上贸易代理。（依法须经批准的项目，经相关部门批准后方可开展经营活动）
无锡锐度文化艺术有限公司	存续	衡相君	10万人民币	-	2019-10-18	2023-06-28	2019-10-18 至 无固定期限	江苏省	无锡市	梁溪区	91320213MA208WGE8Y	91320213MA208WGE8Y	320213000573732	MA208WGE-8	19	有限责任公司(自然人独资)	文化艺术业	-	无锡市梁溪区塘南路128号锡钢浜商业中心20栋301、302、303、304，锡钢浜商业中心21栋301、302号	无锡市梁溪区中山路618号	-	18762690178	18762690178	18762690178@139.com	-	组织策划文化艺术交流活动；摄影摄像服务；会议及展览服务；个人形象设计；企业形象策划；设计、制作、代理和发布各类广告；婚庆礼仪服务；电脑喷绘、晒图服务；电脑加工图片服务。（依法须经批准的项目，经相关部门批准后方可开展经营活动）
上海平蝶文化传播有限公司	存续	秦红松	10万人民币	10万人民币	2013-12-03	2022-11-22	2013-12-03 至 2023-12-02	上海市	上海市	徐汇区	91310116084137476D	91310116084137476D	310116002992389	08413747-6	45	有限责任公司(自然人投资或控股)	文化艺术业	-	上海市徐汇区肇嘉浜路1111号7层A段7-2单元	上海市徐汇区肇嘉浜路1111号7层A段7-2单元	-	13524259565	13524259565;15921518109	470074903@qq.com	821447140@qq.com	文化艺术交流策划，商务咨询，设计、制作、代理、发布各类广告，日用百货、办公文化用品、体育用品、服装服饰、健身器材的销售，礼仪服务，会务服务，市场营销策划，企业形象策划，舞台美术设计，摄影摄像，创意服务，健身服务。【依法须经批准的项目，经相关部门批准后方可开展经营活动】
厦门霖泾文化艺术传播有限公司	存续	陈明霞	10万人民币	-	2021-06-04	2022-06-01	2021-06-04 至 2071-06-03	福建省	厦门市	同安区	91350212MA8TBGLU01	91350212MA8TBGLU01	350212201137839	MA8TBGLU-0	25	有限责任公司(自然人独资)	文化艺术业	-	厦门市同安区后炉里29-3号	厦门市同安区后炉里29-3号	-	13600960662	13600960662	398671843@qq.com	-	一般项目：组织文化艺术交流活动；教育咨询服务（不含涉许可审批的教育培训活动）；教育教学检测和评价活动；文艺创作；会议及展览服务；广告制作；艺术品代理；信息技术咨询服务；礼仪服务；艺（美）术品、收藏品鉴定评估服务。（除依法须经批准的项目外，凭营业执照依法自主开展经营活动）。
郑州市鲲鹏企业营销策划有限公司	存续	韩坤	10万人民币	-	2016-05-24	2020-07-16	2016-05-24 至 无固定期限	河南省	郑州市	管城回族区	91410105MA3XAFXH76	91410105MA3XAFXH76	410105000819541	MA3XAFXH-7	17	有限责任公司(自然人投资或控股)	娱乐业	-	郑州市管城回族区城东路106号远征大厦11层西南户	郑州市管城回族区城东路106号远征大厦11层西南户	-	15690853966	15690853966;0371-60942958	2267235614@qq.com	741667583@qq.com	企业营销策划；企业管理咨询；企业形象策划；医药技术开发、技术咨询、技术服务；文化艺术交流活动策划；设计、制作、代理、发布国内广告业务；物业服务；物业管理；房屋租赁；室内外装饰装修工程设计与施工；人力资源咨询服务；货物或技术进出口（国家禁止或涉及行政审批的货物和技术进出口除外）；销售：日用百货、蓄电池、服装服饰、生物制品（除疫苗）。
佛山市高明区研学文化传播有限公司	存续	曾汉彬	10万人民币	-	2016-03-30	2022-06-01	2016-03-30 至 无固定期限	广东省	佛山市	高明区	91440608MA4UN69Q3X	91440608MA4UN69Q3X	440684000061828	MA4UN69Q-3	15	有限责任公司(自然人投资或控股)	文化艺术业	佛山市高明区研学艺术培训有限公司	佛山市高明区荷城街道荷富路803号丽日名都34座之30铺（住所申报）	佛山市高明区荷城街道中山路234号之14卡铺（住所申报）	-	18098190083	18098190083	18098190083@139.com	-	一般项目：组织文化艺术交流活动；文具用品零售；乐器零售；企业管理咨询；个人互联网直播服务；文艺创作；技术服务、技术开发、技术咨询、技术交流、技术转让、技术推广；会议及展览服务；文具用品批发；玩具销售；摄影扩印服务；摄像及视频制作服务；其他文化艺术经纪代理；文化娱乐经纪人服务。（除依法须经批准的项目外，凭营业执照依法自主开展经营活动）许可项目：出版物零售；互联网信息服务；网络文化经营；出版物互联网销售；互联网直播技术服务。（依法须经批准的项目，经相关部门批准后方可开展经营活动，具体经营项目以相关部门批准文件或许可证件为准）
天津市品未科技传媒有限责任公司	存续	裴延成	10万人民币	4万人民币	2014-08-29	2023-06-21	2014-08-29 至 无固定期限	天津市	天津市	河北区	9.11201e+17	9.11201e+17	120105000138061	30049803-1	12	有限责任公司	文化艺术业	天津市津志胜教育信息咨询有限公司 ; 天津市品未读书文化传媒有限责任公司	天津市河北区建昌道街道建昌里129门401	天津市河北区望海楼街金海岸公寓2-704	www.pinweireadingedu.com	13752653755	13752653755;13920959605	411107663@qq.com	beyond600@126.com	一般项目：个人互联网直播服务；组织文化艺术交流活动；报纸出租；音像制品出租；期刊出租；图书出租；数字文化创意内容应用服务；数字内容制作服务（不含出版发行）；数字创意产品展览展示服务；摄像及视频制作服务；信息咨询服务（不含许可类信息咨询服务）；咨询策划服务；体验式拓展活动及策划；市场营销策划；项目策划与公关服务；文艺创作；会议及展览服务；电子出版物出租；文具用品批发；文具用品零售；办公用品销售；日用百货销售。（除依法须经批准的项目外，凭营业执照依法自主开展经营活动）许可项目：出版物批发；出版物零售；出版物互联网销售。（依法须经批准的项目，经相关部门批准后方可开展经营活动，具体经营项目以相关部门批准文件或许可证件为准）
广州乱川文化传播有限公司	存续	蔡万春	10万人民币	-	2018-05-22	2023-03-08	2018-05-22 至 无固定期限	广东省	广州市	天河区	91440101MA5AW7B762	91440101MA5AW7B762	440106002561142	MA5AW7B7-6	17	有限责任公司(自然人独资)	文化艺术业	-	广州市天河区东圃二马路67号10、11、12房部位：11-205房	广州市天河区东圃二马路67号10、11、12房部位：11-205房	luanchuan.xyz	15915936040	15915936040;13533817274;13022074959	105797339@qq.com	873205011@qq.com	网络技术服务;广告设计、代理;广告发布（非广播电台、电视台、报刊出版单位）;广告制作;市场营销策划;企业形象策划;咨询策划服务;企业管理咨询;信息咨询服务（不含许可类信息咨询服务）;项目策划与公关服务;技术服务、技术开发、技术咨询、技术交流、技术转让、技术推广;办公设备销售;文艺创作
中山市航城文化传媒有限公司	存续	邹晶	10万人民币	10万人民币	2014-12-15	2020-07-31	2014-12-15 至 无固定期限	广东省	中山市	-	91442000324844728R	91442000324844728R	442000001103964	32484472-8	25	有限责任公司(自然人投资或控股)	文化艺术业	-	中山市古镇镇新兴大道东13号2幢6层15、16卡（住所申报）	中山市古镇镇新兴大道东13号2幢6层15、16卡（住所申报）	-	13560629590	13560629590;13590956260	32108698@qq.com	-	设计、制作、发布、代理：各类广告；广告信息咨询；承办展览业务；企业营销策划；服装设计；摄影服务。（依法须经批准的项目，经相关部门批准后方可开展经营活动。）(依法须经批准的项目，经相关部门批准后方可开展经营活动)〓
徐州喜鹅文化科技有限公司	存续	张中信	10万人民币	-	2020-05-19	2022-06-09	2020-05-19 至 无固定期限	江苏省	徐州市	云龙区	91320303MA21HGU41L	91320303MA21HGU41L	320303000229882	MA21HGU4-1	17	有限责任公司(自然人独资)	文化艺术业	-	徐州市云龙区世茂茂悦广场4号-6038室	徐州市云龙区世茂茂悦广场4号-6038室	-	15062112942	15062112942	2135107621@qq.com	2672487115@qq.com	许可项目：技术进出口；进出口代理（依法须经批准的项目，经相关部门批准后方可开展经营活动，具体经营项目以审批结果为准）一般项目：数字文化创意软件开发；电子产品销售；家具销售；玩具销售；灯具销售；厨具卫具及日用杂品批发；信息咨询服务（不含许可类信息咨询服务）；企业管理；企业形象策划；文化用品设备出租；组织文化艺术交流活动；信息技术咨询服务；软件开发；专业设计服务；技术服务、技术开发、技术咨询、技术交流、技术转让、技术推广；日用百货销售；鞋帽批发；家居用品销售；服装服饰批发；针纺织品销售；互联网销售（除销售需要许可的商品）；化妆品批发；服装服饰零售；鞋帽零售；皮革销售；五金产品批发（除依法须经批准的项目外，凭营业执照依法自主开展经营活动）
成都玉林小酒馆文化发展有限公司	存续	唐蕾	10万人民币	10万人民币	2004-09-24	2020-11-17	2004-09-24 至 无固定期限	四川省	成都市	武侯区	9.15101e+17	9.15101e+17	510109000156973	76539082-1	13	有限责任公司(自然人独资)	广播、电视、电影和录音制作业	-	成都高新区沙子堰东巷5号2-3幢10号	高新区沙子堰东巷5号2-3幢10号	-	028-85158790	028-85158790;028-85573055;13880903179;18011442316	tl5568552@163.com	48850042@qq.com;26798856@qq.com	策划组织文化交流；为餐饮娱乐企业提供经营管理咨询服务；商务公关活动；艺术表演场所管理咨询服务；文化娱乐人经纪服务；版权代理；摄像及视频制作；会务服务；展览服务；广播电视节目制作（未取得相关行政许可（审批），不得开展经营活动）(依法须经批准的项目，经相关部门批准后方可开展经营活动)。
广州品界文化传播有限公司	存续	简嘉宝	10万人民币	-	2017-03-29	2023-02-22	2017-03-29 至 无固定期限	广东省	广州市	番禺区	91440101MA59KW481B	91440101MA59KW481B	440126000827424	MA59KW48-1	10	有限责任公司(自然人投资或控股)	文化艺术业	-	广州市番禺区大石街富石路299号怡景花园怡富苑三层2区302	广州市番禺区大石街富石路299号怡景花园怡富苑三层2区302	-	17727673937	17727673937;13826206261;13826206322	1002560838@qq.com	1002560900@qq.com	动漫及衍生产品设计服务;艺（美）术创作服务;文艺创作服务;动漫（动画）经纪代理服务;数字动漫制作;绘画艺术创作服务;文化艺术咨询服务;游戏软件设计制作;玩具设计服务;模型设计服务;美术图案设计服务;多媒体设计服务;音像经纪代理服务;影视经纪代理服务;科技信息咨询服务;电子产品批发;电子产品零售;软件开发;软件服务;计算机技术开发、技术服务;网络技术的研究、开发;策划创意服务
无锡不虚度电子商务有限公司	存续	宫进生	10万人民币	-	2019-05-13	2021-10-21	2019-05-13 至 2023-05-11	江苏省	无锡市	梁溪区	91320213MA1YCR0M9Y	91320213MA1YCR0M9Y	320213000532298	MA1YCR0M-9	10	有限责任公司(自然人独资)	文化艺术业	-	无锡市梁溪区中山路159-1701	无锡市梁溪区中山路159-1701	-	13373667771	13373667771;18151555707;18921287072	1278474562@qq.com	954770679@qq.com;303021498@qq.com	网上销售：服装、日用品、工艺品；文学创作服务；文艺评论服务；绘画艺术创作服务；书法篆刻创作服务；工艺美术创作服务；专业化设计服务；数据处理和存储服务；软件开发；信息系统集成服务；集成电路设计；网络运行维护服务；网络咨询服务；翻译服务。（依法须经批准的项目，经相关部门批准后方可开展经营活动）
长春市疯狂科学文化传播有限公司	存续	宋文	10万人民币	10万人民币	2015-06-05	2023-04-26	2015-06-05 至 无固定期限	吉林省	长春市	朝阳区	91220104309962961J	91220104309962961J	220104309962961	30996296-1	18	有限责任公司(自然人投资或控股)	娱乐业	-	长春市朝阳区同志街2592号大世界写字楼201房间-210房间	长春市朝阳区同志街2592号大世界写字楼201房间-210房间	geniusscience.cn	13304333686	13304333686;0431-81851393	87767092@qq.com	516137625@qq.com	文化学术交流、文化教育交流咨询、教育信息咨询（不得从事教育培训及出国留学信息服务）；企业营销策划；企业形象策划；礼仪服务；会议会展服务；庆典活动策划；舞台艺术造型策划；家政服务；教学用品、文具、玩具批发零售；图书、报刊销售；花卉、工艺品、饰品销售；组织策划文化艺术交流活动（不含演出）；自然科学研究和试验发展；仪器仪表销售；科普宣传咨询服务（依法须经批准的项目，经相关部门批准后方可开展经营活动）。
深圳市艺天堂文化传播有限公司	存续	林小闩	10万人民币	8万人民币	2012-10-19	2022-08-05	2012-10-19 至 无固定期限	广东省	深圳市	宝安区	91440300055141230Y	91440300055141230Y	440306106622695	05514123-0	22	有限责任公司	文化艺术业	-	深圳市宝安区西乡街道桃源居汇源阁1栋商铺10号	深圳市宝安区西乡街道桃源居汇源阁1栋商铺10号	-	15818660798	15818660798;15711973700;13058639660;15014965870	15818660798@139.com	15818660798@qq.com;15711973700@139.com;13691743026@139.com;13058639660@139.com	一般经营项目是：文化活动策划（不含经营卡拉OK、歌舞厅）；礼仪策划；从事广告业务；动漫设计；工艺礼品的销售；企业管理咨询（不含人才中介服务）；教育信息咨询；经济信息咨询；经营电子商务；乐器、文具、办公用品的销售；美术培训；绘画器材的销售；音乐培训；舞蹈培训；摄影；家政服务。（法律、行政法规、国务院决定规定在登记前须批准的项目除外），许可经营项目是：
深圳市君品尚传媒文化有限公司	存续	蓝荣贵	10万人民币	-	2018-06-13	2023-03-28	2018-06-13 至 无固定期限	广东省	深圳市	龙岗区	91440300MA5F6B1K2L	91440300MA5F6B1K2L	440300204692311	MA5F6B1K-2	14	有限责任公司(自然人独资)	文化艺术业	-	深圳市龙岗区龙城街道吉祥社区龙岗大道3020-3026号湖广通大厦710	深圳市龙岗区龙城街道吉祥社区龙岗大道3020-3026号湖广通大厦905	-	13699768096	13699768096;18720183834	liangyuancaiuw@qq.com	liangyuancaiwu@qq.com;18720183834@163.com	一般经营项目是：文化艺术交流策划。会务，展览展示。图文设计。计算机技术开发。商务信息咨询。企业管理咨询。化妆品，生活用品，工艺品（象牙及其制品除外）的销售。经营电子商务。国内贸易，许可经营项目是：
北京美心童梦文化传播有限公司	存续	李忠良	10万人民币	-	2020-11-03	2020-11-03	2020-11-03 至 无固定期限	北京市	北京市	通州区	91110112MA01WYM05X	91110112MA01WYM05X	110112029775464	MA01WYM0-5	26	有限责任公司(自然人独资)	文化艺术业	-	北京市通州区榆西一街1号院6号楼2层201室62214	北京市通州区榆西一街1号院6号楼2层201室62214	-	13661169058	13661169058	64667805@qq.com	-	组织文化艺术交流活动；承办展览展示；设计、制作、代理、发布广告；电脑图文设计、制作；摄影扩印服务；企业形象策划；翻译服务；产品设计。（市场主体依法自主选择经营项目，开展经营活动；依法须经批准的项目，经相关部门批准后依批准的内容开展经营活动；不得从事国家和本市产业政策禁止和限制类项目的经营活动。）
上海涵育文化传播有限公司	存续	呼庆峰	10万人民币	-	2014-04-18	2020-07-10	2014-04-18 至 2034-04-17	上海市	上海市	浦东新区	91310116301306396F	91310116301306396F	310116003072753	30130639-6	10	有限责任公司(自然人投资或控股)	文化艺术业	-	中国（上海）自由贸易试验区益江路135弄56号2层	中国（上海）自由贸易试验区益江路135弄56号2层	-	13761199158	13761199158;021-60257805;18049731026	shfscw@163.com	-	一般项目：组织文化艺术交流活动，文化艺术辅导，体育指导，商务信息咨询，企业管理咨询（除经纪），广告设计、代理，广告制作，广告发布（非广播电台、电视台、报刊出版单位），电脑图文设计制作，美术设计，标识标牌设计，工艺礼品设计，工艺美术品及收藏品（象牙及其制品除外）、广告器材、文体用品、木制品销售，家政服务（不得从事职业中介、医疗、餐饮、住宿等前置性行政许可事项）。（除依法须经批准的项目外，凭营业执照依法自主开展经营活动）
青岛双子创意策划有限公司	存续	许鑫	10万人民币	-	2017-11-23	2021-09-28	2017-11-23 至 无固定期限	山东省	青岛市	市北区	91370202MA3EWL672E	91370202MA3EWL672E	370202230368887	MA3EWL67-2	18	有限责任公司(自然人投资或控股)	文化艺术业	-	山东省青岛市市北区凤城路16-1203	山东省青岛市市南区香港中路52号25层2511室	-	18766263661	18766263661;0532-66982268	18766263661@163.com	287872841@qq.com	一般项目：咨询策划服务；信息咨询服务（不含许可类信息咨询服务）；摄像及视频制作服务；广告制作；电影摄制服务；广告设计、代理；组织文化艺术交流活动；广告发布（非广播电台、电视台、报刊出版单位）；专业设计服务；食品互联网销售（仅销售预包装食品）；工艺美术品及收藏品零售（象牙及其制品除外）；电子产品销售；母婴用品销售；办公用品销售；户外用品销售；服装服饰零售；服装服饰批发；新鲜水果批发；食用农产品零售；新鲜蔬菜零售；化妆品零售。（除依法须经批准的项目外，凭营业执照依法自主开展经营活动）许可项目：广播电视节目制作经营；互联网信息服务；演出经纪；第二类增值电信业务；基础电信业务；食品销售；第一类增值电信业务。（依法须经批准的项目，经相关部门批准后方可开展经营活动，具体经营项目以相关部门批准文件或许可证件为准）
北京金巧娘文化艺术发展有限公司	存续	刘建伟	10万人民币	10万人民币	2012-08-01	2020-11-26	2012-08-01 至 2032-07-31	北京市	北京市	顺义区	91110113051420929R	91110113051420929R	110113015139833	05142092-9	11	有限责任公司(自然人独资)	文化艺术业	-	北京市顺义区龙湾屯镇府前街8号	北京市顺义区龙湾屯镇府前街8号	-	15011319255	15011319255;010-61459301	295521958@qq.com	lys_2008_2008@sina.com	美术创作服务；承办展览展示；组织文化艺术交流（不含演出、棋牌室）；技术开发、技术服务；技术推广服务；产品设计、工艺美术设计；经济贸易咨询；销售工艺品（不含文物）；企业形象策划。（市场主体依法自主选择经营项目，开展经营活动；依法须经批准的项目，经相关部门批准后依批准的内容开展经营活动；不得从事国家和本市产业政策禁止和限制类项目的经营活动。）
厦门颂一文化传播有限公司	存续	吴阿卿	10万人民币	-	2021-03-23	2023-06-19	2021-03-23 至 2071-03-22	福建省	厦门市	湖里区	91350206MA8RQDW90J	91350206MA8RQDW90J	350206201263786	MA8RQDW9-0	11	有限责任公司(自然人投资或控股)	文化艺术业	-	厦门市湖里区后埔社620-2号102室	厦门市湖里区县后社1145-101号之二	-	15960226642	15960226642	349305542@qq.com	-	一般项目：组织文化艺术交流活动；广告制作；品牌管理；信息咨询服务（不含许可类信息咨询服务）；物联网应用服务；包装服务；数字文化创意内容应用服务；其他文化艺术经纪代理；文化娱乐经纪人服务；数字文化创意软件开发；玩具、动漫及游艺用品销售；工艺美术品及礼仪用品销售（象牙及其制品除外）；业务培训（不含教育培训、职业技能培训等需取得许可的培训）；办公设备耗材销售；玩具销售；园区管理服务；互联网销售（除销售需要许可的商品）；会议及展览服务；租赁服务（不含许可类租赁服务）；商业综合体管理服务；社会经济咨询服务；文具用品零售；礼仪服务；体育中介代理服务；专业设计服务；中小学生校外托管服务；以自有资金从事投资活动；文艺创作；组织体育表演活动；教学用模型及教具销售；货物进出口；旅行社服务网点旅游招徕、咨询服务；服装服饰批发；服装服饰零售；鞋帽零售；鞋帽批发；美发饰品销售；珠宝首饰零售；日用百货销售；眼镜销售…
北京华雨鸿咨询有限公司	存续	王峣	10万人民币	10万人民币	2008-05-16	2017-09-15	2008-05-16 至 2028-05-15	北京市	北京市	朝阳区	91110105676620576Q	91110105676620576Q	110105011039847	67662057-6	157	有限责任公司(法人独资)	文化艺术业	-	北京市朝阳区农展南路甲1号405室	北京市朝阳区农展南路甲1号	-	010-85873666	010-85873666	chens37@vanke.com	bjvkqt@vanke.com;liuwf02@vanke.com;v-nihb@vanke.com	企业管理咨询；教育咨询（不含出国留学咨询及中介服务）；经济贸易咨询；绘画技术培训（不到面向全国招生）；声乐技术培训（不到面向全国招生）；舞蹈技术培训（不到面向全国招生）；计算机技术培训（不到面向全国招生）；组织文化艺术交流活动（不含演出）；会议服务；设计、制作、代理、发布广告；体育运动项目经营（高危险性体育运动除外）；儿童室内游戏娱乐服务；销售玩具、文具用品、体育用品、工艺品、日用品、电子产品、计算机、软件及辅助设备、服装、鞋帽、箱包、家用电器（不从事实体店铺经营）；货物进出口；技术推广服务；摄影服务；出租办公用房；销售食品。（企业依法自主选择经营项目，开展经营活动；依法须经批准的项目，经相关部门批准后依批准的内容开展经营活动；不得从事本市产业政策禁止和限制类项目的经营活动。）
杭州藏湮文化艺术有限公司	存续	秦晓	10万人民币	-	2020-07-27	2022-03-10	2020-07-27 至 9999-09-09	浙江省	杭州市	西湖区	91330106MA2J09HN92	91330106MA2J09HN92	330106000957277	MA2J09HN-9	20	有限责任公司(自然人投资或控股)	文化艺术业	-	浙江省杭州市西湖区留和路139号54幢1层	浙江省杭州市西湖区留和路139号54幢1层	-	13957136755	13957136755	413352144@qq.com	-	一般项目：组织文化艺术交流活动；文艺创作；会议及展览服务；礼仪服务；信息咨询服务（不含许可类信息咨询服务）；社会经济咨询服务；企业管理；婚庆礼仪服务；体验式拓展活动及策划；健身休闲活动；养生保健服务（非医疗）；体育健康服务；工艺美术品及收藏品批发（象牙及其制品除外）；工艺美术品及收藏品零售（象牙及其制品除外）；农副产品销售；化妆品批发；化妆品零售(除依法须经批准的项目外，凭营业执照依法自主开展经营活动)。许可项目：餐饮服务；食品销售；广播电视节目制作经营；出版物零售；出版物互联网销售(依法须经批准的项目，经相关部门批准后方可开展经营活动，具体经营项目以审批结果为准)。
无锡纯五度文化艺术有限公司	存续	冯肖	10万人民币	10万人民币	2010-06-18	2019-06-29	2010-06-18 至 无固定期限	江苏省	无锡市	梁溪区	9.13202e+17	9.13202e+17	320202000073150	55712172-3	13	有限责任公司(自然人投资或控股)	文化艺术业	无锡纯五度职业技能培训有限公司	无锡市学前街168号501室	无锡市学前街168号501室	-	15995238847	15995238847;13771139223;0510-82701657;18661005228	33636728@qq.com	911343669@qq.com	组织策划文化艺术交流活动；文化艺术咨询服务；培训服务（不含发证、不含国家统一认可的职业证书类培训）；会务服务、展览展示服务；演出经纪；乐器、乐器配件的销售。（依法须经批准的项目，经相关部门批准后方可开展经营活动）
上海韵姿文化传播有限公司	存续	张开湧	10万人民币	3万人民币	2014-09-11	2014-09-11	2014-09-11 至 2044-09-10	上海市	上海市	杨浦区	9131011031256995XF	9131011031256995XF	310110000697903	31256995-X	12	有限责任公司（自然人独资）	文化艺术业	-	上海市杨浦区淞沪路949号601室	上海市杨浦区淞沪路949号601室	-	15601908071	15601908071;13795485387;021-65215116	yzdance@126.com	kaiyongzhang@126.com	文化艺术交流活动策划，公关活动策划，体育赛事策划，企业营销策划；服装鞋帽、文化体育用品零售及批发。【依法须经批准的项目，经相关部门批准后方可开展经营活动】
舞墨未来（厦门）文化艺术有限公司	存续	王静静	10万人民币	-	2016-12-02	2021-10-28	2016-12-02 至 2066-12-01	福建省	厦门市	集美区	91350211MA2XTNNLXJ	91350211MA2XTNNLXJ	350211200185879	MA2XTNNL-X	14	有限责任公司(自然人投资或控股)	文化艺术业	-	厦门市集美区凤林中路288-1号4层	厦门市集美区凤林中路288-1号4层	-	18950070528	18950070528;18150393742	abc173@qq.com	abc@qq.com	文化、艺术活动策划；艺术表演场馆的管理（不含文艺演出）；贸易代理；会议及展览服务；包装服务；体育组织；其他文化艺术经纪代理（不含须经许可审批的项目）；其他贸易经纪与代理；其他未列明的教育（不含须经行政许可审批的事项）；其他体育（不含需经许可审批的项目）；教育咨询（不含教育培训及出国留学中介、咨询等须经许可审批的项目）；其他未列明服务业（不含需经许可审批的项目）；其他未列明商务服务业（不含需经许可审批的项目）；其他娱乐业（不含须经许可审批的项目）；教育辅助服务（不含教育培训及出国留学中介、咨询等须经许可审批的项目）；其他未列明文化艺术业。
深圳市乐朗博慧文化传播有限公司	存续	万梦梦	10万人民币	-	2014-06-06	2018-09-29	2014-06-06 至 2064-06-06	广东省	深圳市	光明区	9.14403e+17	9.14403e+17	440306109518782	30580418-1	28	有限责任公司	文化艺术业	深圳市域佳域文化传播有限公司	深圳市光明新区公明街道松白路以南福前路以北马田路以西宏发嘉域一期3栋211号	深圳市光明新区公明街道松白路以南福前路以北马田路以西宏发嘉域一期3栋211号	-	18820995097	18820995097;13689581893	18820995097@163.com	huiheng168@126.com;279408594@qq.com	一般经营项目是：文化活动策划（不含经营卡拉OK、歌舞厅）；教育咨询，教育培训（不含学历教育），文体用品销售；国内贸易、货物及技术进出口。（法律、行政法规或者国务院决定禁止和规定在登记前须经批准的项目除外），许可经营项目是：
广州未知艺术有限公司	存续	李亚琼	10万人民币	-	2015-10-27	2018-04-12	2015-10-27 至 无固定期限	广东省	广州市	番禺区	91440106MA59AHCK5K	91440106MA59AHCK5K	440106001356243	MA59AHCK-5	14	有限责任公司(自然人独资)	广播、电视、电影和录音制作业	广州未知艺术培训有限公司	广州市番禺区南村镇观景北街125号	广州市番禺区南村镇观景北街125号	-	13800138000	13800138000;020-86460987;13719022500	13800138000@qq.com	454701683@qq.com;247071193@qq.com;963285560@qq.com	绘画艺术创作服务;雕刻艺术创作服务;文化艺术咨询服务;舞台表演艺术指导服务;信息技术咨询服务;体育运动咨询服务;商品信息咨询服务;群众参与的文艺类演出、比赛等公益性文化活动的策划
南京青承文化艺术培训有限公司	存续	石桐瑞	10万人民币	10万人民币	2017-06-08	2022-06-22	2017-06-08 至 无固定期限	江苏省	南京市	鼓楼区	91320106MA1P5H7L1H	91320106MA1P5H7L1H	320106000415420	MA1P5H7L-1	19	有限责任公司(自然人独资)	文化艺术业	-	南京市鼓楼区石头城路99号D栋2楼13号	南京市鼓楼区石头城路99号D栋2楼13号	www.qm2009.com	025-86623767	025-86623767;15851816569;13770523968	418911983@qq.com	-	文化艺术培训（不含与学历教育相关的培训或服务）；组织文化艺术交流活动（不含演出）；工艺美术品销售。（依法须经批准的项目，经相关部门批准后方可开展经营活动）
深圳艺赞文化发展有限公司	存续	郑淑慧	10万人民币	-	2014-06-16	2020-08-05	2014-06-16 至 5000-01-01	广东省	深圳市	龙岗区	91440300306193685D	91440300306193685D	440301109601072	30619368-5	16	有限责任公司	文化艺术业	-	深圳市龙岗区布吉街道大芬油画村老围东4巷6号401	深圳市龙岗区布吉街道大芬油画村老围东4巷6号401	-	18825221510	18825221510;18025367001;13480906483;13714563496;18825221511	18825221510@163.com	2863379847@qq.com;1433788192@qq.com;2921778809@qq.com;13714563496@139.com;18825221511@139.com	一般经营项目是：文化活动策划、展览展示策划、品牌策划；美术培训；工艺品及文化办公用品的购销；文化艺术项目投资（具体项目另行申报）；摄影服务；平面设计；室内软装设计；信息咨询（不含人才中介服务、证券及限制项目）；经营电子商务（涉及前置性行政许可的，须取得前置性行政许可文件后方可经营）；国内贸易，从事货物及技术的进出口业务。（依法须经批准的项目，经相关部门批准后方可开展经营活动），许可经营项目是：
广州智竹文化有限公司	存续	彭怡龙	10万人民币	-	2017-09-28	2023-06-26	2017-09-28 至 无固定期限	广东省	广州市	天河区	91440101MA5AA87Q92	91440101MA5AA87Q92	440106002197179	MA5AA87Q-9	12	有限责任公司(自然人投资或控股)	广播、电视、电影和录音制作业	-	广州市天河区天府路东晖西街2-1号6A铺	广州市天河区华景北路221号商铺	-	18926113118	18926113118;13922158911	18926113118@189.cn	-	美发饰品销售;电力设施器材销售;金银制品销售;渔具销售;木材销售;手推车辆及牲畜牵引车辆销售;安防设备销售;普通露天游乐场所游乐设备销售;茶具销售;金属包装容器及材料销售;办公用品销售;日用木制品销售;日用杂品销售;软木制品销售;水泥制品销售;纸制品销售;塑料加工专用设备销售;特种陶瓷制品销售;网络设备销售;玩具销售;卫生陶瓷制品销售;信息安全设备销售;移动终端设备销售;颜料销售;移动通信设备销售;音响设备销售;游艺用品及室内游艺器材销售;羽毛(绒)及制品销售;照明器具销售;照明器具生产专用设备销售;照相机及器材销售;制冷、空调设备销售;轴承销售;办公设备耗材销售;软件销售;竹制品销售;计算器设备销售;产业用纺织制成品销售;电池销售;电工器材销售;电工仪器仪表销售;电力电子元器件销售;电子测量仪器销售;发电机及发电机组销售;纺织专用设备销售;非电力家用器具销售;风动和电动工具销售;风机、…
上海百师文化传播有限公司	存续	黄梦婷	10万人民币	10万人民币	2010-11-17	2023-06-09	2010-11-17 至 无固定期限	上海市	上海市	浦东新区	91310110564799786R	91310110564799786R	310110000540279	56479978-6	45	有限责任公司(自然人投资或控股)	文化艺术业	-	中国（上海）自由贸易试验区临港新片区东征村133号	上海浦东新区人民西路57号2楼	-	18655185887	18655185887;18512156008;18016422974;13524027892;021-55090238;13916174939;15000215125	wujia@shpdxoszjyjxx.wecom.work	1064629053@qq.com;hr@sanzhi-edu.cn;195002439@qq.com	一般项目：会议及展览服务；信息咨询服务（不含许可类信息咨询服务）；租赁服务（不含许可类租赁服务）；咨询策划服务；企业形象策划；非居住房地产租赁；组织文化艺术交流活动；广告设计、代理；广告制作；广告发布；平面设计；电子产品销售；办公用品销售；照明器具销售；电线、电缆经营；工艺美术品及礼仪用品销售（象牙及其制品除外）；建筑装饰材料销售；五金产品零售；服装服饰批发；音响设备销售；文化用品设备出租。（除依法须经批准的项目外，凭营业执照依法自主开展经营活动）许可项目：建设工程施工；舞台工程施工。（依法须经批准的项目，经相关部门批准后方可开展经营活动，具体经营项目以相关部门批准文件或许可证件为准）
北京中视飞扬六点一文化艺术有限公司	存续	尹悦	10万人民币	10万人民币	2009-07-03	2017-01-17	2009-07-03 至 2029-07-02	北京市	北京市	朝阳区	91110105691663873A	91110105691663873A	110105012062866	69166387-3	31	有限责任公司(自然人投资或控股)	文化艺术业	北京飞扬六点一文化艺术有限公司	北京市朝阳区安慧北里逸园17号楼17-8内部分	北京市朝阳区安慧北里逸园17号楼17-8内部分	http://www.61studio.com.cn/	010-64911680	010-64911680	467833696@qq.com	858058649@qq.com;y7250@2636.net;liudianyi@alyun.com;liudianyi@aliyun.com	文艺创作；组织文化艺术交流活动（不含演出）；经济贸易咨询；教育咨询（不含出国留学咨询及中介服务）；代理、发布广告；摄影服务；会议服务；公关策划；企业策划；声乐技术培训；乐器技术培训；舞蹈技术培训。（企业依法自主选择经营项目，开展经营活动；依法须经批准的项目，经相关部门批准后依批准的内容开展经营活动；不得从事本市产业政策禁止和限制类项目的经营活动。）
深圳市睿客创意文化传播有限公司	存续	段博	10万人民币	-	2015-07-30	2021-06-01	2015-07-30 至 5000-01-01	广东省	深圳市	龙华区	91440300349869753T	91440300349869753T	440301113530050	34986975-3	13	有限责任公司	文化艺术业	-	深圳市龙华区民治街道民治社区1970科技园1栋708	深圳市龙华区民治街道民治社区1970科技园1栋708	-	15889613129	15889613129;13538094358;0755-28541831	manyijiudian@163.com	1521280460@qq.com;1014092861@qq.com;1274358431@126.com;2215756810@qq.com	一般经营项目是：墙绘广告的设计和施工；玩具、服装的设计与销售；展示策划、会展策划；国内贸易；货物及技术进出口。（法律、行政法规、国务院决定规定在登记前须经批准的项目除外） ，许可经营项目是：从事广告业务。
怒江那萨萨演艺有限公司	存续	郑碧盛	10万人民币	-	2012-05-29	2022-10-28	2012-05-29 至 2042-05-29	云南省	怒江傈僳族自治州	泸水市	91533300064278028B	91533300064278028B	533300000001257	06427802-8	27	有限责任公司（非自然人投资或控股的法人独资）	文化艺术业	怒江亚哈吧演艺有限责任公司	云南省泸水县六库镇文化路33号	云南省怒江州泸水县六库镇文化路33号	-	0886-3622232	0886-3622232;18988370041;15987302349	3020293494@qq.com	734106569@qq.com	演出及经纪业务。艺术交流演出策划、企业形象策划、营销策划；艺术服装设计制作，舞台美术制作安装，数字文化设计制作、服务咨询；灯光、音响、服装等设备、会议场地租赁；工艺品销售；展览、礼仪服务。（依法须经批准的项目，经相关部门批准后方可开展经营活动）
成都府韵文化艺术有限公司	存续	魏国锋	10万人民币	10万人民币	2007-08-27	2016-01-12	2007-08-27 至 无固定期限	四川省	成都市	锦江区	91510104665328158C	91510104665328158C	510104000165074	66532815-8	15	有限责任公司(自然人投资或控股)	文化艺术业	-	成都市锦江区海椒市街12号	成都市锦江区海淑市街12号	-	13709061929	13709061929;13350065929	51024577@qq.com	510242577@qq.com	文化艺术活动的组织策划、节目创作编排、艺术人才包装与形象设计；会议及展览展示服务；演艺设备租赁；灯光、音响、舞美设计、制作；音乐及美术培训（不含学历证书及国家法律法规限制项目)。（以上经营范围不含国家法律、行政法规、国务院决定禁止或限制的项目，依法须批准的项目，经相关部门批准后方可开展经营活动）。
徐州辛秋文化艺术有限责任公司	存续	贺晓红	10万人民币	10万人民币	2014-08-13	2022-06-09	2014-08-13 至 无固定期限	江苏省	徐州市	云龙区	91320303313732296G	91320303313732296G	320303000063097	31373229-6	21	有限责任公司(自然人投资或控股)	文化艺术业	-	徐州市云龙区建国东路新发街恩华商贸综合楼五楼501，502，503，504房屋	徐州市云龙区建国东路新发街恩华商贸综合楼五楼501，502,503,504房屋	www.xzxqhs.com	0516-83755386	0516-83755386;13952167810;13905205255	hexiaohong3721@163.com	hexiaohong@163.com	一般项目：组织文化艺术交流活动；从事语言能力、艺术、体育、科技等培训的营利性民办培训服务机构（除面向中小学生开展的学科类、语言类文化教育培训）；教育咨询服务（不含涉许可审批的教育培训活动）；中小学生校外托管服务（不含餐饮、住宿、文化教育培训）；专业设计服务；广告制作；广告设计、代理；广告发布（非广播电台、电视台、报刊出版单位）；图文设计制作；市场营销策划；会议及展览服务；餐饮管理；家政服务；摄影扩印服务；摄像及视频制作服务；文具用品零售；文具用品批发；日用品销售；工艺美术品及收藏品批发（象牙及其制品除外）；工艺美术品及收藏品零售（象牙及其制品除外）；颜料销售；非居住房地产租赁（除依法须经批准的项目外，凭营业执照依法自主开展经营活动）
济宁市杂技演艺有限责任公司	存续	赵建刚	10万人民币	10万人民币	2012-12-21	2021-06-25	2012-12-21 至 无固定期限	山东省	济宁市	济宁高新技术产业开发区	9.13708e+17	9.13708e+17	370800000000789	06040317-8	88	有限责任公司(自然人投资或控股的法人独资)	文化艺术业	-	山东省济宁市高新区孟子大道与海川路交叉口	山东省济宁市高新区孟子大道与海川路交叉口	www.jiningshizajituan.com	0537-2600178	0537-2600178;0537-2224135	jiningshizajituan@163.com	345894082@qq.com;jnswhjzhz@163.com	许可项目：营业性演出；演出场所经营。（依法须经批准的项目，经相关部门批准后方可开展经营活动，具体经营项目以相关部门批准文件或许可证件为准）一般项目：组织文化艺术交流活动；广告设计、代理；礼仪服务；广告制作。（除依法须经批准的项目外，凭营业执照依法自主开展经营活动）
广州维他名文化传播有限公司	存续	张巍巍	10万人民币	10万人民币	2003-05-16	2020-12-21	2003-05-16 至 无固定期限	广东省	广州市	番禺区	91440101749900625W	91440101749900625W	440105000151483	74990062-5	10	有限责任公司(自然人投资或控股)	文化艺术业	-	广州市番禺区石碁镇金山村华腾路9号华创动漫产业园A3栋3、4、5、6号单元	广州市番禺区石碁镇金山村华腾路9号华创动漫产业园A3栋3、4、5、6号单元	-	13556124634	13556124634;020-84296760;020-84206395	574478368@qq.com	-	企业管理咨询;会议及展览服务;图文设计制作;企业形象策划;咨询策划服务;工艺美术品及收藏品零售（象牙及其制品除外）;平面设计;专业设计服务;工艺美术品及收藏品批发（象牙及其制品除外）
深圳水蓝贸易有限公司	存续	文瑞清	10万人民币	10万人民币	2010-07-09	2020-11-17	2010-07-09 至 无固定期限	广东省	深圳市	福田区	91440300558664279C	91440300558664279C	440301104802252	55866427-9	15	有限责任公司(自然人独资)	文化艺术业	-	深圳市福田区红荔路深圳书城中心城N215	深圳市福田区红荔路深圳书城中心城N215	-	15816869681	15816869681;13826562006;0755-22902696;0755-82522287;13570819056	371069626@qq.com	qinger-wen@126.com;254887868@qq.com;466216527@qq.com	一般经营项目是：企业管理咨询；花艺策划；文化活动策划推广；文艺创作与表演；文化用品、工艺美术品、电子产品、礼品的购销及技术服务；装潢设计；装饰设计；美术设计；电脑动画设计；声乐培训；乐器培训；美术培训；国内贸易；货物及技术进出口业务（法律、行政法规、国务院决定禁止的项目除外，限制的项目须取得许可后方可经营），许可经营项目是：西点、饮品制售，酒、预包装食品批发零售。
深圳市世纪雅哈文化传播有限公司	存续	张薇	10万人民币	-	2016-07-05	2020-11-30	2016-07-05 至 5000-01-01	广东省	深圳市	福田区	91440300MA5DFX7479	91440300MA5DFX7479	440301116735246	MA5DFX74-7	16	有限责任公司	文化艺术业	-	深圳市福田区沙头街道天安社区深南大道6017号都市阳光名苑2栋5B	深圳市福田区沙头街道天安社区深南大道6017号都市阳光名苑2栋5B	www.yahapiano.com	13138890058	13138890058;13728763723	13138890058@qq.com	1483335962@qq.com	一般经营项目是：文化活动策划；从事广告业务；互联网营销策划；公关活动策划；展览展示策划；在网上从事商贸活动；乐器的销售与租赁；器乐的培训，音乐培训（法律、行政法规、国务院决定禁止的项目除外，限制的项目须取得许可后方可经营），许可经营项目是：
珠海奇奥天尊文化发展有限公司	存续	周训武	10万人民币	8.4万人民币	2016-01-27	2022-03-21	2016-01-27 至 2036-01-27	广东省	珠海市	香洲区	91440400MA4ULU534Y	91440400MA4ULU534Y	440003490006349	MA4ULU53-4	22	有限责任公司(中外合资)	文化艺术业	-	珠海市香洲区紫荆路63号科汇大厦2楼2022室	广州市海珠区滨江西路96-1 喜捷来电商文化创意园A601	www.ultramega.cn	18102565138	18102565138;15201961013;13824150635;13750022635;13601986362	info@ultramega.cn	-	一般项目：组织文化艺术交流活动；专业设计服务；品牌管理；社会经济咨询服务；信息技术咨询服务；软件开发；技术服务、技术开发、技术咨询、技术交流、技术转让、技术推广；动漫游戏开发；会议及展览服务；文化场馆管理服务；国内贸易代理；体育用品及器材零售；鞋帽零售；文具用品零售；箱包销售；服装服饰零售；工艺美术品及收藏品零售（象牙及其制品除外）；电子产品销售；家具销售；进出口代理。（除依法须经批准的项目外，凭营业执照依法自主开展经营活动）
达灵顿文化传播（广州）有限公司	存续	刘国志	10万人民币	-	2017-06-06	2021-01-11	2017-06-06 至 无固定期限	广东省	广州市	番禺区	91440101MA59NPDF3Y	91440101MA59NPDF3Y	440126000873203	MA59NPDF-3	10	有限责任公司(自然人独资)	文化艺术业	-	广州市番禺区钟村街汉兴中路156号4栋1902	广州市番禺区钟村街汉兴中路156号4栋1902	-	15622321718	15622321718;13427660232;18148919902;13427627072	15489754348@qq.com	1648579452@qq.com;xinxin203030@sina.com;13427627072@163.com;2826270565@qq.com	图书批发;图书、报刊零售;音像制品及电子出版物批发;音像制品及电子出版物零售;文化传播（不含许可经营项目）;商品批发贸易（许可审批类商品除外）;商品零售贸易（许可审批类商品除外）;互联网商品销售（许可审批类商品除外）;互联网商品零售（许可审批类商品除外）;货物进出口（专营专控商品除外）;技术进出口;广告业;市场营销策划服务;市场经营管理、摊位出租;办公服务;会议及展览服务;文化推广（不含许可经营项目）;商品信息咨询服务
广州东霖美发有限公司	存续	龚瑞	10万人民币	-	2019-12-06	2023-01-06	2019-12-06 至 无固定期限	广东省	广州市	海珠区	91440101MA5D2NAX5T	91440101MA5D2NAX5T	440105003013282	MA5D2NAX-5	10	有限责任公司(自然人投资或控股)	广播、电视、电影和录音制作业	-	广州市海珠区叠景路126、128、130号自编201室	广州市海珠区叠景路126、128、130号自编201室	-	18902297831	18902297831;13631431659	18902297831@qq.com	-	文化艺术咨询服务;文化研究;非物质文化遗产保护的技术研究、技术咨询;群众参与的文艺类演出、比赛等公益性文化活动的策划;文化推广（不含许可经营项目）;文化传播（不含许可经营项目）;贸易代理;商品批发贸易（许可审批类商品除外）;商品零售贸易（许可审批类商品除外）;贸易咨询服务;理发服务;美甲服务;美容服务
淄博五二零文化产业有限公司	存续	孟峰	10万人民币	-	2021-05-19	2021-10-11	2021-05-19 至 无固定期限	山东省	淄博市	张店区	91370303MA944N7D2X	91370303MA944N7D2X	370303200475553	MA944N7D-2	12	有限责任公司(自然人独资)	文化艺术业	淄博恋立方文化传媒有限公司	山东省淄博市张店区和平街道办美食街131号楼	山东省淄博市张店区和平街道办美食街131号楼	-	13864353555	13864353555	13864353555@qq.com	-	一般项目：体验式拓展活动及策划；婚庆礼仪服务；摄影扩印服务；摄像及视频制作服务；服装服饰出租；租借道具活动；照相机及器材销售；电影摄制服务；礼仪服务；服装、服饰检验、整理服务；服装服饰零售；文化场馆管理服务；个人商务服务；音响设备销售；平面设计；市场营销策划；会议及展览服务；娱乐性展览；广告设计、代理；广告制作；企业形象策划；咨询策划服务；信息咨询服务（不含许可类信息咨询服务）；销售代理；互联网销售（除销售需要许可的商品）；文化用品设备出租；文具用品批发；组织文化艺术交流活动。（除依法须经批准的项目外，凭营业执照依法自主开展经营活动）
深圳小牡丹文化艺术发展有限公司	存续	郭利朋	10万人民币	10万人民币	2012-02-27	2021-06-25	2012-02-27 至 无固定期限	广东省	深圳市	龙岗区	9.14403e+17	9.14403e+17	440307106021486	59072466-5	19	有限责任公司	文化艺术业	-	深圳市龙岗区布吉街道罗岗社区信义假日名城荔山公馆7号楼201-1	深圳市龙岗区布吉街道信义假日名城景和园7号楼S101-2及107-2商铺	-	15989896191	15989896191;13554769856	2428523361@qq.com	-	一般经营项目是：文化艺术交流策划咨询、乐器、舞蹈教育咨询；乐器培训、舞蹈培训、美术培训；乐器购销；提供调音、调弦服务；组织大型文化艺术活动；国内贸易（法律、行政法规、国务院决定规定在登记前须经批准的项目除外）；场地租赁；淘气堡娱乐服务（不含电动游艺机及其他限制项目） ；货物及技术进出口（法律、行政法规禁止的项目除外；法律、行政法规限制的项目须取得许可后方可经营）。，许可经营项目是：
渭南市秦腔剧团有限责任公司	存续	代九奎	10万人民币	10万人民币	2012-11-01	2017-09-08	2012-11-01 至 2042-10-31	陕西省	渭南市	临渭区	9.16105e+17	9.16105e+17	610500100025435	05969048-0	58	有限责任公司(国有独资)	文化艺术业	-	陕西省渭南市临渭区草市巷15号	渭南市草市巷15号	-	0913-8158013	0913-8158013	1055124699@qq.com	50509832@qq.com	组织各类文化艺术交流活动和戏曲文艺表演；承办社会公益性活动；灯光音响、舞台设备的租赁；承办商务性会议及庆典活动（范围中，法律、法规或国务院规定必须报经批准的凭许可证在有效期内经营）。（依法须经批准的项目，经相关部门批准后方可开展经营活动）
佛山市南海心怡咨询服务有限公司	存续	傅敏儿	10万人民币	5万人民币	2017-03-15	2020-06-04	2017-03-15 至 无固定期限	广东省	佛山市	南海区	91440605MA4WAH0Y2P	91440605MA4WAH0Y2P	440682000852642	MA4WAH0Y-2	14	有限责任公司(自然人投资或控股)	广播、电视、电影和录音制作业	-	佛山市南海区西樵镇樵高路以南西樵村西吴村民小组综合楼一号百胜广场二层208号铺	佛山市南海区西樵镇樵高路以南西樵村西吴村民小组综合楼一号百胜广场二层208号铺	-	15989996912	15989996912;13927793203	22261977@qq.com	-	社会经济咨询（教育咨询服务除外）；群众文体活动（少儿文化服务）；互联网生活服务平台（互联网文化艺术平台）；托儿所服务（托育服务）。（依法须经批准的项目，经相关部门批准后方可开展经营活动。）(依法须经批准的项目，经相关部门批准后方可开展经营活动)〓
广州市飞摩文化传媒有限公司	存续	浦仕花	10万人民币	10万人民币	2016-05-11	2022-09-14	2016-05-11 至 无固定期限	广东省	广州市	黄埔区	91440106MA59CTN99Y	91440106MA59CTN99Y	440106001526388	MA59CTN9-9	22	有限责任公司(法人独资)	广播、电视、电影和录音制作业	-	广州市黄埔区黄埔公园西路28号大湾区数字娱乐产业园A栋2层2002房	广州市黄埔区黄埔公园西路28号大湾区数字娱乐产业园A栋2层2002房	-	020-85521314	020-85521314;020-85521226;020-85624689	wuaiyu@yj543.com	83765@qq.com	文化娱乐经纪人;大型活动组织策划服务（大型活动指晚会、运动会、庆典、艺术和模特大赛、艺术节、电影节及公益演出、展览等，需专项审批的活动应在取得审批后方可经营）;策划创意服务;文艺创作服务;水果零售;干果、坚果零售;服装零售;鞋零售;帽零售;化妆品及卫生用品零售;箱、包零售;小饰物、小礼品零售;宝石饰品零售;玉石饰品零售;珍珠饰品零售;其他人造首饰、饰品零售;商品零售贸易（许可审批类商品除外）;互联网商品零售（许可审批类商品除外）;黄金制品零售;白银制品零售;铂金制品零售;预包装食品零售
深圳归零文化传播有限公司	存续	何慧玲	10万人民币	4.5万人民币	2012-08-09	2022-07-14	2012-08-09 至 2042-08-09	广东省	深圳市	宝安区	91440300051543902R	91440300051543902R	440307106465645	05154390-2	12	有限责任公司	广播、电视、电影和录音制作业	-	深圳市宝安区新安街道大浪社区创业二路东联大厦B405	深圳市宝安区新安街道大浪社区创业二路东联大厦B405	-	13825223215	13825223215;13724202236;0755-85916221;0755-28493580	1919613670@qq.com	851720747@qq.com;yu780227@163.com;btz001@163.com	一般经营项目是：文化活动策划；企业营销策划；企业形象策划；会议策划；企业管理咨询、经济信息咨询（不含证券、金融、人才中介及其他国家禁止、限制项目）；广告设计；体验式拓展活动及策划；教育咨询服务（不含涉许可审批的教育培训活动）；面向家长实施的家庭教育咨询服务；健康咨询服务（不含诊疗服务）；组织文化艺术交流活动。（除依法须经批准的项目外，凭营业执照依法自主开展经营活动），许可经营项目是：
广州月泉文化传播有限公司	存续	邵海雄	10万人民币	-	2013-08-26	2023-03-09	2013-08-26 至 无固定期限	广东省	广州市	天河区	91440101076523238F	91440101076523238F	440106000820376	07652323-8	23	有限责任公司	文化艺术业	广州月泉乐器有限公司	广州市天河区黄埔大道中662号之一2112房C003（仅限办公）	广州市天河区黄埔大道中662号之一2112房C003（仅限办公）	-	13512757223	13512757223;15915748109;020-66650918;18819389062	412786363@qq.com	2416864194@qq.com;958732076@qq.com	文物文化遗址保护服务;非物质文化遗产保护;文艺创作;乐器制造;乐器零售;乐器批发;广告制作;软件开发;网络技术服务;个人互联网直播服务（需备案）;文具用品批发;人工智能公共数据平台;教学用模型及教具销售;教学专用仪器销售;服装服饰批发;租借道具活动;文化用品设备出租;休闲娱乐用品设备出租;游艺及娱乐用品销售;互联网销售（除销售需要许可的商品）;广告设计、代理;咨询策划服务;技术服务、技术开发、技术咨询、技术交流、技术转让、技术推广;文化场馆管理服务;文化娱乐经纪人服务;其他文化艺术经纪代理;组织文化艺术交流活动;组织体育表演活动;招生辅助服务;业务培训（不含教育培训、职业技能培训等需取得许可的培训）;技术进出口;货物进出口
广州市力都体育场服务有限公司	存续	吕扬	10万人民币	10万人民币	2009-04-14	2018-11-05	2009-04-14 至 无固定期限	广东省	广州市	海珠区	91440105687674545Y	91440105687674545Y	440105000029265	68767454-5	15	有限责任公司(自然人投资或控股)	文化艺术业	-	广州市海珠区碧映路530号B栋	广州市海珠区碧映路530号B栋	-	020-34209287	020-34209287	afld@qq.com	693225529@qq.com	运动场馆服务（游泳馆除外）;场地租赁（不含仓储）;娱乐设备出租服务;健身服务;体育组织;大型活动组织策划服务（大型活动指晚会、运动会、庆典、艺术和模特大赛、艺术节、电影节及公益演出、展览等，需专项审批的活动应在取得审批后方可经营）;体育用品及器材零售;百货零售（食品零售除外）;日用杂品综合零售;房屋租赁;体育运动咨询服务;营养健康咨询服务;会议及展览服务;体育设备、器材出租;停车场经营;小型综合商店、小卖部;糕点、面包零售;游泳馆
添阳（沈阳）文化传媒有限公司	存续	刘英海	10万人民币	-	2022-04-19	2022-04-19	2022-04-19 至 无固定期限	辽宁省	沈阳市	铁西区	91210106MA7N38UC8P	91210106MA7N38UC8P	210106000691306	MA7N38UC-8	11	有限责任公司(自然人投资或控股)	文化艺术业	-	辽宁省沈阳经济技术开发区花海路41-32号2-011	辽宁省沈阳经济技术开发区花海路41-32号2-011	-	15940172294	15940172294	15940172294@139.com	-	一般项目：文化娱乐经纪人服务，技术服务、技术开发、技术咨询、技术交流、技术转让、技术推广，个人互联网直播服务，其他文化艺术经纪代理，广告设计、代理，广告发布，广告制作，品牌管理，电影摄制服务，教育咨询服务（不含涉许可审批的教育培训活动），业务培训（不含教育培训、职业技能培训等需取得许可的培训），企业管理，企业管理咨询，供应链管理服务，国内贸易代理，销售代理，进出口代理，采购代理服务，贸易经纪，日用百货销售，家用电器销售，建筑材料销售，家具零配件销售，家具销售，家具安装和维修服务，家居用品销售，日用品销售，针纺织品销售，母婴用品销售，灯具销售，互联网销售（除销售需要许可的商品），建筑装饰材料销售，皮革销售，食品互联网销售（仅销售预包装食品），信息咨询服务（不含许可类信息咨询服务），专业设计服务，会议及展览服务，货物进出口（除依法须经批准的项目外，凭营业执照依法自主开展经营活动）
杭州英宝文化传媒有限责任公司	存续	严丽萍	10万人民币	10万人民币	2016-10-09	2021-10-14	2016-10-09 至 9999-09-09	浙江省	杭州市	-	91330101MA27YQQ17X	91330101MA27YQQ17X	330198000171873	MA27YQQ1-7	14	有限责任公司(自然人投资或控股)	文化艺术业	杭州英宝教育咨询有限责任公司	浙江省杭州市钱塘新区滟澜园茗轩1、2幢212室	浙江省杭州市钱塘区天城东路189号下沙综合农贸市场二楼思拓培训学校	-	0571-86809892	0571-86809892;0571-86707079	yuanyue202306@126.com	-	一般项目：组织文化艺术交流活动；文具用品零售；社会经济咨询服务；礼仪服务；其他文化艺术经纪代理；组织体育表演活动；玩具、动漫及游艺用品销售；文化娱乐经纪人服务；文艺创作；广告发布（非广播电台、电视台、报刊出版单位）；会议及展览服务；互联网销售（除销售需要许可的商品）；玩具销售；文具用品批发；招生辅助服务(除依法须经批准的项目外，凭营业执照依法自主开展经营活动)。
深圳竺韵文化艺术有限公司	存续	时琳琳	10万人民币	10万人民币	2014-12-10	2022-11-02	2014-12-10 至 5000-01-01	广东省	深圳市	福田区	9.14403e+17	9.14403e+17	440301111800069	31968089-6	19	有限责任公司	文化艺术业	-	深圳市福田区沙头街道上沙社区上沙塘晏村12巷1号201（一照多址企业）	广东省深圳市罗湖区翠竹街道翠岭社区翠竹路1058号逸翠大厦8层802-08	-	13480918869	13480918869	815734644@qq.com	65221902@qq.com;245086415@qq.com	一般经营项目是：文化艺术交流活动策划；展览展示策划；企业管理咨询；商务信息咨询；图文设计；经济信息咨询（不含限制项目）；艺术培训，乐器销售。（法律、行政法规、国务院决定禁止的项目除外，限制的项目须取得许可后方可经营），许可经营项目是：
上海童旺文化传播有限公司	存续	钟颖庄	10万人民币	10万人民币	2015-04-01	2023-04-28	2015-04-01 至 2045-03-31	上海市	上海市	宝山区	91310113332470092G	91310113332470092G	310113001308721	33247009-2	11	有限责任公司(自然人投资或控股)	文化艺术业	-	上海市宝山区真陈路1000号418-269室	天宝路280弄19号L1-26	-	021-65669683	021-65669683;021-65220229;18017088680	yzzhong690@foxmail.com	-	一般项目：组织文化艺术交流活动；日用百货销售；玩具销售；文具用品零售；教学用模型及教具销售；服装服饰批发；服装服饰零售；技术服务、技术开发、技术咨询、技术交流、技术转让、技术推广；货物进出口；技术进出口；信息咨询服务（不含许可类信息咨询服务）；市场营销策划；会议及展览服务；广告制作；广告设计、代理；健身休闲活动；健康咨询服务（不含诊疗服务）；残疾康复训练服务（非医疗）；文具用品批发；软件开发；软件销售；计算机系统服务。（除依法须经批准的项目外，凭营业执照依法自主开展经营活动）
广州普行慧智文化信息咨询有限公司	存续	江泓	10万人民币	4.1万人民币	2021-01-22	2023-05-15	2021-01-22 至 无固定期限	广东省	广州市	天河区	91440101MA9W491U07	91440101MA9W491U07	440104003492035	MA9W491U-0	11	有限责任公司(自然人独资)	文化艺术业	-	广州市天河区马场路28号之三2401房	广州市天河区马场路28号之三2401房	-	18922254040	18922254040;020-84320000	22254040@189.cn	2881656190@qq.com	健康咨询服务（不含诊疗服务）;工程管理服务;食品销售（仅销售预包装食品）;食品互联网销售（仅销售预包装食品）;养生保健服务（非医疗）;企业管理咨询;其他文化艺术经纪代理;社会经济咨询服务;信息技术咨询服务;技术服务、技术开发、技术咨询、技术交流、技术转让、技术推广;信息咨询服务（不含许可类信息咨询服务）;文化娱乐经纪人服务;艺术品代理;咨询策划服务;中医养生保健服务（非医疗）;组织文化艺术交流活动;保健食品（预包装）销售;食品互联网销售;食品销售
佛山市中藏文创有限公司	存续	李星莹	10万人民币	-	2021-06-17	2023-03-21	2021-06-17 至 无固定期限	广东省	佛山市	禅城区	91440604MA56LC7M3H	91440604MA56LC7M3H	440602011204247	MA56LC7M-3	23	有限责任公司(自然人投资或控股)	文化艺术业	佛山市中藏会展服务有限公司	佛山市禅城区祖庙路46号十四层之一（住所申报）	佛山市禅城区祖庙路46号十四层之一（住所申报）	-	15685822513	15685822513	13824364638@163.com	-	一般项目：会议及展览服务；数字文化创意内容应用服务；艺（美）术品、收藏品鉴定评估服务；装帧流通人民币；文艺创作；平面设计；艺术品代理；工艺美术品及礼仪用品销售（象牙及其制品除外）；工艺美术品及收藏品零售（象牙及其制品除外）；金属链条及其他金属制品销售；珠宝首饰零售；金银制品销售；票务代理服务；互联网销售（除销售需要许可的商品）；食品销售（仅销售预包装食品）。（除依法须经批准的项目外，凭营业执照依法自主开展经营活动）
佛山市柚苏文化传播有限公司	存续	王莉	10万人民币	-	2021-12-02	2023-03-07	2021-12-02 至 无固定期限	广东省	佛山市	顺德区	91440606MAA4HA359X	91440606MAA4HA359X	440681011884967	MAA4HA35-9	10	有限责任公司(自然人投资或控股)	文化艺术业	-	佛山市顺德区龙江镇沙富村龙洲西路173号利保商贸中心1座1324号（住所申报）	佛山市顺德区龙江镇沙富村龙洲西路173号利保商贸中心1座1324号（住所申报）	-	18611116776	18611116776	5842113@qq.com	-	许可项目：互联网直播服务（不含新闻信息服务、网络表演、网络视听节目）。（依法须经批准的项目，经相关部门批准后方可开展经营活动，具体经营项目以相关部门批准文件或许可证件为准）一般项目：组织文化艺术交流活动；文艺创作；摄像及视频制作服务；礼仪服务；图文设计制作；企业形象策划；互联网销售（除销售需要许可的商品）。（除依法须经批准的项目外，凭营业执照依法自主开展经营活动）
丽晋（上海）文化传播有限公司	存续	王金东	10万人民币	5.5万人民币	2016-11-10	2021-08-04	2016-11-10 至 2036-11-09	上海市	上海市	金山区	91310116MA1J8Y5R5B	91310116MA1J8Y5R5B	310116003648759	MA1J8Y5R-5	10	有限责任公司(自然人投资或控股)	文化艺术业	-	上海市金山区亭林镇寺平南路19号3幢1117室	上海市虹口区甘河路8号明道大厦8楼8D	www.mrxsyy.com	13524424526	13524424526;15021648438	974883319@qq.com	415786804@qq.com	一般项目：组织文化艺术交流活动；信息咨询服务（不含许可类信息咨询服务）；企业管理咨询；会议及展览服务；礼仪服务；企业形象策划；项目策划与公关服务；文艺创作；乐器批发；乐器零售；乐器零配件销售。（除依法须经批准的项目外，凭营业执照依法自主开展经营活动）
厦门贝蕾特文化传播有限公司	存续	甘婷婷	10万人民币	10万人民币	2013-12-04	2017-05-31	2013-12-04 至 2043-12-03	福建省	厦门市	思明区	91350203079380623B	91350203079380623B	350203200404866	07938062-3	12	有限责任公司(自然人投资或控股)	文化艺术业	-	厦门市思明区浦南一路33号201室	厦门市思明区浦南一路33号201室	-	13515964597	13515964597	abc630@qq.com	abc@qq.com	文化活动策划、企业形象策划、会务服务；广告设计、制作、代理、发布。
广州一丫一小创意策划有限公司	存续	关锦沣	10万人民币	10万人民币	2021-12-14	2022-03-02	2021-12-14 至 无固定期限	广东省	广州市	海珠区	91440101MA9Y8D2L8F	91440101MA9Y8D2L8F	440106008637771	MA9Y8D2L-8	10	有限责任公司(自然人投资或控股)	文化艺术业	-	广州市海珠区新港东路1088号1088号之一会展南五路3号凤浦中路801号803号201房（自编04D）	广州市海珠区新港东路1088号1088号之一会展南五路3号凤浦中路801号803号201房（自编04D）	-	18620905261	18620905261;13825184677	517143007@qq.com	313685761@qq.com	摄影扩印服务;礼仪服务;电子产品销售;办公设备租赁服务;市场营销策划;企业形象策划;体育赛事策划;日用百货销售;游艺及娱乐用品销售;工艺美术品及礼仪用品制造（象牙及其制品除外）;文艺创作;项目策划与公关服务;咨询策划服务;会议及展览服务;娱乐性展览;体育竞赛组织;组织体育表演活动;组织文化艺术交流活动;体育用品及器材批发;体育用品及器材零售;广告设计、代理;广告发布（非广播电台、电视台、报刊出版单位）;专业设计服务;;游艺娱乐活动
北京拾音科技文化有限公司	存续	曹淑芹	10万人民币	10万人民币	2020-11-11	2023-06-28	2020-11-11 至 2050-11-10	北京市	北京市	海淀区	91110108MA01X62W9W	91110108MA01X62W9W	110108029833113	MA01X62W-9	11	有限责任公司(自然人投资或控股)	文化艺术业	-	北京市海淀区西三环北路89号8层A-446	北京市海淀区西三环北路89号8层A-446	www.7uvr.com	010-64933433	010-64933433;010-64933547;15201100106	hr@7uvr.com	-	组织文化艺术交流活动（不含营业性演出）；承办展览展示活动；影视策划；教育咨询（中介服务除外）；文化咨询；体育咨询；技术开发、技术咨询、技术转让、技术服务、技术推广；基础软件服务；应用软件服务；软件开发；软件咨询；数据处理；公共关系服务；会议服务；产品设计；企业策划、设计；设计、制作、代理、发布广告；销售自行开发的产品。（市场主体依法自主选择经营项目，开展经营活动；依法须经批准的项目，经相关部门批准后依批准的内容开展经营活动；不得从事国家和本市产业政策禁止和限制类项目的经营活动。）
广州随韵文化传播有限公司	存续	麦录	10万人民币	-	2016-08-04	2016-08-04	2016-08-04 至 无固定期限	广东省	广州市	海珠区	91440105MA59E5Q69G	91440105MA59E5Q69G	440105000527553	MA59E5Q6-9	10	有限责任公司(自然人投资或控股)	文化艺术业	-	广州市海珠区黄埔村大道冲尾13号首层（仅限办公用途，临时经营场所有效期至2017年7月26日）	广州市海珠区黄埔村大道冲尾13号首层（仅限办公用途，临时经营场所有效期至2017年7月26日）	-	13719300556	13719300556;15217688899;020-34045337	2379809496@qq.com	-	文艺创作服务;艺（美）术装裱、封装服务;大型活动组织策划服务（大型活动指晚会、运动会、庆典、艺术和模特大赛、艺术节、电影节及公益演出、展览等，需专项审批的活动应在取得审批后方可经营）;策划创意服务;雕刻艺术创作服务;绘画艺术创作服务;广告业;办公服务;电脑打字、录入、校对、打印服务;名片印制服务;电脑喷绘、晒图服务;商务文印服务
重庆凝刻文化传播有限公司	存续	周彦伽	10万人民币	10万人民币	2016-06-06	2023-07-04	2016-06-06 至 无固定期限	重庆市	重庆市	江北区	91500105MA5U6AU12H	91500105MA5U6AU12H	500105008786588	MA5U6AU1-2	17	有限责任公司	文化艺术业	-	重庆市江北区观音桥街道观音桥步行街9号9-1	重庆市江北区观音桥步行街2号负1号B1-01号	-	15723276582	15723276582;023-68520522;13527512986	15723276582@136.com	-	一般项目：业务培训（不含教育培训、职业技能培训等需取得许可的培训）；健身休闲活动；体验式拓展活动及策划；摄像及视频制作服务；服装服饰零售；一般性体育运动项目经营；组织体育表演活动；体育赛事策划；承办经批准的文化艺术交流活动；舞台造型设计；企业形象设计；会务服务；展览展示服务；设计、制作招牌、字牌、灯箱广告；市场营销策划；企业管理咨询；商务信息咨询；图文设计；礼仪庆典服务；舞台搭建；摄影摄像服务。（除依法须经批准的项目外，凭营业执照依法自主开展经营活动）许可项目：演出经纪；舞台工程施工。（依法须经批准的项目，经相关部门批准后方可开展经营活动，具体经营项目以相关部门批准文件或许可证件为准）
武汉大森合十文化艺术有限公司	存续	王娟	10万人民币	-	2017-03-10	2021-07-21	2017-03-10 至 无固定期限	湖北省	武汉市	江夏区	91420100MA4KRGYY80	91420100MA4KRGYY80	420100000754259	MA4KRGYY-8	10	有限责任公司(自然人独资)	文化艺术业	-	武汉东湖新技术开发区武大园四路3号国家地球空间信息产业基地II区（6期）A-2栋2层04、05室	武汉东湖新技术开发区武大园四路3号国家地球空间信息产业基地II区（6期）A-2栋2层04、05室	-	15071260185	15071260185;027-86696462;13871077462;18145145244	45717014@qq.com	13871077462@163.com;18145145244@163.com	一般项目：组织文化艺术交流活动；教育教学检测和评价活动；信息咨询服务（不含许可类信息咨询服务）；教育咨询服务（不含涉许可审批的教育培训活动）；企业管理咨询；业务培训（不含教育培训、职业技能培训等需取得许可的培训）（除依法须经批准的项目外，凭营业执照依法自主开展经营活动）
厦门市波波文化艺术传播有限公司	存续	池善群	10万人民币	10万人民币	2013-01-29	2017-02-21	2013-01-29 至 2063-01-28	福建省	厦门市	海沧区	91350205058379658R	91350205058379658R	350205200038941	05837965-8	10	有限责任公司(自然人投资或控股)	文化艺术业	-	厦门市海沧区海沧街道沧虹路345号205室	厦门市海沧区海沧街道沧虹路345号205室	-	15960253648	15960253648;18259299178	abc@qq.com	-	1、文化艺术交流、企业形象策划、赛事策划、品牌策划、市场调研；2、广告设计、制作、代理、发布；3、展览展示服务、摄影服务、礼仪庆典服务；4、动漫设计制作；5、室内外装修工程的设计、施工；5、销售：工艺品、电子产品、家居用品、保健材料、五金交电、日用百货。
广州市动益健健身有限公司	存续	李奇	10万人民币	10万人民币	2013-07-02	2023-02-21	2013-07-02 至 无固定期限	广东省	广州市	白云区	91440111072116088K	91440111072116088K	440111000513427	07211608-8	16	有限责任公司(自然人投资或控股)	文化艺术业	-	广州市白云区西槎路96号6楼	广州市白云区西槎路96号6楼	-	15622329217	15622329217;13602287117;13600091929;13750289170;18529477101;15918529145;13809245318;18928781408;15088099275;18933960974	13602287117@163.com	13602287117@qq.com;1833011353@qq.com	体育保障组织;体育健康服务;体育竞赛组织;体育赛事策划;台球活动;体育用品及器材零售;体育用品及器材批发;组织体育表演活动;体育用品设备出租;游艺及娱乐用品销售;体育中介代理服务;体育经纪人服务;健身休闲活动;品牌管理;企业管理咨询;企业管理
深圳市新素养文化发展有限公司	存续	苏丽	10万人民币	-	2016-12-02	2023-05-06	2016-12-02 至 5000-01-01	广东省	深圳市	龙岗区	91440300MA5DQ2K107	91440300MA5DQ2K107	440307118188371	MA5DQ2K1-0	12	有限责任公司	文化艺术业	-	深圳市龙岗区坂田街道万科城社区新天下工业城01号厂房401（4050房）	深圳市龙岗区坂田街道万科城社区新天下工业城01号厂房401（4050房）	-	13714121163	13714121163	56972827@qq.com	-	一般经营项目是：文化活动组织策划；教育培训咨询；校园文化设计、策划；教学用品的销售；品牌营销策划；印刷品设计；为学校提供后勤服务；服装租赁；教学课程研发；课程设计；课程咨询；音乐培训；美术培训；舞蹈培训；球类培训；艺术培训；体育培训；国学培训；创客空间设计；教育设备和软件研发及销售；餐饮企业后勤管理；学生体质健康监测（非医疗）。，许可经营项目是：劳务派遣；标识导视系统设计、制作、安装；印刷制品的销售；图文快印。餐饮管理；餐饮服务；食品配送。
深圳市千秋文化传播有限公司	存续	熊腊英	10万人民币	-	2010-04-28	2022-09-20	2010-04-28 至 无固定期限	广东省	深圳市	福田区	9.14403e+17	9.14403e+17	440301104637235	55387348-5	15	有限责任公司	文化艺术业	-	深圳市福田区福保街道福保社区椰风道29号宝瑞轩107（6号商铺C铺）	深圳市南山区桃源街道梅州大厦601A-C	-	18826511951	18826511951;0755-82212688;0755-86097699;0755-8609769;0755-82183688	1914474427@qq.com	qxc860976@163.com;814367638@qq.com;437356402@qq.com;827064364@qq.com	一般经营项目是：文化体育活动策划、市场营销策划、企业形象策划、品牌策划、展览策划；国内贸易；经营进出口业务；网络技术开发；网页设计；计算机系统的技术咨询；从事广告业务。（法律、行政法规、国务院决定禁止的项目除外，限制的项目须取得许可后方可经营）。，许可经营项目是：无
北京美铭扬文化传播有限公司	存续	王洪美	10万人民币	10万人民币	2013-05-20	2019-07-31	2013-05-20 至 2033-05-19	北京市	北京市	朝阳区	91110112069625228D	91110112069625228D	110112015902871	06962522-8	15	有限责任公司(自然人投资或控股)	文化艺术业	-	北京市朝阳区管庄瑞祥里小区13号楼二层2001号	北京市朝阳区朝阳路7号院9号楼2层201内05号	-	13621294313	13621294313;18601359755	931737892@qq.com	450935787@qq.com;hrhm001@126.com	组织文化艺术交流活动（不含棋牌）；舞蹈培训、音乐培训、美术培训（以上培训不得面向全国招生）；会议服务；承办展览展示；企业管理咨询；经济贸易咨询；设计、制作、代理、发布广告；租赁舞台灯光音响设备；销售文化用品、日用品、乐器、服装鞋帽、针纺织品。（企业依法自主选择经营项目，开展经营活动；依法须经批准的项目，经相关部门批准后依批准的内容开展经营活动；不得从事本区产业政策禁止和限制类项目的经营活动。）
青岛浩普朗雯国际文化交流有限公司	存续	毕妮娜	10万人民币	10万人民币	2017-08-11	2020-07-09	2017-08-11 至 无固定期限	山东省	青岛市	城阳区	91370214MA3FD51N59	91370214MA3FD51N59	370214230385099	MA3FD51N-5	12	有限责任公司(自然人独资)	文化艺术业	青岛浩普朗雯教育咨询有限公司	山东省青岛市城阳区城阳街道文阳路309号宝龙国际社区5号楼一层	山东省青岛市城阳区城阳街道文阳路309号宝龙国际社区5号楼一层	-	13655329911	13655329911;18561389968	1518028295@qq.com	18561389968@163.com	文化艺术交流活动策划；教育信息咨询（不含教育培训）；市场营销策划；展览展示；设计、制作、发布及代理国内广告；批发：文化用品，文具。（依法须经批准的项目，经相关部门批准后方可开展经营活动）
广州五力信息科技有限公司	存续	林烨勋	10万人民币	-	2016-06-06	2023-01-05	2016-06-06 至 无固定期限	广东省	广州市	海珠区	91440105MA59D87J74	91440105MA59D87J74	440105000512217	MA59D87J-7	20	有限责任公司(外商投资企业与内资合资)	文化艺术业	-	广州市海珠区新港中路艺苑南路13-27号自编28号11-101-1-1（仅限办公用途）	广州市海珠区新港中路艺苑南路13-27号自编28号11-101-1-1（仅限办公用途）	-	13535080806	13535080806;020-87045812;18928778691;13662502668	13535080806@qq.com	289161788@qq.com;1654961631@qq.com	体育营销策划服务;会议及展览服务;体育运动咨询服务;营养健康咨询服务;信息技术咨询服务;网络技术的研究、开发;模特服务;健美运动技术咨询;运动场馆服务（游泳馆除外）;软件开发;健身服务;全民健身科技服务;体育用品及器材批发;商品批发贸易（许可审批类商品除外）;商品零售贸易（许可审批类商品除外）;互联网商品零售（许可审批类商品除外）
内蒙古格伦慕特文化传媒有限公司	存续	伊伯乐	10万人民币	10万人民币	2014-12-18	2018-01-05	2014-12-18 至 2034-12-17	内蒙古自治区	呼和浩特市	赛罕区	91150105318554847R	91150105318554847R	150105000119783	31855484-7	10	有限责任公司(自然人独资)(1151)	文化艺术业	-	内蒙古自治区呼和浩特市赛罕区新建东街南侧世华大厦2#座7单元7122号	内蒙古自治区呼和浩特市赛罕区新建东街南侧世华大厦2#座7单元7122号	-	0471-3291310	0471-3291310;18104790101	64887518@qq.com	522312003@qq.com;golomt2015@163.com	许可经营项目：无 一般经营项目：平面设计、广告设计、工艺礼品设计、产品包装设计、服装设计、室内设计（凭资质经营）、文化艺术交流策划、赛事活动策划、企业形象策划、市场营销策划、品牌营销策划、商务信息咨询、翻译服务、会展服务；建材、五金、日用百货、针纺织品、办公家具用品、工艺品、服装服饰的销售
优言美语国际文化传播南京有限公司	存续	刘淑梅	10万人民币	-	2020-06-05	2022-06-22	2020-06-05 至 无固定期限	江苏省	南京市	鼓楼区	91320106MA21N1421B	91320106MA21N1421B	320106000626114	MA21N142-1	15	有限责任公司(自然人投资或控股)	文化艺术业	-	南京市鼓楼区江东北路220号308室	南京市鼓楼区江东北路220号308室	-	13770512817	13770512817;13770828732	2411718666@qq.com	1257258815@qq.com	一般项目：组织文化艺术交流活动；中小学生校外托管服务（不含餐饮、住宿、文化教育培训）；从事语言能力、艺术、体育、科技等培训的营利性民办培训服务机构（除面向中小学生开展的学科类、语言类文化教育培训）；自费出国留学中介服务；文艺创作；文化娱乐经纪人服务；其他文化艺术经纪代理（除依法须经批准的项目外，凭营业执照依法自主开展经营活动）
深圳市瞳映像文化传播有限公司	存续	熊森	10万人民币	-	2013-06-13	2023-05-09	2013-06-13 至 无固定期限	广东省	深圳市	龙岗区	91440300072536402M	91440300072536402M	440301107450417	07253640-2	14	有限责任公司	广播、电视、电影和录音制作业	-	深圳市龙岗区坂田街道五和社区柏图斯商铺103	深圳市福田区南园街道上步南路国企大厦永富楼21C	-	13823576793	13823576793	13823576793@139.com	302728464@qq.com	一般经营项目是：视频制作；市场营销策划；礼仪活动策划；企业形象策划；影视器材的出租与销售；从事广告业务。，许可经营项目是：影视节目制作。
北京鹏美京程商贸有限公司	存续	王鹏程	10万人民币	-	2015-10-15	2023-05-30	2015-10-15 至 2035-10-14	北京市	北京市	通州区	91110106MA0018J64P	91110106MA0018J64P	110106019997676	MA0018J6-4	14	有限责任公司(自然人独资)	文化艺术业	-	北京市通州区运河园路9号院2号楼12层1209	北京市通州区张家湾镇北大化村116号9幢二层1527	-	18801460151	18801460151;15210866266;15801636163;010-57257079	18801460151@163.com	15210866266@163.com;15801636163@163.com;28928853@qq.com;277615845@qq.com	销售化妆品；组织文化艺术交流活动；承办展览展示活动；技术开发、技术推广、技术服务、技术转让；会议服务；经济贸易咨询；设计、制作、代理、发布广告。（企业依法自主选择经营项目，开展经营活动；依法须经批准的项目，经相关部门批准后依批准的内容开展经营活动；不得从事本市产业政策禁止和限制类项目的经营活动。）
三亚新迪拉丁舞国际舞蹈艺术中心	存续	张凯	10万人民币	-	2013-01-04	2021-08-19	-	海南省	三亚市	吉阳区	91460204056382052A	91460204056382052A	460200000140119	05638205-2	11	个人独资企业	文化艺术业	-	海南省三亚市吉阳区吉阳海螺一路58号天悦湖畔11号商铺二楼02号	海南省三亚市吉阳区吉阳海螺一路58号天悦湖畔11号商铺二楼02号	www.sanyaxindi.cn	18708999332	18708999332;0898-3295555;0898-32955555;18689986111;18689852523;18689849993	1310686467@qq.com	625234566@qq.com;286727331@qq.com;846924513@qq.com	舞蹈艺术培训、舞蹈交流、展演；展架、舞蹈演出服装、灯光、音箱、道具销售，文化舞蹈产品进出口贸易。
深圳市益众联动文化传播有限公司	存续	曾晨韵	10万人民币	-	2014-03-28	2022-06-24	2014-03-28 至 5000-01-01	广东省	深圳市	南山区	9.14403e+17	9.14403e+17	440301109066780	09352764-4	10	有限责任公司(自然人独资)	文化艺术业	-	深圳市南山区蛇口街道深圳湾社区岸湾六街6号鸿威海怡湾畔花园B-131	深圳市南山区蛇口街道渔一社区湾厦路126号电子商务基地A209	-	15889632853	15889632853;15889727931	188221350@qq.com	szculturelink@163.com;15889632853@163.com;1324026398@qq.com;276977383@qq.com	一般经营项目是：经营广告业务，票务代理 ，文化艺术表演策划，舞台灯光、音响的租赁，影剧院的管理，动漫设计，艺术培训，经营电子商务，体育用品（器材及配件）、工艺品及美术品（不含象牙及其制品）的销售（以上根据法律、行政法规、国务院决定等规定需要审批的，依法取得相关审批文件后方可经营）。，许可经营项目是：戏剧、影视制作；出版物的销售，茶叶销售，国内旅游、出境旅游，入境旅游，旅游咨询服务。
扬州乐童起跑线文化发展有限公司	存续	任家青	10万人民币	-	2018-10-23	2023-03-29	2018-10-23 至 无固定期限	江苏省	扬州市	邗江区	91321091MA1XC2T20B	91321091MA1XC2T20B	321091000114824	MA1XC2T2-0	17	有限责任公司(自然人投资或控股)	文化艺术业	-	扬州市邗江区新港名城花园30-138	扬州市经济开发区维扬路31-6号（金轮星城）18#102室	-	13665259058	13665259058;15050705777;0514-87710188	287753782@qq.com	798158916@qq.com;798158915@qq.com	文化艺术交流活动组织策划；文化艺术信息咨询；教育信息咨询（不含培训）；家政服务；玩具、办公用品销售。[未经批准不得擅自从事或者主要从事吸收存款、发放贷款、办理结算、票据贴现、资金拆借、信托投资、金融租赁、融资担保、外汇买卖、代客理财等金融业务活动]（依法须经批准的项目，经相关部门批准后方可开展经营活动）一般项目：托育服务（除依法须经批准的项目外，凭营业执照依法自主开展经营活动）
深圳薇薇美研形象设计咨询有限公司	存续	田野	10万人民币	-	2016-05-23	2021-08-20	2016-05-23 至 5000-01-01	广东省	深圳市	龙华区	91440300MA5DD5272K	91440300MA5DD5272K	440301116232805	MA5DD527-2	12	有限责任公司(自然人独资)	文化艺术业	-	深圳市龙华区龙华街道景龙社区人民路与八一路交汇处壹成环智中心1座16层1602a-c	深圳市龙华区龙华街道景龙社区人民路与八一路交汇处壹成环智中心1座16层1602a-c	-	18126309750	18126309750;0755-23283177;0755-32939752	18126309750@163.com	1211159802@qq.com;791765505@qq.com	一般经营项目是：服装形象设计、文化艺术活动策划（除演出及演出中介）、礼仪策划、市场营销策划、企业形象策划、工作室设计（咨询）、图文设计，教育信息咨询（除出国留学中介及咨询），商务信息咨询（除中介）；化妆品的批发,零售。，许可经营项目是：美妆私人定制、个人（面部妆容）形象设计、美容服务。
北京佐篮体育文化有限公司	存续	李锦天	10万人民币	-	2022-09-21	2022-09-21	2022-09-21 至 无固定期限	北京市	北京市	朝阳区	91110105MAC0WLKJ3A	91110105MAC0WLKJ3A	110105034362595	MAC0WLKJ-3	19	有限责任公司(外商投资企业法人独资)	文化艺术业	-	北京市朝阳区望京东园四区2号楼10层1001号K1066室	北京市朝阳区广渠东路唐家村44幢一 层33A	-	13811632512	13811632512	fin@lhlstudio.com	-	一般项目：组织文化艺术交流活动；广告制作；广告发布；广告设计、代理；会议及展览服务；文艺创作；图文设计制作；专业设计服务；电影摄制服务；体育赛事策划；体育竞赛组织；版权代理；工业设计服务；工艺美术品及礼仪用品销售（象牙及其制品除外）；文具用品零售；鞋帽零售；箱包销售；日用品销售；电子产品销售；钟表销售；眼镜销售（不含隐形眼镜）；珠宝首饰零售；美发饰品销售；化妆品零售；玩具销售；体育用品及器材零售；服装服饰零售；日用百货销售；玩具、动漫及游艺用品销售。（除依法须经批准的项目外，凭营业执照依法自主开展经营活动）许可项目：演出经纪；出版物零售。（依法须经批准的项目，经相关部门批准后方可开展经营活动，具体经营项目以相关部门批准文件或许可证件为准）（不得从事国家和本市产业政策禁止和限制类项目的经营活动。）
那时（北京）教育咨询有限公司	存续	殷海波	10万人民币	-	2015-08-27	2021-09-26	2015-08-27 至 2035-08-26	北京市	北京市	朝阳区	91110105355315992D	91110105355315992D	110105019777189	35531599-2	21	有限责任公司(自然人投资或控股)	文化艺术业	-	北京市朝阳区朝外大街乙6号2层0236	北京市朝阳区朝外大街乙6号2层0236	-	18801170073	18801170073;18801155880	63798523@qq.com	916947301@qq.com;1810074059@qq.com	教育咨询（不含出国留学咨询及中介服务）；舞蹈技术培训；声乐技术培训；计算机技术培训；绘画技术培训；设计、制作、代理、发布广告；工艺美术设计；电脑动画设计；电脑图文设计；打字复印服务；组织文化艺术交流活动（不含演出）；承办展览展示活动；会议服务；文艺创作；摄影服务；销售文具用品、电子产品。（市场主体依法自主选择经营项目，开展经营活动；依法须经批准的项目，经相关部门批准后依批准的内容开展经营活动；不得从事国家和本市产业政策禁止和限制类项目的经营活动。）
大连润宝文化科技有限公司	存续	周晓霞	10万人民币	-	2020-04-21	2020-04-21	2020-04-21 至 无固定期限	辽宁省	大连市	金州区	91210213MA10AM740L	91210213MA10AM740L	210213000546584	MA10AM74-0	11	有限责任公司(自然人投资或控股)	文化艺术业	-	辽宁省大连经济技术开发区新桥路15号-A	辽宁省大连经济技术开发区新桥路15号-A	-	13842875139	13842875139	13842875139@163.com	-	计算机软件技术开发、技术咨询、技术服务、技术推广；电子商务技术开发；文化艺术交流、文化信息咨询；影视活动策划、市场营销策划、文体活动策划;会议服务、礼仪庆典服务、互联网信息服务、展览展示服务、演出经纪服务、网上直播服务（互联网）、摄影摄像服务;设计、制作、代理、发布国内一般广告；企业管理咨询、经济信息咨询（不得从事教育培训及办学）。（依法须经批准的项目，经相关部门批准后方可开展经营活动。）
合肥燕然晟服饰文化有限公司	存续	陈燕飞	10万人民币	10万人民币	2013-08-19	2022-01-12	2013-08-19 至 2043-08-19	安徽省	合肥市	蜀山区	9.13401e+17	9.13401e+17	340100000829795	07720176-7	29	有限责任公司(自然人投资或控股)	文化艺术业	-	安徽省合肥市蜀山区黄山路与怀宁路交口金大地.合肥19127＃楼1层A07-1007号	安徽省合肥市蜀山区黄山路与怀宁路交口金大地.合肥19127＃楼1层A07-1007号	-	15256011671	15256011671;13155177450;18956062563	3114551263@qq.com	5998807@qq.com;2083267416@qq.com	服装鞋帽、饰品、工艺品、化妆品批发、零售；美甲美容服务；室内外装饰工程设计、施工。（依法须经批准的项目，经相关部门批准后方可开展经营活动）
长沙塔阅文化传播有限公司	存续	张彬彬	10万人民币	-	2019-04-09	2022-11-03	2019-04-09 至 2069-04-08	湖南省	长沙市	天心区	91430103MA4QD31G42	91430103MA4QD31G42	430103000405491	MA4QD31G-4	14	有限责任公司（自然人投资或控股的法人独资）	娱乐业	-	湖南省长沙市天心区劳动西路348号贺龙体育场5043房（集群注册）	湖南省长沙市天心区劳动西路348号贺龙体育场5043房	www.chenhuo.com	0731-84131729	0731-84131729	2492542186@qq.com	bswh@bsread.com	文化活动的组织与策划；著作权代理；版权服务；文艺创作服务；会议、展览及相关服务；影视经纪代理服务；数字动漫制作；动漫及衍生产品设计服务；动漫经纪代理服务；广告制作服务；广告发布服务；广告国内代理服务；计算机技术开发、技术服务；广告设计；网络技术的研发；商业活动的组织；文学、艺（美）术经纪代理服务；文化艺术咨询服务；商业活动的策划；基础软件开发；信息技术咨询服务；信息系统集成服务。（依法须经批准的项目，经相关部门批准后方可开展经营活动，未经批准不得从事P2P网贷、股权众筹、互联网保险、资管及跨界从事金融、第三方支付、虚拟货币交易、ICO、非法外汇等互联网金融业务）（依法须经批准的项目，经相关部门批准后方可开展经营活动）
广州金能量文化传播有限公司	存续	陈婵燕	10万人民币	-	2019-06-21	2019-06-21	2019-06-21 至 无固定期限	广东省	广州市	番禺区	91440101MA5CTHAQ82	91440101MA5CTHAQ82	440126003312551	MA5CTHAQ-8	19	有限责任公司(自然人投资或控股)	广播、电视、电影和录音制作业	-	广州市番禺区东环街东环路246号综合楼	广州市番禺区东环街东环路246号综合楼	-	020-87963542	020-87963542;18588847949	623139668@qq.com	-	艺术表演场馆管理服务;文化传播（不含许可经营项目）;文化推广（不含许可经营项目）;群众参与的文艺类演出、比赛等公益性文化活动的策划;大型活动组织策划服务（大型活动指晚会、运动会、庆典、艺术和模特大赛、艺术节、电影节及公益演出、展览等，需专项审批的活动应在取得审批后方可经营）;场地租赁（不含仓储）;文化艺术咨询服务;营业性文艺表演;预包装食品零售;酒吧服务;演出经纪代理服务
深圳绘美舍艺术有限公司	存续	欧灿新	10万人民币	-	2013-12-19	2023-07-03	2013-12-19 至 5000-01-01	广东省	深圳市	福田区	9.14403e+17	9.14403e+17	440301108537697	08597264-1	19	有限责任公司（自然人独资）	文化艺术业	深圳市万鑫汇工程材料有限公司	深圳市福田区华强北街道燕南路2号东风大厦902	深圳市福田区华强北街道燕南路2号东风大厦902	-	13537850211	13537850211;15915355645;18923793717;13302904111;0755-22377480	136828310@qq.com	1129064212@qq.com;15915355645@163.com;lid320@163.com;13302904111@163.com;shenzhenjufeng@sina.com	一般经营项目是：投资兴办实业（具体项目另行申报）；计算机软硬件、网络产品的技术开发与设计；信息咨询（不含限制项目）；服装、服饰及配件、五金产品、卫浴用品、装饰画、文具、教育用品设计与销售；国内贸易（不含专营、专卖、专控商品）；艺术品的销售；艺术培训。（法律、行政法规、国务院决定禁止的项目除外，限制的项目须取得许可后方可经营），许可经营项目是：
北京叁人合摄影有限责任公司	存续	杨方立	10.002万人民币	-	2020-09-28	2023-03-10	2020-09-28 至 无固定期限	北京市	北京市	朝阳区	91110105MA01W8PR4W	91110105MA01W8PR4W	110105029580789	MA01W8PR-4	20	有限责任公司(自然人投资或控股)	文化艺术业	-	北京市朝阳区双桥（双桥乳品厂）7号楼1层106室	北京市朝阳区双桥（双桥乳品厂）7号楼1层106室	-	13506655989	13506655989;18910424940	190591380@qq.com	302741143@qq.com	一般项目：摄影扩印服务；平面设计；文艺创作；企业形象策划；电影摄制服务；会议及展览服务；照相机及器材销售；技术服务、技术开发、技术咨询、技术交流、技术转让、技术推广。（除依法须经批准的项目外，凭营业执照依法自主开展经营活动）（不得从事国家和本市产业政策禁止和限制类项目的经营活动。）
上海蜂超文化传播有限公司	存续	林立	10.983万人民币	10.983万人民币	2016-05-25	2017-10-30	2016-05-25 至 无固定期限	上海市	上海市	虹口区	91310109MA1G54HBXY	91310109MA1G54HBXY	310109000780638	MA1G54HB-X	11	有限责任公司(自然人投资或控股)	文化艺术业	-	上海市虹口区新建路203号底层2380室	上海市静安区恒丰北路100号1912室	-	021-61480848	021-61480848;18611193559	195002439@qq.com	wli@oceanheights.cn	广告设计、制作、代理、发布，文化艺术交流活动策划，广播电视节目制作，企业形象策划，市场营销策划，摄影摄像服务，会展会务服务，票务代理，演出经纪，电脑图文设计制作，动漫设计，企业管理咨询，商务咨询；销售文化用品，工艺礼品，日用百货。【依法须经批准的项目，经相关部门批准后方可开展经营活动】
天津陆星集娱乐有限公司	存续	王兴云	11万人民币	-	2014-03-13	2022-11-16	2014-03-13 至 2044-03-12	天津市	天津市	津南区	91120112093453278B	91120112093453278B	120112000200139	09345327-8	14	有限责任公司	娱乐业	-	天津市津南区咸水沽镇头道沟村	天津市津南区咸水沽镇头道沟村	-	13920585032	13920585032;13212003222	wxy@126.com	2183988814@qq.com;tjliuxingji@163.com	许可项目：歌舞娱乐活动；洗浴服务；烟草制品零售；餐饮服务；足浴服务；保健食品销售。（依法须经批准的项目，经相关部门批准后方可开展经营活动，具体经营项目以相关部门批准文件或许可证件为准）。一般项目：餐饮管理；洗染服务；养生保健服务（非医疗）。（除依法须经批准的项目外，凭营业执照依法自主开展经营活动）。
上海奇响天外文化传播有限公司	存续	彭博	11.54万人民币	1.54万人民币	2016-01-07	2022-01-24	2016-01-07 至 无固定期限	上海市	上海市	杨浦区	91310110MA1G829R0C	91310110MA1G829R0C	310110000787834	MA1G829R-0	22	有限责任公司(自然人投资或控股)	文化艺术业	-	上海市杨浦区伟德路6号505-23室	上海市普陀区交通路2447弄甘泉德必易园A302室	-	13918638138	13918638138;021-52668081	benbenwan_pengbo@axtw999.onexmail.com	-	许可项目：演出经纪。（依法须经批准的项目，经相关部门批准后方可开展经营活动，具体经营项目以相关部门批准文件或许可证件为准）一般项目：组织文化艺术交流活动；项目策划与公关服务；个人商务服务；广告发布；广告制作；广告设计、代理；图文设计制作；会议及展览服务；摄影扩印服务；摄像及视频制作服务；市场营销策划；社会经济咨询服务；体育赛事策划；品牌管理；文艺创作；专业设计服务；信息咨询服务（不含许可类信息咨询服务）；文化娱乐经纪人服务；数字内容制作服务（不含出版发行）；翻译服务；技术服务、技术开发、技术咨询、技术交流、技术转让、技术推广；文具用品零售；办公用品销售；工艺美术品及礼仪用品销售（象牙及其制品除外）。（除依法须经批准的项目外，凭营业执照依法自主开展经营活动）
东莞市棠园美术馆有限公司	存续	林晓尘	12万人民币	-	2020-08-18	2023-06-08	2020-08-18 至 无固定期限	广东省	东莞市	-	91441900MA555LQG1U	91441900MA555LQG1U	441900007574865	MA555LQG-1	11	有限责任公司(自然人投资或控股)	文化艺术业	-	广东省东莞市东城街道陶厂路63号	广东省东莞市东城街道陶厂路63号	-	13316630333	13316630333	63282204@qq.com	-	一般项目：文化场馆管理服务；组织文化艺术交流活动；会议及展览服务；艺（美）术品、收藏品鉴定评估服务；摄像及视频制作服务；停车场服务；工艺美术品及收藏品零售（象牙及其制品除外）；旅游开发项目策划咨询。（除依法须经批准的项目外，凭营业执照依法自主开展经营活动）许可项目：餐饮服务。（依法须经批准的项目，经相关部门批准后方可开展经营活动，具体经营项目以相关部门批准文件或许可证件为准）
重庆漫悦文化传播有限公司	存续	何仲伦	12.5万人民币	-	2017-01-12	2022-12-07	2017-01-12 至 无固定期限	重庆市	重庆市	南岸区	91500108MA5UAQBU47	91500108MA5UAQBU47	500108009318423	MA5UAQBU-4	20	有限责任公司	文化艺术业	-	重庆市南岸区南坪街道南滨路22号2栋8-8号	重庆市南岸区南坪街道南滨路22号2栋8-8号	-	18523345556	18523345556;023-68026545	1296662609@qq.com	371729022@qq.com	一般项目：承办经批准的文化艺术交流活动（不含演出）；展览展示服务；设计、制作、代理、发布国内外广告；企业形象设计；计算机软件开发；网页设计、网站建设；动漫设计制作；影视策划；销售：工艺美术品（不含文物）、办公用品、体育用品、玩具、日用百货。（除依法须经批准的项目外，凭营业执照依法自主开展经营活动）。
一阴一阳（重庆）文化创意发展有限公司	存续	李杰	13万人民币	-	2020-11-10	2023-05-25	2020-11-10 至 无固定期限	重庆市	重庆市	渝北区	91500000MA617RBA2R	91500000MA617RBA2R	500905013561786	MA617RBA-2	10	有限责任公司	文化艺术业	元易购（重庆）科技有限公司	重庆市北部新区栖霞路18号7幢1单元25-4	重庆市北部新区栖霞路18号7幢1单元25-4	www.yyg168.com	17782117243	17782117243;19123124469;13272913375	17782117243@163.com	-	许可项目：出版物零售；出版物互联网销售。（依法须经批准的项目，经相关部门批准后方可开展经营活动，具体经营项目以相关部门批准文件或许可证件为准） 一般项目：组织文化艺术交流活动；会议及展览服务；工艺美术品及收藏品零售（象牙及其制品除外）；人力资源服务（不含职业中介活动、劳务派遣服务）；办公设备耗材销售；日用百货销售；企业管理咨询；信息咨询服务（不含许可类信息咨询服务）；计算机软硬件及辅助设备零售；办公设备耗材制造；计算机及通讯设备租赁；计算机系统服务；数据处理服务；技术服务、技术开发、技术咨询、技术交流、技术转让、技术推广；互联网销售（除销售需要许可的商品）；金银制品销售；艺（美）术品、收藏品鉴定评估服务；数字内容制作服务（不含出版发行）；工艺美术品及礼仪用品销售（象牙及其制品除外）；珠宝首饰批发；美发饰品销售；珠宝首饰回收修理服务；珠宝首饰零售；服装服饰批发；服装服饰零售；针纺织品销售；…
厦门匠仓文化传播有限公司	存续	刘煜晖	13.334万人民币	13.334万人民币	2011-06-02	2022-01-14	2011-06-02 至 2061-06-01	福建省	厦门市	湖里区	91350206575014024N	91350206575014024N	350203200266687	57501402-4	15	有限责任公司(自然人投资或控股)	文化艺术业	焦影（厦门）文化传媒有限公司 ; 厦门焦影共创文化传媒有限公司	厦门市湖里区护安路76号302室之三	厦门市湖里区护安路76号302室之三	-	15160030002	15160030002;13779993821	784860523@qq.com	-	一般项目：组织文化艺术交流活动；企业形象策划；广告设计、代理；互联网销售（除销售需要许可的商品）；摄像及视频制作服务；广告制作；品牌管理；电影摄制服务；茶具销售；包装服务；工艺美术品及收藏品零售（象牙及其制品除外）；工艺美术品及礼仪用品销售（象牙及其制品除外）；珠宝首饰批发；金银制品销售；日用化学产品销售；市场营销策划；工业设计服务；其他文化艺术经纪代理。（除依法须经批准的项目外，凭营业执照依法自主开展经营活动）。许可项目：广播电视节目制作经营；食品互联网销售（销售预包装食品）。（依法须经批准的项目，经相关部门批准后方可开展经营活动，具体经营项目以相关部门批准文件或许可证件为准）。
永德俐侎人文化传媒有限责任公司	存续	杨智愉	14.2万人民币	14.2万人民币	2012-05-25	2022-07-28	2012-05-25 至 无固定期限	云南省	临沧市	永德县	91530923597103757U	91530923597103757U	530923000002009	59710375-7	15	有限责任公司(国有独资)	文化艺术业	-	云南省临沧市永德县德党镇文化馆	永德县文化馆	-	0883-5215069	0883-5215069;15012112282;0883-5215616;13759309985;13759318672	1011843664@qq.com	1418839084@qq.com;ynydlcx1@126.com	演艺交流、文化传媒、文化创意、艺术创作制作、民族服饰开发、民族手工艺品制作、对外演艺服务、文化会展、文化艺术品经营。
长沙米分文化传媒有限公司	存续	刘洋洋	14.2857万人民币	-	2018-04-23	2022-09-13	2018-04-23 至 2068-04-22	湖南省	长沙市	岳麓区	91430103MA4PHHFE67	91430103MA4PHHFE67	430103000343565	MA4PHHFE-6	14	有限责任公司(自然人投资或控股)	文化艺术业	-	湖南省长沙市岳麓区岳麓街道后湖艺术园D区E5号	湖南省长沙市岳麓区岳麓街道后湖艺术园D区E5号	-	13647393344	13647393344	510427759@qq.com	269860261@qq.com;6388499@qq.com	一般项目：数字内容制作服务（不含出版发行）；组织文化艺术交流活动；玩具、动漫及游艺用品销售；文艺创作；互联网销售（除销售需要许可的商品）；会议及展览服务；专业设计服务；平面设计；广告制作；广告发布；电影摄制服务；个人互联网直播服务；服装服饰出租；服装服饰零售；租借道具活动；服饰研发；餐饮管理；文具用品零售；日用品销售；计算机系统服务；企业形象策划（除依法须经批准的项目外，凭营业执照依法自主开展经营活动）。许可项目：互联网信息服务；网络文化经营；广播电视节目制作经营（依法须经批准的项目，经相关部门批准后方可开展经营活动，具体经营项目以相关部门批准文件或许可证件为准）。
南宁市希戈艺术培训有限公司	存续	黄希戈	15万人民币	-	2017-11-02	2021-07-29	2017-11-02 至 2037-11-01	广西壮族自治区	南宁市	-	91450100MA5MWBKF04	91450100MA5MWBKF04	450111000243443	MA5MWBKF-0	30	有限责任公司(自然人独资)	娱乐业	南宁市希戈教育信息咨询有限公司	南宁市永宁村十三队韦家大院一栋一至七楼、二栋三至七楼	南宁市永宁村十三队韦家大院一栋一至七楼、二栋三至七楼	-	15078840886	15078840886	279758859@qq.com	-	许可项目：餐饮服务；食品销售；住宿服务（依法须经批准的项目，经相关部门批准后方可开展经营活动，具体经营项目以相关部门批准文件或许可证件为准）一般项目：从事艺术培训的营利性民办培训机构（除面向中小学生开展的学科类、语言类文化教育培训）；其他文化艺术经纪代理；组织文化艺术交流活动；艺术品代理；信息咨询服务（不含许可类信息咨询服务）；教育咨询服务（不含涉许可审批的教育培训活动）；体验式拓展活动及策划；企业形象策划；市场营销策划；项目策划与公关服务；组织体育表演活动；社会经济咨询服务；个人商务服务；婚庆礼仪服务；体育竞赛组织；咨询策划服务；未经加工的坚果、干果销售；保健食品（预包装）销售（除依法须经批准的项目外，凭营业执照依法自主开展经营活动）
许昌市魏都区北色艺术培训有限公司	存续	吕新玲	15万人民币	-	2018-06-19	2023-06-12	2018-06-19 至 无固定期限	河南省	许昌市	魏都区	91411000MA45D3XY68	91411000MA45D3XY68	411092000022555	MA45D3XY-6	23	有限责任公司(自然人独资)	娱乐业	许昌北色文化传播有限公司	河南省许昌市魏都区五一路中段大众苑写字楼3楼	河南省许昌市魏都区五一路中段大众苑写字楼3楼	-	13598960371	13598960371	2181713949@qq.com	13598960371@qq.com;135989603714@qq.com;345846519@qq.com	许可项目：从事艺术培训的营利性民办培训机构（除面向中小学生、学龄前儿童开展的学科类、语言类文化教育培训）（依法须经批准的项目，经相关部门批准后方可开展经营活动，具体经营项目以相关部门批准文件或许可证件为准）一般项目：教育咨询服务（不含涉许可审批的教育培训活动）；教育教学检测和评价活动；招生辅助服务；会议及展览服务；组织文化艺术交流活动；文具用品批发；办公用品销售；日用百货销售（除依法须经批准的项目外，凭营业执照依法自主开展经营活动）
北京中芭艺蕾文化发展有限公司	存续	刘石	17万人民币	17万人民币	2005-12-20	2022-04-07	2005-12-20 至 无固定期限	北京市	北京市	西城区	91110112783982679B	91110112783982679B	110112009222288	78398267-9	34	有限责任公司(法人独资)	文化艺术业	北京东方艺蕾文化发展有限公司	北京市西城区北纬路30号2层2001室	北京市西城区北纬路30号	-	010-81131995	010-81131995;010-63582805;010-63030671;010-63530015;010-60593380	bjzhongbayilei@163.com	tianqiao@qq.com;chaos37@163.com;151409953@qq.com	文艺表演；演出经纪；组织文化艺术交流活动；技术开发、技术推广、技术转让、技术咨询、技术服务；舞蹈培训、声乐培训（以上培训不得面向全国招生）；承办展览展示；舞台灯光音响设计；设计、制作、代理、发布广告；教育咨询；文艺创作；会议服务；礼仪服务；摄影扩印服务；市场营销策划；服装设计；销售服装、文化用品、工艺品（不含文物）；租赁服装。（企业依法自主选择经营项目，开展经营活动；演出经纪、文艺表演以及依法须经批准的项目，经相关部门批准后依批准的内容开展经营活动；不得从事本区产业政策禁止和限制类项目的经营活动。）
厦门名鎏文化传播有限公司	存续	刘冬琴	18万人民币	18万人民币	2007-08-29	2020-10-15	2007-08-29 至 2027-08-28	福建省	厦门市	思明区	9.13502e+17	9.13502e+17	350203200014832	66471874-4	18	有限责任公司(自然人投资或控股)	文化艺术业	-	厦门市思明区嘉禾路21号1709室之一	厦门市思明区嘉禾路21号1709室之一	-	18950059915	18950059915;13779951007;13959272566	abc787@qq.com	abc@qq.com;314086632@qq.com	体育组织；文化艺术培训；教育辅助服务（不含教育培训及出国留学中介、咨询等须经许可审批的项目）；文艺创作与表演；文化、艺术活动策划；其他未列明文化艺术业；体育场馆；体育经纪人；其他娱乐业(不含须经许可审批的项目)。
寿光市中秧舞台艺术培训学校有限公司	存续	韩晓敏	20万人民币	-	2016-01-29	2021-09-09	2016-01-29 至 无固定期限	山东省	潍坊市	寿光市	91370783MA3C669L19	91370783MA3C669L19	370783200107927	MA3C669L-1	21	有限责任公司(自然人投资或控股)	文化艺术业	潍坊中秧舞台文化传播有限公司	山东省潍坊市寿光市健康街北，银海路东银海玉苑沿街21#s03	山东省潍坊市寿光市健康街北,银海路东银海玉苑沿街21#s03	-	0536-5262720	0536-5262720;13792689240	2636474709@qq.com	-	中小学艺术课培训（有效期限以许可证为准）；大型活动组织服务；会展服务；企业形象策划；文艺演出；设计、制作、发布、代理广告；礼仪服务（依法须经批准的项目，经相关部门批准后方可开展经营活动）***
深圳市燕萌画院有限公司	存续	马燕	20万人民币	20万人民币	2013-07-23	2022-09-19	2013-07-23 至 5000-01-01	广东省	深圳市	南山区	9.14403e+17	9.14403e+17	440301107660557	07582612-2	10	有限责任公司	文化艺术业	-	深圳市南山区南山街道风华社区前海路1085号鼎太风华南会所二楼	深圳市南山区南头街道前海鼎太风华一期B3－113	-	13066945881	13066945881;13723453058	2285121551@qq.com	-	一般经营项目是：美术培训；绘画培训；书法培训； 文化产品、日用品的开发设计；动漫产品设计；产品外观设计；空间环境设计；艺术活动策划；展览展示策划；信息咨询（不含限制项目）；文化活动策划；礼仪策划；企业形象策划；文具用品批发；文具用品零售；玩具销售；工艺美术品及礼仪用品销售（象牙及其制品除外）；办公设备耗材销售。（除依法须经批准的项目外，凭营业执照依法自主开展经营活动），许可经营项目是：
黎平县地坪镇滚大村比响芦笙专业合作社	存续	陆区由	20万人民币	-	2016-09-07	2016-09-07	2016-09-07 至 无固定期限	贵州省	黔东南苗族侗族自治州	黎平县	93522631MA6DMW8X8N	93522631MA6DMW8X8N	522631NA000528X	MA6DMW8X-8	36	农民专业合作社	文化艺术业	-	贵州省黔东南苗族侗族自治州黎平县地坪镇滚大村培利寨	贵州省黔东南苗族侗族自治州黎平县地坪镇滚大村培利寨	-	18276876958	18276876958	18276876958@1563.com	18276876958@qq.com;1103872648@qq.com	法律、法规、国务院决定规定禁止的不得经营；法律、法规、国务院决定规定应当许可（审批）的，经审批机关批准后凭许可（审批）文件经营;法律、法规、国务院决定规定无需许可（审批）的，市场主体自主选择经营。（芦笙加工、销售；芦笙歌舞表演；旅游接待。）
珠海市白纸绘文化发展有限公司	存续	何杰文	20万人民币	-	2017-05-31	2017-05-31	2017-05-31 至 无固定期限	广东省	珠海市	斗门区	91440400MA4WM1A50F	91440400MA4WM1A50F	440403000075060	MA4WM1A5-0	10	有限责任公司(自然人投资或控股)	文化艺术业	-	珠海市斗门区井岸镇朝南路279号一楼临街商铺	珠海市斗门区井岸镇朝南路279号一楼临街商铺	-	13676014520	13676014520	5430379@qq.com	-	室内外墙绘与墙绘培训；艺术品交流、展示与销售；画室场地出租(依法须经批准的项目，经相关部门批准后方可开展经营活动)〓
天津星空盛世文化艺术信息咨询发展有限公司	存续	王玉华	20万人民币	20万人民币	2006-09-15	2022-06-06	2006-09-15 至 2036-09-14	天津市	天津市	河西区	91120103792529673H	91120103792529673H	120103000014139	79252967-3	28	有限责任公司	文化艺术业	-	天津市河西区南北大街1号813	天津市河西区南北大街1号813	-	18602229972	18602229972	410584974@qq.com	410584974@qq.om;lhx_706@126.com	文化艺术信息咨询服务；文化交流策划咨询服务；乐器、工艺品、日用品、办公用品零售兼批发；乐器维修。（依法须经批准的项目，经相关部门批准后方可开展经营活动）
广东省木偶艺术剧院有限公司	存续	潘大庆	20万人民币	20万人民币	2008-12-31	2016-05-05	2008-12-31 至 无固定期限	广东省	广州市	海珠区	9.14401e+17	9.14401e+17	440101000045938	68328722-2	45	有限责任公司(法人独资)	文化艺术业	-	广州市海珠区洪德路43-51号	广州市海珠区洪德路43-51号	www.gdmuou.net	020-84423232	020-84423232	2635677690@qq.com	-	营业性文艺表演;专业停车场服务;娱乐及体育设备出租;道具出租服务;戏剧艺术辅导服务;表演艺术辅导服务;舞台表演道具服务;舞台表演美工服务;场地租赁（不含仓储）;房屋租赁;工艺美术品零售
广州唯舞文化传播有限公司	存续	张婉莹	20万人民币	-	2015-09-22	2020-10-15	2015-09-22 至 无固定期限	广东省	广州市	海珠区	91440106MA59ACEX0M	91440106MA59ACEX0M	440106001329123	MA59ACEX-0	22	有限责任公司(自然人投资或控股)	广播、电视、电影和录音制作业	-	广州市海珠区新港西路114号之21、114号之22、114号之23、114号之24、114号之25自编粤民大厦1410房（仅限办公）	广州市海珠区新港西路114号之21、114号之22、114号之23、114号之24、114号之25自编粤民大厦1410房（仅限办公）	-	13826460807	13826460807;18928892172;13826481718;18902309484;020-66682378;13710829228	13926026658@qq.com	2859694220@qq.com;3303971273@qq.com;1745483656@qq.com	电影和影视节目制作;文艺创作服务;舞台表演艺术指导服务;文化艺术咨询服务;展台设计服务;表演艺术辅导服务;大型活动组织策划服务（大型活动指晚会、运动会、庆典、艺术和模特大赛、艺术节、电影节及公益演出、展览等，需专项审批的活动应在取得审批后方可经营）;舞台表演道具服务;体育运动咨询服务;体育培训;体育组织;体育、休闲娱乐工程设计服务;服装和鞋帽出租服务;会议及展览服务;舞蹈辅导服务;音乐辅导服务;戏剧艺术辅导服务;瑜伽辅导服务
广州珀卡贤文化艺术有限公司	存续	孙昆龙	20万人民币	-	2015-03-23	2021-05-06	2015-03-23 至 无固定期限	广东省	广州市	海珠区	9144010433145594XJ	9144010433145594XJ	440104000497226	33145594-X	13	有限责任公司(自然人投资或控股)	文化艺术业	广州珀卡贤乐器有限公司	广州市海珠区凤岗路31号二层201室（仅限办公）	广州市海珠区凤岗路31号二层201室（仅限办公）	-	13427524075	13427524075;13168880627;13302251663;020-37609065;13570590720	1114609341@qq.com	happyyan26@126.com	乐器批发;乐器零售;艺（美）术创作服务;文化艺术咨询服务
深圳市易简文化传播有限公司	存续	赖爱好	20万人民币	-	2013-05-20	2019-12-03	2013-05-20 至 5000-01-01	广东省	深圳市	宝安区	91440300070394682P	91440300070394682P	440301107319685	07039468-2	54	有限责任公司	文化艺术业	-	深圳市宝安区福永街道凤凰社区腾丰四路4号5栋厂房3层	深圳市宝安区福永街道凤凰社区腾丰四路4号5栋厂房3层	http://www.dujingbaobao.com	13501594948	13501594948;13828823366;13570882355;18926448018;0755-83635929	2698494867@qq.com	2246376413@qq.com;3171983865@qq.com;2741888653@qq.com;13760101922@139.com	一般经营项目是：文化活动策划；企业形象策划；礼仪庆典策划；市场营销策划；体育活动培训与策划；电脑平面设计；摄影服务；个人形象设计；工艺品设计；装饰工程设计；舞台美术设计；字画、美术工艺品、文化用品、家具、日用品的销售。，许可经营项目是：
朝阳云川文化传媒有限公司	存续	刘泽伟	20万人民币	-	2020-05-14	2020-11-16	2020-05-14 至 无固定期限	辽宁省	朝阳市	龙城区	91211303MA10CEBE7A	91211303MA10CEBE7A	211303000043659	MA10CEBE-7	18	有限责任公司(自然人投资或控股)	广播、电视、电影和录音制作业	-	辽宁省朝阳市龙城区中山大街四段4号210C号104室、204室	辽宁省朝阳市龙城区中山大街四段4号210C号104室、204室	-	15204212394	15204212394;17542152468	1520421@qq.com	122000@qq.com;17542152468@qq.com	许可项目：互联网直播服务（不含新闻信息服务、网络表演、网络视听节目），演出经纪（依法须经批准的项目，经相关部门批准后方可开展经营活动，具体经营项目以审批结果为准）一般项目：日用百货销售，家用电器销售，针纺织品销售，文具用品零售，鞋帽零售，家居用品销售，日用品销售，服装服饰零售，广告设计、代理，广告制作，广告发布（非广播电台、电视台、报刊出版单位），会议及展览服务，咨询策划服务，信息技术咨询服务，网络技术服务，网络与信息安全软件开发，技术服务、技术开发、技术咨询、技术交流、技术转让、技术推广，企业形象策划，礼仪服务，组织文化艺术交流活动（除依法须经批准的项目外，凭营业执照依法自主开展经营活动）
桐梓县文化旅游发展有限公司	存续	刘超	20万人民币	20万人民币	2011-01-13	2020-06-19	2011-01-13 至 2031-01-12	贵州省	遵义市	桐梓县	91520322565045396W	91520322565045396W	520322000062965	56504539-6	27	有限责任公司（非自然人投资或控股的法人独资）	文化艺术业	-	贵州省遵义市桐梓县娄山关镇河滨北路世纪广场（仅限行政办公）	贵州省遵义市桐梓县海校街道河滨北路世纪广场	-	0852-26637150	0852-26637150;0851-26637150;18212169978;15180765800;15120250295	1306425304@qq.com	1306418302@qq.com;655656@qq.com;fqian1314@qq.com;1664852199@qq.com	法律、法规、国务院决定规定禁止的不得经营；法律、法规、国务院决定规定应当许可（审批）的，经审批机关批准后凭许可（审批）文件经营;法律、法规、国务院决定规定无需许可（审批）的，市场主体自主选择经营。（演艺、演出、艺术培训、庆典主持、场地租赁、电影放映、旅游基础设施建设；旅游商品设计、包装、销售；车辆租赁，物业管理、劳务输出。涉及许可经营项目，应取得相关部门许可后方可经营）
深圳袖兜文化发展有限公司	存续	罗敏强	20万人民币	-	2014-05-26	2019-10-10	2014-05-26 至 5000-01-01	广东省	深圳市	龙岗区	9144030030602876XN	9144030030602876XN	440307109438748	30602876-X	14	有限责任公司(自然人独资)	文化艺术业	-	深圳市龙岗区布吉街道三联路茵悦之生6-4-3B	深圳市龙岗区布吉街道三联路茵悦之生6-4-3B	-	18270954193	18270954193;18818783466;13603002640;0755-61931332;13602682001	294261400@qq.com	2994261400@qq.com;18270954193@139.com;243677115@qq.com;2304001229@qq.com	一般经营项目是：文化活动策划；企业信息咨询；玩具、日用品的设计和销售；汽车服务；经营电子商务；国内贸易；货物与技术进出口业务。（根据法律、行政法规、国务院决定等规定需要审批的，依法取得相关审批文件后方可经营），许可经营项目是：教育培训。
深圳市新思想文化传播有限公司	存续	盘金枚	20万人民币	20万人民币	2012-07-06	2019-05-21	2012-07-06 至 2032-07-06	广东省	深圳市	宝安区	91440300580050353X	91440300580050353X	440301106378563	58005035-3	22	有限责任公司	文化艺术业	-	深圳市宝安区航城街道三围社区航空路华丰智谷-航城高科技产业园A座4层409室	深圳市宝安区航城街道三围社区航空路华丰智谷-航城高科技产业园A座4层409室	-	15768887678	15768887678;0755-61941319;13662263191;15768221319	15768887678@163.com	738122287@qq.com;1106829146@qq.com;1071940551@qq.com;1071940536@qq.com	一般经营项目是：文化活动策划、市场营销策划、企业形象策划、个人形象策划；教育培训、演讲培训；经济信息咨询（不含限制项目）；投资咨询（不含证券、期货、保险及其它金融业务）；企业管理咨询（不含人才中介服务）、信息咨询（不含人才中介服务、证券及限制项目）；会务策划，会务服务。，许可经营项目是：
济南音舍文化传媒有限公司	存续	侯峥	20万人民币	16.95万人民币	2017-05-11	2023-03-21	2017-05-11 至 无固定期限	山东省	济南市	槐荫区	91370102MA3DMG6P0X	91370102MA3DMG6P0X	370102200378519	MA3DMG6P-0	12	有限责任公司(自然人独资)	文化艺术业	山东音舍文化传媒有限公司	山东省济南市槐荫区经十路22799号银座中心1号楼1604	山东省济南市市中区建设路85号三箭如意苑23、24号楼如意苑商街一区1-102	-	13156111818	13156111818;0531-88886855;0531-69987726	24206217@qq.com	-	教学软件、教育设备的技术开发；文化艺术交流策划；舞台造型策划；企业形象策划；市场营销策划；计算机图文设计制作；礼仪庆典服务；会议及展览服务；国内广告业务；电子出版物、图书、期刊零售及出租（凭许可证经营）；教育咨询（不含出国留学咨询及中介服务、办学、家教、培训）；企业管理咨询；经济贸易咨询；销售：音乐器材、计算机软件、教学设备、仪器仪表、电子产品及配件、办公用品、办公设备、体育用品、玩具、文具、服装、针纺织品、纸制品。（依法须经批准的项目，经相关部门批准后方可开展经营活动）
深圳市可华文化传媒有限公司	存续	黄梅芳	20万人民币	20万人民币	2005-09-16	2021-11-19	2005-09-16 至 2025-09-16	广东省	深圳市	龙岗区	9.14403e+17	9.14403e+17	440307103664330	77987779-6	14	有限责任公司	文化艺术业	深圳市可华广告有限公司	深圳市龙岗区龙岗街道龙岗大道6009号瑞合丰收大厦2208室	深圳市龙岗区龙岗街道龙岗大道6009号瑞合丰收大厦2208室	-	13713966331	13713966331;0755-84841639;0755-28836808	13713966331@139.com	1281198793@qq.com;1828002851@qq.com;84841639@163.com	一般经营项目是：文化传媒策划、企业管理咨询、企业管理策划、会展展馆管理，从事广告业务，国内贸易，会务服务策划及培训，文化艺术信息咨询； 广告户外工程制作。，许可经营项目是：印刷业务。
重庆筑同文化传播有限公司	存续	姜毅	20万人民币	20万人民币	2011-08-19	2017-05-02	2011-08-19 至 无固定期限	重庆市	重庆市	九龙坡区	9.15001e+17	9.15001e+17	500901000151038	58146386-2	13	有限责任公司	文化艺术业	-	重庆市九龙坡区石桥铺渝州路27号17-5号	重庆市九龙坡区石桥铺渝州路27号17-5号	-	15123511629	15123511629;023-68793704	365980611@qq.com	-	承办经批准的文化艺术交流活动，企业营销策划，商务信息咨询，市场营销策划，平面图设计。（以上经营范围法律、法规禁止经营的，不得经营；法律、法规、国务院规定需经审批的，未获审批前，不得经营。）
无锡宇萌文化传媒有限公司	存续	蒋玉跃	20万人民币	3.8万人民币	2020-05-26	2022-06-22	2020-05-26 至 无固定期限	江苏省	无锡市	滨湖区	91320211MA21KCYD6E	91320211MA21KCYD6E	320211000550416	MA21KCYD-6	19	有限责任公司(自然人投资或控股)	广播、电视、电影和录音制作业	-	无锡市滨湖区滴翠路82号10406-2	无锡市滨湖区滴翠路82号10406-2	www.wxymsy.cn	13373669622	13373669622	123@qq.com	-	一般项目：广告设计、代理；广告制作；广告发布（非广播电台、电视台、报刊出版单位）；摄影扩印服务；摄像及视频制作服务；服装服饰出租；日用品出租；文化用品设备出租；礼仪服务；母婴用品销售；日用品销售；日用百货销售；日用杂品销售；日用木制品销售；工艺美术品及收藏品零售（象牙及其制品除外）（除依法须经批准的项目外，凭营业执照依法自主开展经营活动）
武汉千狮文化传媒有限公司	存续	王东汇	20万人民币	-	2018-04-26	2020-07-02	2018-04-26 至 2048-04-25	湖北省	武汉市	江夏区	91420106MA4KYDG48D	91420106MA4KYDG48D	420106000789149	MA4KYDG4-8	11	有限责任公司(自然人投资或控股)	文化艺术业	-	武汉东湖新技术开发区珞瑜路以北，鲁磨路以西融众国际写字楼11层1101号	武汉东湖新技术开发区珞瑜路以北，鲁磨路以西融众国际写字楼11层1101号	www.whqianshi.com	18827388562	18827388562;15802744189	18827388562@163.com	15802744189@163.com	文化艺术咨询服务；广告设计、制作、代理、发布；多媒体制作；图文设计、制作；动漫、手绘壁画、包装、平面、网页、企业形象设计；市场营销策划；计算机软硬件开发、技术咨询、技术服务；会议及展览服务；网站建设；信息技术咨询服务；日用品、预包装食品的批发兼零售、网上销售（凭许可证在核定期限内经营）。（涉及许可经营项目，应取得相关部门许可后方可经营）
江阴市乐默文化传媒有限公司	存续	贡丽娟	20万人民币	-	2018-07-25	2023-02-24	2018-07-25 至 无固定期限	江苏省	无锡市	江阴市	91320281MA1WY3802P	91320281MA1WY3802P	320281000769992	MA1WY380-2	60	有限责任公司(自然人独资)	文化艺术业	-	江阴市长泾镇河北街17号	江阴市朝阳路226号	-	15261637799	15261637799;15061771199	15261637799@qq.com	83830974@qq.com;8383097@qq.com	一般项目：组织文化艺术交流活动；广告设计、代理；广告制作；广告发布；企业形象策划；会议及展览服务；婚庆礼仪服务；礼品花卉销售；工艺美术品及礼仪用品销售（象牙及其制品除外）（除依法须经批准的项目外，凭营业执照依法自主开展经营活动）
北京西恩广告有限公司	存续	金仙花	20万人民币	20万人民币	2008-07-09	2022-04-07	2008-07-09 至 2028-07-08	北京市	北京市	通州区	91110105678233406B	91110105678233406B	110105011179015	67823340-6	11	有限责任公司(自然人独资)	文化艺术业	北京奥澜文化有限公司	北京市通州区北皇木厂北街5号院1号楼6层608室	北京市通州区北皇木厂北街5号院1号楼6层608室	www.seonr.cn	17701358917	17701358917;13810890743;13901334836	1761957084@qq.com	awengyufeng@163.com;526567102@qq.com	组织文化艺术交流活动（不含棋牌）；电脑图文设计、制作、承办展览展示；企业策划；市场调查；营销策划；翻译服务；设计、制作、代理、发布广告；室内装饰工程设计；摄影扩印服务。（企业依法自主选择经营项目，开展经营活动；依法须经批准的项目，经相关部门批准后依批准的内容开展经营活动；不得从事本市产业政策禁止和限制类项目的经营活动。）
广州小童星艺术传播有限公司	存续	杨世康	20万人民币	-	2018-04-24	2023-04-10	2018-04-24 至 无固定期限	广东省	广州市	花都区	91440101MA5ATQUM5K	91440101MA5ATQUM5K	440121000455537	MA5ATQUM-5	10	有限责任公司（自然人投资或控股）	文化艺术业	-	广州市花都区三东大道93号1401房（部位：自编13A05室）	广州市花都区三东大道93号1401房（部位：自编13A05室）	-	13926296720	13926296720;13926296729;18928464882	109676492@qq.com	1096764962@qq.com	体育竞赛组织;体育健康服务;娱乐性展览;公园、景区小型设施娱乐活动;体育经纪人服务;文化场馆管理服务;办公设备耗材销售;办公设备销售;乐器批发;文艺创作;照相器材及望远镜零售;照相器材及望远镜批发;其他文化艺术经纪代理;文化娱乐经纪人服务;信息咨询服务（不含许可类信息咨询服务）;信息技术咨询服务;电子元器件零售;电子元器件批发;健康咨询服务（不含诊疗服务）;组织文化艺术交流活动;游艺及娱乐用品销售;演出经纪;演出场所经营;营业性演出
深圳致新演艺设备有限公司	存续	丘柯吕	20万人民币	11万人民币	2018-10-16	2018-10-16	2018-10-16 至 无固定期限	广东省	深圳市	南山区	91440300MA5FBUCE28	91440300MA5FBUCE28	440300205634738	MA5FBUCE-2	13	有限责任公司	广播、电视、电影和录音制作业	-	深圳市南山区桃源街道平山一路111号新视艺创客公园B栋3楼E2	深圳市南山区桃源街道平山一路111号新视艺创客公园B栋3楼E2	-	13641483389	13641483389;0755-83023685	weileishidai@163.com	408792459@qq.com;2880125300@qq.com	一般经营项目是：从事广告业务；企业形象策划；文化活动策划；展览展示策划；商标的设计；投资文化产业（具体项目另行申报）；室外装潢工程的设计与施工；灯光音响设备、投影机、电脑、摄像机、LED电视、平板电视、电子产品、电器的技术开发、销售、租赁及上门维修；文化用品、工艺美术品（不含象牙及制品）、电子元器件、通讯产品、电脑周边设备的技术开发、技术服务、技术转让及销售；国内贸易；经营进出口业务。，许可经营项目是：装卸搬运；营业性演出；演出经纪。
广州市萤火文化有限公司	存续	林耿	20万人民币	-	2020-10-29	2023-06-12	2020-10-29 至 无固定期限	广东省	广州市	花都区	91440101MA9UXNFY7C	91440101MA9UXNFY7C	440121002741324	MA9UXNFY-7	10	有限责任公司(自然人投资或控股)	文化艺术业	-	广州市花都区花山镇铁山河路18号之三十六103房	广州市花都区花山镇铁山河路18号之三十六103房	-	15814817345	15814817345	851873189@qq.com	15814817345@163.com	平面设计;广告设计、代理;文艺创作;专业设计服务;对外承包工程;数字文化创意内容应用服务;办公设备耗材销售;互联网设备销售;网络设备销售;数字文化创意软件开发;广播电视传输设备销售;广播电视设备专业修理;办公设备租赁服务;建筑工程机械与设备租赁;文化用品设备出租;机械设备租赁;通讯设备修理;办公设备销售;机械设备研发;机械设备销售;技术服务、技术开发、技术咨询、技术交流、技术转让、技术推广;电气机械设备销售;配电开关控制设备研发;家用电器安装服务;家具安装和维修服务;普通机械设备安装服务;灯具销售;幻灯及投影设备销售;数字内容制作服务（不含出版发行）;摄像及视频制作服务;图文设计制作;计算机及通讯设备租赁;;建筑智能化系统设计;住宅室内装饰装修;各类工程建设活动
珠海伽马电子商务有限公司	存续	肖喜文	20万人民币	-	2017-07-28	2017-07-28	2017-07-28 至 无固定期限	广东省	珠海市	香洲区	91440400MA4WX5QG3E	91440400MA4WX5QG3E	440003000329466	MA4WX5QG-3	12	有限责任公司(自然人投资或控股)	广播、电视、电影和录音制作业	-	珠海市横琴新区宝华路6号105室-34068（集中办公区）	珠海市横琴新区宝华路6号105室-34068（集中办公区）	-	13138113018	13138113018	13138113018@163.com	-	章程记载的经营范围：电子商务；商业的批发、零售。(依法须经批准的项目，经相关部门批准后方可开展经营活动)〓
方格本（广州）文化传播有限责任公司	存续	梁宇俊	20万人民币	20万人民币	2017-09-29	2021-07-21	2017-09-29 至 无固定期限	广东省	广州市	海珠区	91440101MA5AK01F30	91440101MA5AK01F30	440105000683335	MA5AK01F-3	10	有限责任公司(自然人投资或控股)	文化艺术业	-	广州市海珠区燕子岗南路50号之三202室（仅限办公）	广州市海珠区燕子岗南路50号之三202室（仅限办公）	-	17098892234	17098892234;17724277769;18933970964	289958541@qq.com	498810560@qq.com;2211438722@qq.com;3503069834@qq.com	舞台表演艺术指导服务;文艺创作服务;艺（美）术创作服务;服装批发;文化传播（不含许可经营项目）;灯光设备租赁;照相器材出租服务;道具出租服务;纺织品及针织品零售;头饰零售;箱、包零售;舞台表演美工服务;舞台表演道具服务;舞台表演化妆服务;舞台灯光、音响设备安装服务;舞台安装、搭建服务;照明灯光设计服务;舞台机械设计安装服务;文化推广（不含许可经营项目）;花卉种植;园艺作物种植;花卉出租服务;纺织品、针织品及原料批发;摄影服务;企业形象策划服务;广告业;大型活动组织策划服务（大型活动指晚会、运动会、庆典、艺术和模特大赛、艺术节、电影节及公益演出、展览等，需专项审批的活动应在取得审批后方可经营）;音像制品制作
睿智澜心（天津）教育科技有限公司	存续	成吉利	20万人民币	-	2018-09-21	2018-09-21	2018-09-21 至 2048-09-20	天津市	天津市	滨海新区	91120116MA06F5CY22	91120116MA06F5CY22	120116000763569	MA06F5CY-2	11	有限责任公司	文化艺术业	-	天津滨海高新区塘沽海洋科技园新北路4668-14号楼六层A区G074	天津滨海高新区塘沽海洋科技园新北路4668-14号楼六层A区G074	-	18568772559	18568772559;13821536096	123456@126.com	vb1266@136.com;1340134089@qq.com	科学研究和技术服务业；商务服务业；批发和零售业；组织文化艺术交流活动；组织体育赛事活动。（依法须经批准的项目，经相关部门批准后方可开展经营活动）
郑州旁门文化传媒有限公司	存续	李颖	20万人民币	-	2016-06-15	2022-05-31	2016-06-15 至 无固定期限	河南省	郑州市	郑州高新技术产业开发区	91410100MA3XATRP2D	91410100MA3XATRP2D	410199000140870	MA3XATRP-2	11	有限责任公司(自然人独资)	文化艺术业	-	河南省郑州市高新区科学大道53号2号楼11层201号	郑州高新技术产业开发区科学大道57号4楼11层158号	pangmenzd.vip	18300679729	18300679729;13598076078;18638529753	18300679729@163.com	2580865216@qq.com;pangmenzd@163.com;1445466052@qq.com	一般项目：广告设计、代理；广告制作；图文设计制作；广告发布；市场营销策划；企业形象策划；咨询策划服务；软件开发；企业管理咨询；信息咨询服务（不含许可类信息咨询服务）；组织文化艺术交流活动；会议及展览服务；信息系统集成服务；计算机系统服务；技术服务、技术开发、技术咨询、技术交流、技术转让、技术推广；教育咨询服务（不含涉许可审批的教育培训活动）；平面设计；摄像及视频制作服务；文艺创作；电子产品销售；数字内容制作服务（不含出版发行）；文具用品零售；文具用品批发；办公用品销售；日用品销售；日用品批发；知识产权服务；版权代理；摄影扩印服务；工艺美术品及收藏品零售（象牙及其制品除外）；工艺美术品及收藏品批发（象牙及其制品除外）；日用百货销售（除依法须经批准的项目外，凭营业执照依法自主开展经营活动）许可项目：出版物零售（依法须经批准的项目，经相关部门批准后方可开展经营活动，具体经营项目以相关部门批准文…
北京美宝教育咨询有限公司	存续	武瑞玲	20万人民币	1万人民币	2019-05-20	2020-06-18	2019-05-20 至 2049-05-19	北京市	北京市	大兴区	91110115MA01K80Q1R	91110115MA01K80Q1R	110115027162614	MA01K80Q-1	13	有限责任公司(自然人独资)	文化艺术业	-	北京市大兴区永兴路7号院9号楼3层304	北京市大兴区永兴路7号院9号楼3层304	-	13311375871	13311375871	ling_318@163.com	530441962@qq.com	教育咨询（不含中介服务）；礼仪服务；会议服务（不含食宿）；销售文化用品、工艺美术品；文艺创作；承办展览展示；企业形象策划；组织文化艺术交流活动（不含演出）；企业管理咨询；旅游信息咨询；心理咨询；市场调查；体育咨询；经济贸易咨询；托育服务（不含幼儿园、托儿所）；市场调查；翻译服务；市场营销策划。（市场主体依法自主选择经营项目，开展经营活动；依法须经批准的项目，经相关部门批准后依批准的内容开展经营活动；不得从事国家和本市产业政策禁止和限制类项目的经营活动。）
苏州乐有所享文化艺术有限公司	存续	蔡昆豪	20万人民币	-	2017-11-30	2023-04-03	2017-11-30 至 无固定期限	江苏省	苏州市	苏州工业园区	91320594MA1TD4LP5M	91320594MA1TD4LP5M	320594400044754	MA1TD4LP-5	14	有限责任公司（港澳台投资、非独资）	文化艺术业	-	苏州工业园区榭雨街329号太阳星辰花园三区78幢122室	苏州工业园区榭雨街329号太阳星辰花园三区78幢122室	-	18936089115	18936089115;18015523365;18014000516;18913572163	18936089115@163.com	3034473384@qq.com;18014000516@163.com;2100956367@qq.com	一般项目：组织文化艺术交流活动；乐器维修、调试；乐器批发；乐器零售；租赁服务（不含许可类租赁服务）；装卸搬运；企业管理咨询；信息咨询服务（不含许可类信息咨询服务）；文艺创作；企业形象策划；市场营销策划；会议及展览服务；娱乐性展览；广告制作；广告设计、代理；广告发布；摄影扩印服务；技术服务、技术开发、技术咨询、技术交流、技术转让、技术推广（除依法须经批准的项目外，凭营业执照依法自主开展经营活动）
击掌时刻（日照）文化传媒有限公司	存续	李晓莲	20万人民币	20万人民币	2021-07-28	2023-02-08	2021-07-28 至 无固定期限	山东省	日照市	东港区	91371102MA94K8NW6H	91371102MA94K8NW6H	371102200541857	MA94K8NW-6	32	有限责任公司(自然人独资)	广播、电视、电影和录音制作业	-	山东省日照市东港区秦楼街道临沂路以东、泰安路以北蓝天尚东区A区8BC幢01单元（01）115号商号215复号	山东省日照市东港区秦楼街道临沂路以东、泰安路以北蓝天尚东区A区8BC幢01单元（01）115号商号215复号）	-	18602154320	18602154320;13276339000	bjx_lixiaolian@126.com	bjx_zhoubing@126.com	一般项目：文化娱乐经纪人服务；摄影扩印服务；摄像及视频制作服务；婚庆礼仪服务；组织文化艺术交流活动；会议及展览服务；平面设计；信息技术咨询服务；技术服务、技术开发、技术咨询、技术交流、技术转让、技术推广；数字文化创意内容应用服务；图文设计制作；市场营销策划；信息咨询服务（不含许可类信息咨询服务）；文化用品设备出租；软件开发；其他文化艺术经纪代理；广告制作；企业形象策划；咨询策划服务；文艺创作；礼仪服务；广告设计、代理；个人互联网直播服务；数字内容制作服务（不含出版发行）；电影摄制服务；教育咨询服务（不含涉许可审批的教育培训活动）；项目策划与公关服务；网络技术服务；互联网销售（除销售需要许可的商品）；办公用品销售；文具用品批发；文具用品零售；纸制品销售。（除依法须经批准的项目外，凭营业执照依法自主开展经营活动）许可项目：网络文化经营；广播电视节目制作经营；演出经纪；出版物零售。（依法须经批…
六安卓越九章文化教育有限公司	存续	崔清明	20万人民币	-	2018-02-11	2018-02-11	2018-02-11 至 无固定期限	安徽省	六安市	-	91341500MA2RHD7839	91341500MA2RHD7839	341500000326436	MA2RHD78-3	21	有限责任公司(自然人投资或控股)	娱乐业	-	六安市解放北路鼎邦御庭第7-9幢102-202-203室	六安市解放北路鼎邦御庭第7-9幢102-202-203室	-	15385643073	15385643073;18326280999;15905642973	15385643073@qq.com	18326280999@qq.com;15905642973@163.com	文化教育信息咨询服务。（依法须经批准的项目，经相关部门批准后方可开展经营活动）
郑州穹宇教育咨询有限公司	存续	欧翔	20万人民币	20万人民币	2007-07-30	2020-08-03	2007-07-30 至 无固定期限	河南省	郑州市	金水区	91410105664684871B	91410105664684871B	410105100009643	66468487-1	10	有限责任公司(自然人独资)	娱乐业	郑州穹宇文化传播有限公司	郑州市金水区丰产路55号A栋三层302室	郑州市金水区丰产路55号A栋三层302室	www.hdzzyjs.cn	0371-63862220	0371-63862220;0371-63355073;0371-63380505	hdzzyjs@126.com	-	文化艺术交流活动策划；教育咨询服务；教育软件开发及技术咨询；企业管理咨询；文学创作；心理咨询。
深圳力马健身管理有限公司	存续	袁惠珍	20万人民币	-	2015-12-21	2019-10-17	2015-12-21 至 5000-01-01	广东省	深圳市	龙华区	9.14403e+17	9.14403e+17	440301114678378	35959980-6	23	有限责任公司	文化艺术业	深圳市力美健龙华健身有限公司	深圳市龙华区龙华街道三联社区三联创业路19号弓村新城商业中心（汇海广场）2层	深圳市龙华区龙华街道三联社区三联创业路19号弓村新城商业中心(汇海广场)3层302号	-	14750195200	14750195200;0755-82596088	729484662@qq.com	1334941225@qq.com;332306211@qq.com	一般经营项目是：，许可经营项目是：认证服务；提供健身场所服务；预包装食品的销售。
深圳市净亦臻美文化发展有限公司	存续	袁杰	20万人民币	-	2014-03-21	2021-01-18	2014-03-21 至 5000-01-01	广东省	深圳市	龙岗区	91440300094057840L	91440300094057840L	440306109020109	09405784-0	10	有限责任公司	文化艺术业	-	深圳市龙岗区坂田街道岗头社区天安云谷产业园一期3栋ABCD座C1801	深圳市龙岗区坂田街道天安云谷产业园一期3C1801	-	13480835706	13480835706;18998934540;18664930108	549260731@qq.com	1197472165@qq.com	一般经营项目是：文化活动策划（不含卡拉OK，歌舞厅），投资兴办实业（具体项目另行申报）；电子产品、商务礼品、皮具的销售；国内贸易；货物及技术进出口。（法律、行政法规、国务院决定规定在登记前须经批准的项目除外），许可经营项目是：琉璃工艺品、树脂工艺品、家居用品、五金塑胶制品、玉器、饰品、艺术瓷品、合金模具、礼品的生产；从事广告业务。
深圳市天淼托育服务有限公司	存续	李海洋	20万人民币	-	2013-05-15	2023-03-22	2013-05-15 至 2033-05-15	广东省	深圳市	宝安区	91440300068577500E	91440300068577500E	440301107293275	06857750-0	12	有限责任公司	文化艺术业	深圳天淼文化传播有限公司	深圳市宝安区沙井街道沙井社区万科三期翡悦郡园A-C座郡楼商业120	深圳市宝安区沙井街道万科翡丽郡花园4栋03层商业004	-	13424346728	13424346728;0755-23222758	13424346728@139.com	13424346728@qq.com;1025138729@qq.com;1258535455@qq.com;297191557@qq.com	一般经营项目是：3岁以下婴幼儿照护服务；婴幼儿早期教育；早教方案设计；文化演讲策划；教育信息咨询；室内儿童游乐项目经营；文化活动策划（不含经营卡拉OK、歌舞厅）；多媒体活动策划与开发；会议策划；企业形象策划；市场营销策划；经营电子商务；从事广告业务；国内贸易。（法律、行政法规、国务院决定禁止的项目除外，限制的项目须取得许可后方可经营）；业务培训（不含教育培训、职业技能培训等需取得许可的培训）。（除依法须经批准的项目外，凭营业执照依法自主开展经营活动），许可经营项目是：从事广告业务；婴儿游泳。托育服务。（依法须经批准的项目，经相关部门批准后方可开展经营活动，具体经营项目以相关部门批准文件或许可证件为准）
深圳市美加澳文化传播有限公司	存续	张文青	20万人民币	20万人民币	2015-03-02	2019-07-18	2015-03-02 至 5000-01-01	广东省	深圳市	龙岗区	9.14403e+17	9.14403e+17	440307112291106	31160009-7	12	有限责任公司	文化艺术业	-	深圳市龙岗区布吉街道布吉信义荔山公馆景和园7号楼一、二楼	深圳市龙岗区布吉街道布吉信义荔山公馆景和园7号楼一、二楼	-	13418698571	13418698571;13242447996;13632911896;13692114296	342759443@qq.com	13418698571@139.com;394006691@qq.com;zhangxiujian@163.com;2621949862@qq.com	一般经营项目是：展览展示设计；企业管理顾问；经济信息咨询；文化活动策划；企业形象策划；计算机软硬件及外部设备的技术开发与销售；儿童日用品、文具用品、教学用具、工艺美术用品、小型儿童娱乐设备的销售；摄影服务；企业管理咨询；舞蹈、美术、器乐、书法、棋类、婴幼儿早期教育、主持人、语言的培训；国内贸易,货物及技术进出口。，许可经营项目是：
深圳市码客汀文化传播有限公司	存续	臧奇	20万人民币	20万人民币	2012-01-10	2021-01-27	2012-01-10 至 无固定期限	广东省	深圳市	罗湖区	91440300589171151D	91440300589171151D	440301105952445	58917115-1	10	有限责任公司（法人独资）	文化艺术业	深圳市印联文化传播有限公司	深圳市罗湖区清水河街道清水河一路深业进元大厦1座8层02号	深圳市罗湖区清水河一路深业进元大厦1座8层02号	kyk162.com	18124508497	18124508497;0755-82402567;0755-8268272;0755-82682722;18926525612;0755-82401120	2733833381@qq.com	7869344562@qq.com;2108898100@qq.com	一般经营项目是：文化活动策划；会务服务；企业管理咨询（不含人才中介服务、证券及限制项目）；电脑图像设计；从事广告业务；办公用品、办公设备的购销及其它国内贸易，从事货物及技术的进出口业务（法律、行政法规、国务院决定规定在登记前须经批准的项目除外）；计算机软硬件的技术开发与销售；网络技术开发；电子产品的技术开发；信息系统设计、集成、运行维护；信息技术咨询；集成电路设计、研发；国内贸易(不含专营、专卖、专控商品)；经营进出口业务(法律、行政法规、国务院决定禁止的项目除外，限制的项目须取得许可后方可经营)，许可经营项目是：经营性互联网信息服务
上海哈皮文化传播有限公司	存续	沈雪霞	20万人民币	19.810341万人民币	2011-08-31	2022-07-21	2011-08-31 至 2041-08-30	上海市	上海市	嘉定区	91310114582067933G	91310114582067933G	310114002311990	58206793-3	26	有限责任公司(自然人投资或控股)	文化艺术业	-	上海市嘉定区真南路4268号2幢JT10614室	上海市嘉定区真南路4268号2幢JT10614室	-	021-69917951	021-69917951;13818212670;18121111220	happybaby0816@163.com	-	一般项目：组织文化艺术交流活动；项目策划与公关服务；广告设计、代理；广告制作；广告发布；信息咨询服务（不含许可类信息咨询服务）；技术服务、技术开发、技术咨询、技术交流、技术转让、技术推广；玩具销售；文具用品批发；文具用品零售；服装服饰批发；服装服饰零售；鞋帽批发；鞋帽零售；日用百货销售；电子产品销售；家用电器销售；化妆品批发；化妆品零售；工艺美术品及收藏品批发（象牙及其制品除外）；工艺美术品及收藏品零售（象牙及其制品除外）；互联网销售（除销售需要许可的商品）；计算机软硬件及辅助设备批发；计算机软硬件及辅助设备零售；网络技术服务；信息系统集成服务；市场调查（不含涉外调查）；企业管理咨询；企业形象策划；会议及展览服务；动漫游戏开发；数字文化创意内容应用服务；人力资源服务（不含职业中介活动、劳务派遣服务）；专业设计服务。（除依法须经批准的项目外，凭营业执照依法自主开展经营活动）许可项目：建设工…
长沙细伢子文化传媒有限公司	存续	王子怀	20万人民币	-	2019-02-18	2022-06-17	2019-02-18 至 2069-02-17	湖南省	长沙市	望城区	91430112MA4Q98X689	91430112MA4Q98X689	430122000162779	MA4Q98X6-8	16	有限责任公司(自然人投资或控股)	娱乐业	-	湖南省长沙市望城区月亮岛街道乾源国际广场三期星巢PARK-[F4-18409]	湖南省长沙市望城区月亮岛街道乾源国际广场三期星巢PARK-[F4-18409]	-	17136414895	17136414895;15581646276	604774435@qq.com	604774425@qq.com;459603510@qq.com	一般项目：组织文化艺术交流活动；组织体育表演活动；文艺创作；健身休闲活动；教育咨询服务（不含涉许可审批的教育培训活动）；广告设计、代理；咨询策划服务；服装服饰零售；专业设计服务；个人商务服务；品牌管理；市场营销策划；会议及展览服务；文化娱乐经纪人服务；体育竞赛组织；体育赛事策划（除依法须经批准的项目外，凭营业执照依法自主开展经营活动）。
重庆创思楷翔文化传播有限公司	存续	夏睿	20万人民币	-	2018-09-26	2021-05-12	2018-09-26 至 无固定期限	重庆市	重庆市	沙坪坝区	91500106MA603JTE54	91500106MA603JTE54	500106011011622	MA603JTE-5	31	有限责任公司(自然人独资)	文化艺术业	-	重庆市沙坪坝区大学城南二路700号负1-53号	重庆市沙坪坝区大学城南二路700号负1-53号	-	15730300001	15730300001;15730200001	961880495@qq.com	-	承办经批准的文化艺术交流活动；室内游戏娱乐服务（须取得相关行政许可或审批后方可从事经营）；文化艺术交流策划；舞台艺术造型策划；企业形象策划；会务服务；展览展示服务；设计、制作、代理、发布广告；市场营销策划；企业管理咨询；商务信息咨询；图文设计、制作；礼仪服务；摄影服务；销售：服装、鞋帽、家具、玩具、日用百货（不含农膜）、木制品、塑料制品、工艺美术品（不含象牙及其制品）、电子产品（不含电子出版物）。（以上范围国家法律、法规禁止经营的不得经营；国家法律、法规规定应经审批而未获审批前不得经营）*销售食品
长沙梦工场文化传播有限公司	存续	肖谢华	20万人民币	20万人民币	2012-05-21	2020-06-04	2012-05-21 至 2062-05-20	湖南省	长沙市	芙蓉区	91430102595487224U	91430102595487224U	430111000157000	59548722-4	13	有限责任公司(自然人投资或控股)	文化艺术业	-	湖南省长沙市芙蓉区荷花园街道万家丽中路一段196号第华融广场幢N单元2627、2628号房	湖南省长沙市芙蓉区荷花园街道万家丽中路一段196号第华融广场幢N单元2627、2628号房	www.hnmsj.com	0731-84786685	0731-84786685;0731-89786685;0731-84321057;15802646453;13723876685	2960294577@qq.com	786449958@qq.com;1799727448@qq.com	文化活动的组织与策划；文化会展服务；广告制作服务；广告发布服务；广告国内代理服务；广告设计；专业设计服务；品牌策划咨询服务；品牌推广营销；商业活动的策划；策划创意服务；企业营销策划；摄影服务；工程装饰；建筑工程后期装饰、装修和清理；室内维修；建筑物拆除（不含爆破作业）；五金、家具及室内装饰材料、工艺品的零售；办公用品销售。（依法须经批准的项目，经相关部门批准后方可开展经营活动，未经批准不得从事P2P网贷、股权众筹、互联网保险、资管及跨界从事金融、第三方支付、虚拟货币交易、ICO、非法外汇等互联网金融业务）
佛山市帝舞潮流舞蹈文化有限公司	存续	郑瑞	20万人民币	-	2018-11-06	2021-01-12	2018-11-06 至 无固定期限	广东省	佛山市	南海区	91440605MA52G1K489	91440605MA52G1K489	440682001237436	MA52G1K4-8	11	有限责任公司(自然人投资或控股)	文化艺术业	-	佛山市南海区狮山镇博爱路与科技路交汇处奥园广场自编B2038-1号商铺（住所申报）	佛山市南海区狮山镇博爱路与科技路交汇处奥园广场自编B2038-1号商铺（住所申报）	-	13825594446	13825594446;13018541880	40424919@qq.com	-	文艺创作与表演；文化活动服务；健身休闲活动。（依法须经批准的项目，经相关部门批准后方可开展经营活动。）(依法须经批准的项目，经相关部门批准后方可开展经营活动)〓
深圳市孙建国文化艺术有限公司	存续	孙建国	20万人民币	20万人民币	2009-12-17	2020-11-26	2009-12-17 至 无固定期限	广东省	深圳市	南山区	91440300699076526F	91440300699076526F	440301104421432	69907652-6	12	有限责任公司	文化艺术业	-	深圳市南山区东滨路新一代国际公寓楼三楼302E	深圳市南山区东滨路新一代国际公寓楼三楼302E	-	13631624581	13631624581	844174420@qq.com	13631624581@139.com;745535423@qq.com	一般经营项目是：声乐、器乐、舞蹈培训（凭深南文市66083号文化经营许可证经营）；演出策划；乐器销售。，许可经营项目是：
天津市滨海新区邂逅文化传播有限公司	存续	吕福华	20万人民币	-	2017-03-09	2023-01-05	2017-03-09 至 无固定期限	天津市	天津市	滨海新区	91120116MA05NP0M5K	91120116MA05NP0M5K	120116000547150	MA05NP0M-5	10	有限责任公司	文化艺术业	-	天津经济技术开发区第三大街21号b15	天津经济技术开发区第三大街21号b15	-	13022265517	13022265517;13662085085;13116198127;13702002780	317018309@qq.com	-	许可项目：理发服务；生活美容服务；医疗美容服务；足浴服务；洗浴服务。（依法须经批准的项目，经相关部门批准后方可开展经营活动，具体经营项目以相关部门批准文件或许可证件为准）一般项目：纹身服务（除面向未成年人）；组织文化艺术交流活动；会议及展览服务；日用百货销售；化妆品零售；珠宝首饰零售；金银制品销售；服装服饰零售；个人互联网直播服务；摄影扩印服务；婚庆礼仪服务。（除依法须经批准的项目外，凭营业执照依法自主开展经营活动）
沈阳市谜语人文化传播有限公司	存续	师帅	20万人民币	2万人民币	2019-01-16	2023-03-22	2019-01-16 至 无固定期限	辽宁省	沈阳市	大东区	91210105MA0YE2YM6G	91210105MA0YE2YM6G	210105000263143	MA0YE2YM-6	17	有限责任公司(自然人投资或控股)	文化艺术业	-	辽宁省沈阳市大东区津桥路7-1号（1-10-9）	沈阳市皇姑区昆山西路75-12号（2-28-2）	www.firefly.fit	13889882735	13889882735	shishuai8969@126.com	-	一般项目：图文设计制作，平面设计，专业设计服务，广告制作，技术服务、技术开发、技术咨询、技术交流、技术转让、技术推广，组织文化艺术交流活动，广告发布（非广播电台、电视台、报刊出版单位），广告设计、代理，游乐园服务，游艺用品及室内游艺器材销售，娱乐性展览（除依法须经批准的项目外，凭营业执照依法自主开展经营活动）
广州素而美艺术有限公司	存续	白兰学	20万人民币	-	2019-12-27	2023-04-19	2019-12-27 至 无固定期限	广东省	广州市	越秀区	91440101MA5D3JDL0X	91440101MA5D3JDL0X	440104003209621	MA5D3JDL-0	14	有限责任公司(自然人独资)	文化艺术业	广州素而美教育科技有限公司	广州市越秀区环市中路316号金鹰大厦27楼2719房F1174	广州市越秀区广州大道中289印报办公楼四楼402-1	www.suemkid.com	13922334481	13922334481;13925296729	13922334481@163.com	-	体育经纪人服务;娱乐性展览;公园、景区小型设施娱乐活动;体育健康服务;科技中介服务;文化娱乐经纪人服务;游艺及娱乐用品销售;文化场馆管理服务;文艺创作;企业管理咨询;企业管理;其他文化艺术经纪代理;组织体育表演活动;组织文化艺术交流活动;信息咨询服务（不含许可类信息咨询服务）;信息技术咨询服务;健康咨询服务（不含诊疗服务）
深圳市思艺文化传播有限公司	存续	胡明飞	20万人民币	-	2015-06-11	2020-03-27	2015-06-11 至 5000-01-01	广东省	深圳市	福田区	91440300342753686G	91440300342753686G	440301113104296	34275368-6	11	有限责任公司	文化艺术业	-	深圳市福田区沙头街道车公庙中国有色大厦712	深圳市福田区沙头街道车公庙中国有色大厦712	www.siyihuashi.com	18025433276	18025433276;17097230955;13510213865	arthmf@qq.com	619479946@qq.com	一般经营项目是：文化艺术活动策划、企业形象策划、展览展示策划、市场营销策划；景观园林设计、雕塑设计、壁画墙绘设计，服装设计、室内装饰设计、图文设计、产品设计、珠宝设计，工艺品设计；书画美术培训、音乐舞蹈培训；油画、壁画、雕塑、铂画、综合绘画、艺术用品、文体用品、工艺美术品的购销；信息咨询；国内贸易。，许可经营项目是：
芜湖艺启森林童画艺术传播有限公司	存续	程晓	20万人民币	-	2020-03-05	2023-06-16	2020-03-05 至 无固定期限	安徽省	芜湖市	芜湖县	91340200MA2UHEYB5M	91340200MA2UHEYB5M	340271000047310	MA2UHEYB-5	10	有限责任公司(自然人投资或控股)	文化艺术业	-	安徽省芜湖市经济技术开发区万春街道万春新城财富广场02幢401室中东部区域	芜湖经济技术开发区万春街道万春新城财富广场02幢402室	-	13365716377	13365716377;18130326316	13365716377@qq.com	18130326316@163.com	组织境内艺术交流活动；美术用品销售；绘画培训；摄影服务；承办展览展示及赛事活动；会议服务；服装设计；图文设计、制作；书画作品、图书、报纸、期刊、电子出版物零售；服装服饰、工艺品（除文物）、电子产品、日用品销售。（依法须经批准的项目，经相关部门批准后方可开展经营活动）**
珠海市右手印文化艺术有限公司	存续	卢祥兰	20万人民币	-	2017-03-30	2019-12-10	2017-03-30 至 无固定期限	广东省	珠海市	香洲区	91440400MA4WCNLT26	91440400MA4WCNLT26	440402000035357	MA4WCNLT-2	11	有限责任公司(自然人投资或控股)	文化艺术业	-	珠海市香洲区上冲云峰路188号万科城市中心绘心街83号	珠海市前山明珠南路1953号二城商业广场置地新天地购物中心一层122商铺	-	13322867225	13322867225	mhzc32@163.com	hjyluxianglan@163.com	一般项目：安全咨询服务；教育咨询服务（不含涉许可审批的教育培训活动）；组织文化艺术交流活动。（除依法须经批准的项目外，凭营业执照依法自主开展经营活动）
内蒙古龙尔乐文化传媒有限公司	存续	赵紫龙	20万人民币	-	2016-05-13	2020-08-25	2016-05-13 至 2046-05-12	内蒙古自治区	呼和浩特市	新城区	91150103MA0MXRG7XR	91150103MA0MXRG7XR	150103000100310	MA0MXRG7-X	22	有限责任公司(自然人独资)(1151)	文化艺术业	-	内蒙古自治区呼和浩特市新城区海东路东方银座御花园大酒店201号	内蒙古自治区呼和浩特市新城区海东路东方银座御花园大酒店201号	-	13848914333	13848914333;15848901167;15248154979	342510067@qq.com	869568893@qq.com;1805830649@qq.com;1452637113@qq.com	许可经营项目：无 一般经营项目：会议及会展服务；礼仪庆典策划服务；文化艺术交流活动的组织、策划服务；演出咨询服务；舞台设计；舞台设备的租赁及使用；企业形象策划服务；商务信息咨询服务；市场调查艺人经纪
厦门龙的传人文化艺术有限公司	存续	李志勇	20万人民币	20万人民币	2008-02-29	2019-11-06	2008-02-29 至 2028-02-28	福建省	厦门市	思明区	9.13502e+17	9.13502e+17	350203100002731	67125530-3	14	有限责任公司(自然人投资或控股)	文化艺术业	-	厦门市思明区七星西路174号702室之一	厦门市思明区七星西路174号702室之一	-	13599925915	13599925915;18059280808;13696969283;0592-2101121	abc12@qq.com	2754769596@qq.com	文艺创作与表演；文化、艺术活动策划；其他未列明文化艺术业；艺术表演场馆的管理（不含文艺演出）；工艺品及收藏品批发(不含文物、象牙及其制品)；工艺美术品及收藏品零售（不含文物、象牙及其制品）；商务信息咨询；企业管理咨询；国内旅游招徕，咨询服务；入境旅游招徕，咨询服务；出境旅游招徕，咨询服务。
广州市影天文化传播有限公司	存续	何跃群	20万人民币	20万人民币	2013-09-30	2020-06-11	2013-09-30 至 无固定期限	广东省	广州市	从化区	91440184078444648Y	91440184078444648Y	440122000047310	07844464-8	220	有限责任公司(法人独资)	广播、电视、电影和录音制作业	-	广州市从化区江埔街从城大道111号301铺	广州市从化区江埔街从城大道111号301铺	-	020-37937666	020-37937666;13611441586	2738842885@qq.com	1176350072@qq.com;413639551@qq.com	策划创意服务;企业管理咨询服务;广告业;场地租赁（不含仓储）;市场营销策划服务;文艺创作服务;文化艺术咨询服务;电影放映;预包装食品零售;预包装食品批发;散装食品批发;乳制品零售;非酒精饮料及茶叶零售;餐饮配送服务;散装食品零售;冷热饮品制售;小吃服务;甜品制售
遂宁市船山区童话量贩娱乐城	存续	杨齐	20万人民币	-	2016-08-18	2022-11-17	2016-08-18 至 无固定期限	四川省	遂宁市	船山区	91510903MA6265989A	91510903MA6265989A	510903000019093	MA626598-9	10	个人独资企业	娱乐业	-	遂宁市船山区遂州中路18号银丰国际商业中心4层182号至424号	遂宁市船山区遂州中路18号银丰国际商业中心4层182号至424号	-	19982595615	19982595615;0825-8888222;18868683252	631238172@qq.com	www.631238172@qq.com	许可项目：歌舞娱乐活动；食品经营（销售预包装食品）；食品经营（销售散装食品）；餐饮服务（依法须经批准的项目，经相关部门批准后方可开展经营活动，具体经营项目以相关部门批准文件或许可证件为准）。
深圳市演讲圈文化发展有限公司	存续	曹旭燕	20万人民币	-	2011-01-10	2022-06-22	2011-01-10 至 无固定期限	广东省	深圳市	龙华区	9.14403e+17	9.14403e+17	440306105155594	56706464-6	10	有限责任公司(自然人独资)	文化艺术业	深圳市丰盛广告有限公司	深圳市龙华区龙华街道三联社区东环二路170号美丽365花园D2栋502	深圳市龙华区民治街道新牛社区民治大道1049号吉盛楼A1栋(原名称:吉盛花园酒店C栋)501	-	13544196010	13544196010;0755-8486782;0755-28151609;18925284882	1844228323@qq.com	2355436313@qq.com;153444265@qq.com	一般经营项目是：演说培训，礼仪主持培训，户外拓展，文化旅游组织，招商策划路演，教育心理咨询，在线教育文化信息服务，承办展览展示活动，网站设计摄影服务，组织文化艺术交流活动，办公文化用品的销售，广告设计制作，货物及技术进出口。电子产品销售；橡胶制品销售；国内贸易代理。（除依法须经批准的项目外，凭营业执照依法自主开展经营活动），许可经营项目是：
南通咪悠艺术文化有限公司	存续	洪威	20万人民币	-	2020-09-15	2022-12-27	2020-09-15 至 无固定期限	江苏省	南通市	崇川区	91320602MA22F41E68	91320602MA22F41E68	320602000445028	MA22F41E-6	24	有限责任公司(自然人投资或控股)	文化艺术业	南通咪悠艺术培训有限公司	南通市崇川区城港路588号新永兴城A1026室	南通市北大街111号南通万象城购物中心L3层L327号商铺	-	18912248966	18912248966;13646288339	767618342@qq.com	355868969@qq.com	一般项目：组织文化艺术交流活动；乐器批发；乐器维修、调试；互联网销售（除销售需要许可的商品）；文化用品设备出租；租赁服务（不含许可类租赁服务）；电子出版物出租；会议及展览服务；教育咨询服务（不含涉许可审批的教育培训活动）；广告设计、代理；广告制作；广告发布；文艺创作；企业管理咨询；计算机软硬件及辅助设备批发（除依法须经批准的项目外，凭营业执照依法自主开展经营活动）
珠海轻舞飞扬文化传播有限公司	存续	刘静	20万人民币	20万人民币	2015-08-07	2023-06-06	2015-08-07 至 无固定期限	广东省	珠海市	香洲区	91440400351966106F	91440400351966106F	440400000593021	35196610-6	12	有限责任公司	文化艺术业	-	珠海市香洲敬业路146-1号	珠海市香洲敬业路146-1号办公楼B区①	-	13802679156	13802679156;13411478929	495080885@qq.com	1259356633@qq.com	一般项目：组织文化艺术交流活动；其他文化艺术经纪代理；咨询策划服务；礼仪服务；会议及展览服务；电影摄制服务；摄影扩印服务；企业形象策划；乐器零售；乐器批发；服装服饰批发；服装服饰零售；服装服饰出租；企业管理咨询；机械设备租赁。（除依法须经批准的项目外，凭营业执照依法自主开展经营活动）许可项目：出版物批发；出版物零售；演出场所经营；舞台工程施工。（依法须经批准的项目，经相关部门批准后方可开展经营活动，具体经营项目以相关部门批准文件或许可证件为准）
广州创梦文化传播有限公司	存续	陈诗敏	20万人民币	-	2018-05-08	2022-08-11	2018-05-08 至 无固定期限	广东省	广州市	海珠区	91440101MA5AUEU83F	91440101MA5AUEU83F	440105000794059	MA5AUEU8-3	11	有限责任公司(自然人投资或控股)	文化艺术业	-	广州市海珠区新港中路356号之八第二层自编A2-002	广州市海珠区新港中路356号之八第二层自编A2-002	-	13257571961	13257571961;13612600992	1640243621@qq.com	1918771103@qq.com	咨询策划服务;市场营销策划;非居住房地产租赁;组织文化艺术交流活动;组织体育表演活动;企业形象策划;礼仪服务;文艺创作;体育用品及器材零售;会议及展览服务;健身休闲活动
昭通广播电视传媒公司	存续	王勇	21万人民币	-	1994-05-19	2021-03-12	2004-03-31 至 无固定期限	云南省	昭通市	昭阳区	9153060273432918XU	9153060273432918XU	530602000000427	73432918-X	34	全民所有制	广播、电视、电影和录音制作业	昭通高原广告信息公司	云南省昭通市昭阳区北部新区昭通大道昭通广电中心	云南省昭通市昭阳区北部新区昭通大道昭通广电中心	-	18908703972	18908703972;13908705757;13887030506;0870-2153990;13887051188;13466216032;0870-2152131	654697663@qq.com	724482899@qq.com;471928398@qq.com	广告设计制作发布；制作、发行广播电视节目（时政、新闻及同类专题专栏除外）；电子商务；电子产品、手机、农副产品（不含国家管制农产品，粮油限零售）的销售；商品交易网络平台的建设和运营；电子显示屏销售、安装、维护；大型演艺、庆典活动筹办；会议会展服务；企业形象策划、展览展示服务；市场调研；礼仪服务；赛事活动策划；公关活动策划；婚庆礼仪服务；劳务咨询；文化艺术交流策划；舞台艺术造型策划；营销策划；多媒体制作；图文设计制作；动漫设计；手绘壁画设计；包装设计；平面设计；电子产品、办公设备设施、文体设施及用品、汽车的租赁；文化办公用品销售；家具销售；市政工程、城市亮化工程、园林工程、绿化工程、装饰工程、城市景观工程。（依法须经批准的项目，经相关部门批准后方可开展经营活动）
北京品西互动科技有限公司	存续	骆轶航	22.8546万人民币	21.9404万人民币	2012-10-22	2022-04-19	2012-10-22 至 2032-10-21	北京市	北京市	朝阳区	9.11101e+17	9.11101e+17	110105015314574	05558123-6	64	有限责任公司(自然人投资或控股)	广播、电视、电影和录音制作业	-	北京市朝阳区西大望路27号[2-1]74幢一层305室	北京市朝阳区西大望路27号【2-1】74幢一层305	www.pingwest.com	010-51078136	010-51078136;17611689508;010-51078127;010-51078005;010-83222028	zhangxue@pingwest.com	songyao@pingwest.com;122248812@qq.com;zx01301411@163.com;pwzhangkuaiji@163.com	技术推广服务；数据处理；计算机系统服务；经济贸易咨询；企业管理咨询；会议服务；承办展览展示活动；设计、制作、代理、发布广告；广播电视节目制作经营；网络文化经营。（市场主体依法自主选择经营项目，开展经营活动；广播电视节目制作经营、网络文化经营以及依法须经批准的项目，经相关部门批准后依批准的内容开展经营活动；不得从事国家和本市产业政策禁止和限制类项目的经营活动。）
厦门敦善文化艺术有限公司	存续	许如彦	25万人民币	25万人民币	2010-09-03	2020-10-16	2010-09-03 至 2030-09-02	福建省	厦门市	思明区	9.13502e+17	9.13502e+17	350203200226824	55624570-8	31	有限责任公司(自然人投资或控股的法人独资)	文化艺术业	-	厦门市思明区湖滨东路408号体育中心综合楼4楼	厦门市思明区湖滨东路408号体育中心综合楼4楼	-	15980856698	15980856698;0592-5888020	164381401@qq.com	-	文化、艺术活动策划；其他未列明文化艺术业；文艺创作与表演；其他未列明的教育（不含须经行政许可审批的事项）；乐器零售；其他未列明日用产品修理业；娱乐及体育设备出租；经营各类商品和技术的进出口（不另附进出口商品目录），但国家限定公司经营或禁止进出口的商品及技术除外；其他文化用品零售；其他未列明居民服务业。
临猗县眉户剧团	存续	杨俊鹏	26万人民币	-	1985-12-10	2021-12-01	1985-12-10 至 2025-12-31	山西省	运城市	临猗县	9.11408e+17	9.11408e+17	140821101003542	40840287-1	44	集体所有制	文化艺术业	-	临猗县城桥坡北路505号	临猗县城桥坡北路505号	-	13934106403	13934106403;0359-4031944	lm4031944@163.com	499784336@qq.com;4997843362@qq.com	许可项目：营业性演出。（依法须经批准的项目，经相关部门批准后方可开展经营活动，具体经营项目以相关部门批准文件或许可证件为准）一般项目：文艺创作；广告发布；广告设计、代理；非物质文化遗产保护；名胜风景区管理；游览景区管理。（除依法须经批准的项目外，凭营业执照依法自主开展经营活动）
博兴县广播电视台	存续	许兴华	28万人民币	-	2000-04-17	2023-03-31	2000-04-17 至 无固定期限	山东省	滨州市	博兴县	91371625MA3CXXNBX0	91371625MA3CXXNBX0	371625018005397	MA3CXXNB-X	127	全民所有制	广播、电视、电影和录音制作业	博兴电视台广告信息中心	博城五路369号	博城五路369号	-	0543-2160021	0543-2160021	bxxgbdydsj@bz.shandong.cn	sdbxtv@126.com;sdbxtv@163.com	广告制作、发布、代理、广告摄影、广告装饰、电视购物、CI策划(有效期限以许可证为准)。(依法须经批准的项目，经相关部门批准后方可开展经营活动)。
北京万圣书园图书有限责任公司	存续	刘苏里	30万人民币	30万人民币	2001-09-29	2020-10-10	2001-09-29 至 无固定期限	北京市	北京市	海淀区	9.11101e+17	9.11101e+17	110108003319855	60037292-4	17	有限责任公司(自然人投资或控股)	文化艺术业	北京万圣金橡树图书有限责任公司	北京市海淀区成府路蓝旗营1号楼2层59-1-1	北京市海淀区成府路蓝旗营1号楼2层59-1-1	http://weibo.com/wanshengshuyuan	010-62760020	010-62760020;010-62768755	sales@allsagesbooks.com	394118782@qq.com;guyan_hu@163.com	零售公开发行的国内版图书；销售定型包装食品、冷热饮（限分支机构经营）；电脑动画设计；承办展览展示活动；市场调查；文化咨询；教育咨询；室内装饰工程设计；技术咨询、技术服务。（市场主体依法自主选择经营项目，开展经营活动；依法须经批准的项目，经相关部门批准后依批准的内容开展经营活动；不得从事国家和本市产业政策禁止和限制类项目的经营活动。）
威海童梦文化传播有限公司	存续	林晓燕	30万人民币	-	2018-12-27	2021-08-20	2018-12-27 至 无固定期限	山东省	威海市	环翠区	91371002MA3NXCW50P	91371002MA3NXCW50P	371002200166419	MA3NXCW5-0	10	有限责任公司(自然人投资或控股)	娱乐业	-	山东省威海市环翠区鲸园街道文化东路29号（自主申报）	山东省威海市环翠区鲸园街道文化东路29号(自主申报)	-	0631-5971833	0631-5971833	200116@qq.com	-	一般项目：教育咨询服务（不含涉许可审批的教育培训活动）；咨询策划服务；网络技术服务；互联网数据服务；会议及展览服务；组织文化艺术交流活动；广告设计、代理；广告制作；日用百货销售；玩具、动漫及游艺用品销售；办公用品销售；软件销售；电子产品销售；企业管理；企业管理咨询；礼仪服务；人力资源服务（不含职业中介活动、劳务派遣服务）；企业形象策划；市场营销策划；个人互联网直播服务；中小学生校外托管服务；幼儿园外托管服务。（除依法须经批准的项目外，凭营业执照依法自主开展经营活动）许可项目：网络文化经营。（依法须经批准的项目，经相关部门批准后方可开展经营活动，具体经营项目以相关部门批准文件或许可证件为准）
北京正通亿和文化艺术交流有限公司	存续	赵刚	30万人民币	30万人民币	1999-11-08	2021-08-02	1999-11-08 至 无固定期限	北京市	北京市	朝阳区	9.11101e+17	9.11101e+17	110108000936882	71871072-2	244	有限责任公司(自然人投资或控股)	文化艺术业	-	北京市朝阳区崔各庄乡草场地村253号院1号楼2号楼1至2层	朝阳区崔各庄乡草场地村253号院	www.ztyh.net	010-82356827	010-82356827;010-62358813	1355349201@qq.com	-	组织文化艺术交流活动（不含营业性演出）；影视、音乐制作的咨询；房地产信息咨询；企业策划；技术开发、技术咨询、技术服务、技术转让；计算机技术培训（不含营业性演出）；从事文化经纪业务。（市场主体依法自主选择经营项目，开展经营活动；依法须经批准的项目，经相关部门批准后依批准的内容开展经营活动；不得从事国家和本市产业政策禁止和限制类项目的经营活动。）
深圳市福满里创意文化有限公司	存续	杨梓林	30万人民币	-	2014-02-27	2021-10-21	2014-02-27 至 5000-01-01	广东省	深圳市	宝安区	91440300088645195H	91440300088645195H	440301108880093	08864519-5	10	有限责任公司(自然人独资)	文化艺术业	-	深圳市宝安区航城街道鹤洲社区洲石路743号深业世纪工业中心B栋-103	深圳市宝安区航城街道鹤洲社区洲石路743号深业世纪工业中心B栋-103	-	13510800881	13510800881;18823346052;15013630463	szfmlco@126.com	31565436@qq.com;1413575922@qq.com;2853837653@qq.com;583550851@qq.com	一般经营项目是：为餐饮企业提供管理服务；文化活动策划；投资文化产业；国内贸易；货物及技术进出口；，许可经营项目是：饮料制售、中西餐制售。
成都前进歌舞团	存续	陈立	30万人民币	-	2011-03-01	2016-08-24	-	四川省	成都市	青羊区	91510105569672733U	91510105569672733U	510105000139759	56967273-3	15	个人独资企业	文化艺术业	-	成都市青羊区人民中路三段16号五楼521号	成都市青羊区人民中路三段16号五楼521号	-	18615788883	18615788883	xh_406496796@qq.com	wh_406496796@qq.com	综合文艺演出；技能培训，影视制作，组织文化交流活动，会议及展览服务。(依法须经批准的项目，经相关部门批准后方可开展经营活动）。
简阳市星圆素文化传媒有限公司	存续	方超鹏	30万人民币	2万人民币	2016-01-15	2021-04-28	2016-01-15 至 无固定期限	四川省	成都市	简阳市	91512081MA62K1ET87	91512081MA62K1ET87	512081000105517	MA62K1ET8	10	有限责任公司(自然人独资)	文化艺术业	-	简阳市简城五友大道中段	简阳市简城五友大道中段	-	17711070482	17711070482;18628813771;15282279271;13982977444;13708266058	857058644@qq.com	-	一般项目：广告制作；广告发布（非广播电台、电视台、报刊出版单位）；广告设计、代理；婚庆礼仪服务；组织文化艺术交流活动；体育竞赛组织（除依法须经批准的项目外，凭营业执照依法自主开展经营活动）。许可项目：营业性演出（依法须经批准的项目，经相关部门批准后方可开展经营活动，具体经营项目以相关部门批准文件或许可证件为准）。
深圳市禅悦禧运文化传媒有限公司	存续	霍春红	30万人民币	-	2014-10-24	2018-11-12	2014-10-24 至 5000-01-01	广东省	深圳市	龙岗区	91440300319418214Y	91440300319418214Y	440307111519774	31941821-4	12	有限责任公司	文化艺术业	-	深圳市龙岗区龙岗街道碧新路满京华喜悦里华庭二期12栋8楼808、809房	深圳市龙岗区龙岗街道碧新路满京华喜悦里华庭二期12栋8楼808、809房	-	13631526505	13631526505;13924073319;13316840901	770903018@qq.com	745691819@qq.com;chchli6@163.com;2863066855@qq.com	一般经营项目是：健康养生信息咨询；半永久妆容造型设计；美容服务信息咨询；个人形象造型艺术培训；纹饰化妆用品销售;展览展示设计及服务;礼仪服务;文化活动策划;文化艺术交流活动策划; 商务咨询;信息咨询; 国内贸易;进出口业务。，许可经营项目是：纹饰艺术项目服务；纹饰技术培训；美容护肤、养生（不含医疗行为）。
牡丹江海东青文化传播发展有限公司	存续	刘伟波	30万人民币	30万人民币	2009-07-27	2023-01-13	2009-07-27 至 无固定期限	黑龙江省	牡丹江市	爱民区	91231000688898890T	91231000688898890T	231000100097472	68889889-0	13	有限责任公司(自然人独资)	文化艺术业	-	黑龙江省牡丹江市爱民区庆北二路91号（自主申报）	大庆路庆北二路91号	-	0453-6933958	0453-6933958;0453-6922038	505382709@qq.com	550382709@qq.com	一般项目：企业形象策划；会议及展览服务；礼仪服务；工艺美术品及礼仪用品销售（象牙及其制品除外）；咨询策划服务；信息咨询服务（不含许可类信息咨询服务）；教育咨询服务（不含涉许可审批的教育培训活动）；社会经济咨询服务；社会调查（不含涉外调查）；广告设计、代理；广告发布；广告制作；专业设计服务；图文设计制作；平面设计；互联网设备销售；机械设备销售；软件开发；软件销售；粮食收购；旅游开发项目策划咨询；摄影扩印服务；摄像及视频制作服务；体育用品及器材零售；体育用品及器材批发；组织文化艺术交流活动；农产品的生产、销售、加工、运输、贮藏及其他相关服务；数据处理服务；办公用品销售；技术服务、技术开发、技术咨询、技术交流、技术转让、技术推广；计算机软硬件及辅助设备批发；信息系统集成服务；网络设备销售；环境监测专用仪器仪表销售；生态环境监测及检测仪器仪表销售；电子元器件与机电组件设备销售；云计算设备销售；信…
宜昌启明之星体育文化发展有限公司	存续	吴绪平	30万人民币	-	2016-06-06	2022-07-13	2016-06-06 至 无固定期限	湖北省	宜昌市	夷陵区	91420500MA48AC7629	91420500MA48AC7629	420506000038067	MA48AC76-2	13	有限责任公司(自然人投资或控股)	娱乐业	宜昌远翔体育文化发展有限公司	中国（湖北）自贸区宜昌片区城东大道49号10-10房	中国（湖北）自贸区宜昌片区城东大道49号10-10房	-	15090938598	15090938598;15572786827	15090938598@163.com	15090938598@qq.com;2736836692@qq.com	体育赛事策划、组织及推广；设计、制作、代理、发布国内各类广告；体育文化传播、活动策划及组织；组织文化艺术交流活动（不含演出及演出经纪活动）；篮球、足球、排球、羽毛球体育培训；体育用品和器材批发兼零售；体育馆及运动场馆的管理和服务；户外拓展活动的组织与策划；教育咨询服务(不含培训服务)（依法须经批准的项目，经相关部门批准后方可开展经营活动）++
天津未来星奕文化传播有限公司	存续	马秀英	30万人民币	-	2021-08-27	2023-03-27	2021-08-27 至 2071-08-26	天津市	天津市	南开区	91120104MA07EG5J0M	91120104MA07EG5J0M	120104000704365	MA07EG5J-0	10	有限责任公司	文化艺术业	-	天津市南开区宾水西道与凌宾路交口西南侧奥城商业广场12-113二层	天津市南开区宾水西道与凌宾路交口西南侧奥城商业广场12-113	-	022-87708770	022-87708770	tj_wlxy@163.com	-	一般项目：文艺创作；面向家长实施的家庭教育咨询服务；教育教学检测和评价活动；自费出国留学中介服务；个人互联网直播服务；体育指导。（除依法须经批准的项目外，凭营业执照依法自主开展经营活动）
成都悦大美艺术发展有限公司	存续	查伟	30万人民币	-	2021-05-11	2022-05-26	2021-05-11 至 无固定期限	四川省	成都市	武侯区	91510107MA69L14A06	91510107MA69L14A06	510107002428356	MA69L14A-0	14	有限责任公司(自然人投资或控股)	文化艺术业	-	成都市武侯区双凤五路287号13栋附78号	成都市武侯区双凤五路287号13栋附78号	-	13540037047	13540037047	123@qq.com	-	一般项目：组织文化艺术交流活动；教育咨询服务（不含涉许可审批的教育培训活动）；业务培训（不含教育培训、职业技能培训等需取得许可的培训）；市场营销策划；体验式拓展活动及策划；摄像及视频制作服务；工业工程设计服务；广告设计、代理；平面设计；文艺创作；面向家长实施的家庭教育咨询服务；教育教学检测和评价活动；招生辅助服务。（除依法须经批准的项目外，凭营业执照依法自主开展经营活动）
中山市苗苗文化传媒有限公司	存续	何志峰	30万人民币	-	2012-05-28	2020-04-02	2012-05-28 至 无固定期限	广东省	中山市	-	9144200059742936XA	9144200059742936XA	442000000643958	59742936-X	16	有限责任公司(自然人投资或控股)	文化艺术业	中山市苗苗艺术酒吧有限公司	中山市西区西河东路11号愉翠雅园4幢85号	中山市西区西堤路30号一层3卡	-	13715659222	13715659222;13169327047;18676109816;15913350897;13422839888;0760-23750690	277500162@qq.com	1985344198@qq.com;18676109816@163.com;407396211@qq.com	设计、制作、发布广告；文化活动的组织与策划；商业活动的组织与策划；会议及展览服务；公司礼仪服务；大型活动组织策划服务；酒店管理；企业管理服务；接待文艺演出；餐饮服务；食品流通。（依法须经批准的项目，经相关部门批准后方可开展经营活动。）(依法须经批准的项目，经相关部门批准后方可开展经营活动)〓
合肥娱乐空间文化传播有限公司	存续	陆在梅	30万人民币	-	2008-04-30	2022-05-10	2008-04-30 至 2028-04-29	安徽省	合肥市	蜀山区	91340100MA2MXY4Y7P	91340100MA2MXY4Y7P	340100000083555	MA2MXY4Y-7	15	有限责任公司(自然人投资或控股)	娱乐业	-	安徽省合肥市蜀山区潜山南路188号蔚蓝商务港城市广场E幢420/420夹	合肥市蜀山区潜山南路188号蔚蓝商务港城市广场D幢1214/1214夹	-	18010873001	18010873001;13965013974	1926887223@qq.com	1615028157@qq.com;754344090@qq.com	文艺演出策划；演出设备租赁；喷绘展台制作。
佛山市高明区学恩文化传播有限公司	存续	洪锦程	30万人民币	30万人民币	2019-02-01	2022-02-23	2019-02-01 至 无固定期限	广东省	佛山市	高明区	91440608MA52UXHR0M	91440608MA52UXHR0M	440684000100519	MA52UXHR-0	14	有限责任公司(自然人投资或控股)	文化艺术业	佛山市高明区学尔思培训中心有限公司 ; 佛山市高明区学睿培训中心有限公司	佛山市高明区荷城街道沧江路430号10座首层之一（住所申报）	佛山市高明区荷城街道沧江路430号10座首层之一（住所申报）	-	15919061834	15919061834	530829120@qq.com	-	一般项目：组织文化艺术交流活动；组织体育表演活动；健身休闲活动；中小学生校外托管服务；社会经济咨询服务；体验式拓展活动及策划；教育咨询服务（不含涉许可审批的教育培训活动）；业务培训（不含教育培训、职业技能培训等需取得许可的培训）。（除依法须经批准的项目外，凭营业执照依法自主开展经营活动）
上海天怀文化传播有限公司	存续	刘琪乐	30万人民币	30万人民币	2010-01-25	2020-10-26	2010-01-25 至 2030-01-24	上海市	上海市	浦东新区	9.13101e+17	9.13101e+17	310115001195152	55005204-0	18	有限责任公司(自然人投资或控股)	文化艺术业	-	上海市浦东新区张杨路3611弄8号306、307、308室	浦东新区世纪大道1198号世纪汇办公楼1座1728室	-	021-20230003	021-20230003;021-20233585	ishine_amyyu@163.com	xsl945@qq.com	许可项目：食品经营。（依法须经批准的项目，经相关部门批准后方可开展经营活动，具体经营项目以相关部门批准文件或许可证件为准）一般项目：组织文化艺术交流活动，文化艺术辅导，体育指导，科技指导，各类广告设计、制作、代理，广告发布（非广播电台、电视台、报刊出版单位），礼仪服务，会议及展览服务，健身休闲活动，工艺美术品及收藏品批发（象牙及其制品除外），互联网销售（除销售需要许可的商品）。（除依法须经批准的项目外，凭营业执照依法自主开展经营活动）
深圳侨报文化传播有限公司	存续	罗方史	30万人民币	30万人民币	2006-12-15	2021-04-15	2006-12-15 至 无固定期限	广东省	深圳市	龙岗区	91440300796629874N	91440300796629874N	440307104287521	79662987-4	131	有限责任公司	文化艺术业	-	深圳市龙岗区龙城街道清林中路海关大厦东座14楼1401－1411（办公住所）	深圳市龙岗区爱心路恒明ONE园区5A栋	-	0755-28901078	0755-28901078;0755-28949768;0755-28949822	234502563@qq.com	-	一般经营项目是：从事广告业务（法律、行政法规规定应进行广告经营审批登记的，另行办理审批登记后方可经营）；企业形象策划，信息咨询（不含限制项目）；开展冬夏令营活动（游学、拓展、参观、浏览等）；开展七彩阳光乐学坊活动（采风、参观、浏览、亲子）;销售文创产品（包括立体书、生肖灯、桌游等）；从事计算机信息科技领域内技术开发、技术服务、技术咨询，计算机软件开发，计算机网络工程，体育文化活动策划；网络营销策划；策划、开发、组织、承办各种专业展览和会议（论坛）；承接展览工程设计；企业形象设计、企业营销策划、文化产品的研发；经营电子商务；国内贸易；演艺活动经纪策划；平面设计；摄影服务；艺术培训；体育培训；手工艺培训；国学培训；红色文化交流活动的策划；法律知识推广活动；科普知识培训及推广活动；开展各类知识讲座；策划组织各行业专家、学者交流推广活动；婚庆活动策划；策划组织各类文体活动、赛事；对文化娱乐业、智…
南京翰韵文化传播有限公司	存续	陈婷	30万人民币	30万人民币	2012-09-07	2023-05-06	2012-09-07 至 2032-09-06	江苏省	南京市	浦口区	91320111053258355B	91320111053258355B	320111000138037	05325835-5	11	有限责任公司(自然人投资或控股)	文化艺术业	-	南京市江北新区泰冯路90号浦洲花园02幢103室	南京市浦口区泰冯路90号浦洲花园003幢1单元101室	-	13913036902	13913036902;15951919125;13952062079;13851440321;13815440321	13913036902@qq.com	15951919125@qq.com;13952062079@qq.com;13851440321@qq.com	文艺表演；组织文化艺术交流活动；舞台表演美工服务；健身服务；个人形象设计服务；运动会、大型庆典活动策划；美术图案设计；服装租赁；艺术培训；体育培训；儿童临时看护服务；乐器销售；图文设计、制作；喷绘服务。（依法须经批准的项目，经相关部门批准后方可开展经营活动）
北京麦佶教育科技有限公司	存续	周超	30万人民币	-	2016-05-11	2022-08-25	2016-05-11 至 2036-05-10	北京市	北京市	东城区	91110101MA005F435H	91110101MA005F435H	110101021215428	MA005F43-5	12	有限责任公司(自然人独资)	文化艺术业	爱乐吧创意科技（北京）有限公司	北京市东城区广渠门内大街35号二层FGY-232号	北京市东城区广渠门内大街35号二层FGY-232号	-	010-87108681	010-87108681;400-852-0365;010-65246637;18611510265	zc0423@126.com	sigacc@sigacc.com;13263128816@163.com;2230994166@qq.com	技术开发、技术服务、技术咨询；组织文化艺术交流；承办展览展示；电脑动画设计；图文设计、制作；设计、制作、代理、发布广告；服装设计；产品设计；文艺创作；影视策划；企业策划；会议服务；翻译服务；软件开发；企业管理咨询；教育咨询（不含中介服务）；绘画培训（不得面向全国招生）；销售玩具、服装、鞋帽、电子产品、日用品、文化用品、体育用品、工艺品。（企业依法自主选择经营项目，开展经营活动；依法须经批准的项目，经相关部门批准后依批准的内容开展经营活动；不得从事本市产业政策禁止和限制类项目的经营活动。）
广州凯威文化艺术有限公司	存续	杨清凯	30万人民币	15万人民币	2018-02-13	2022-03-11	2018-02-13 至 无固定期限	广东省	广州市	南沙区	91440101MA5AQ9AY3A	91440101MA5AQ9AY3A	440110000517192	MA5AQ9AY-3	10	有限责任公司(自然人投资或控股)	广播、电视、电影和录音制作业	-	广州市南沙区海滨路183号211-217房	广州市南沙区海滨路183号211-217房	-	18926113032	18926113032;13829770086;18565535566	1021274936@qq.com	1072230991@qq.com	文艺创作服务;群众参与的文艺类演出、比赛等公益性文化活动的策划;文化艺术咨询服务;策划创意服务;市场营销策划服务;公司礼仪服务;场地租赁（不含仓储）
广州雅斯文艺培训有限公司	存续	黄芝平	30万人民币	-	2014-07-21	2016-10-25	2014-07-21 至 无固定期限	广东省	广州市	越秀区	91440101304721384U	91440101304721384U	440104000447946	30472138-4	10	有限责任公司(自然人投资或控股)	广播、电视、电影和录音制作业	-	广州市越秀区中山一路金羊二街8号201自编之一	广州市越秀区中山一路金羊二街8号201自编之一	yesmusicedu.com	18607732201	18607732201;17306694850;13265127865;020-84139500;13202756100;15818855097;13710394315;13539918946	734032130@qq.com	3210775027@qq.com;2576868506@qq.com;3028896312@qq.com	音乐辅导服务;表演艺术辅导服务;舞台灯光、音响设备安装服务;群众参与的文艺类演出、比赛等公益性文化活动的策划;乐器批发;乐器零售
上海百变文化传播有限公司	存续	王敏君	30万人民币	10万人民币	2011-03-10	2020-04-26	2011-03-10 至 2041-03-09	上海市	上海市	静安区	91310106570755085K	91310106570755085K	310108000491636	57075508-5	20	有限责任公司(自然人投资或控股)	文化艺术业	-	上海市静安区江场路1415号6幢539室	上海市浦东新区锦康路480号306	http://www.baibianlego.com/	021-51572318	021-51572318;021-58597818;13917319199;13917319799	386072218@qq.com	36772253@qq.com	一般项目：为文化艺术交流活动提供筹备策划服务，文化艺术辅导，文艺创作，体育指导，科技指导，商务信息咨询（不含投资类咨询），投资咨询，企业管理咨询，会务服务，小型室内儿童游乐场（仅限反斗乐、沙坑）（限分支机构经营），玩具的销售。（除依法须经批准的项目外，凭营业执照依法自主开展经营活动）
四川拾篱美育文化艺术有限公司	存续	杨晓燕	30万人民币	15万人民币	2020-12-18	2022-11-10	2020-12-18 至 无固定期限	四川省	成都市	金牛区	91510106MA69G3YN6R	91510106MA69G3YN6R	510106002298169	MA69G3YN-6	13	有限责任公司(自然人投资或控股)	文化艺术业	成都拾篱美育教育科技有限公司	四川省成都市金牛区一环路西三段200号1栋2楼附1号	四川省成都市金牛区一环路西三段200号1栋2楼附1号	-	18200008222	18200008222;18108193218	8148800@qq.com	-	一般项目：组织文化艺术交流活动；会议及展览服务；专业设计服务；艺（美）术品、收藏品鉴定评估服务；网络技术服务；信息咨询服务（不含许可类信息咨询服务）；教育咨询服务（不含涉许可审批的教育培训活动）；广告设计、代理；广告发布；广告制作；包装服务；办公用品销售；日用品销售；五金产品零售；工艺美术品及礼仪用品销售（象牙及其制品除外）；家具销售；日用杂品销售；服装服饰零售；玩具、动漫及游艺用品销售；美发饰品销售；塑料制品销售；体验式拓展活动及策划。（除依法须经批准的项目外，凭营业执照依法自主开展经营活动）许可项目：营业性演出。（依法须经批准的项目，经相关部门批准后方可开展经营活动，具体经营项目以相关部门批准文件或许可证件为准）
河源市缇卡文化传播有限公司	存续	刘飞丹	30万人民币	-	2018-07-19	2018-07-19	2018-07-19 至 无固定期限	广东省	河源市	源城区	91441602MA521CBB69	91441602MA521CBB69	441602000112749	MA521CBB-6	10	有限责任公司(自然人投资或控股)	文化艺术业	-	河源市新市区兴源东路南边F路（暂定名）东边地段（西起14卡）C102号（第一、二层）第二层	河源市新市区兴源东路南边F路（暂定名）东边地段（西起14卡）C102号（第一、二层）第二层	www.tikafoto.com	0762-3319386	0762-3319386	3319386@qq.com	-	承办各类文艺演出；展览展示服务；会议服务；礼仪庆典服务；文化艺术交流活动策划；摄影服务（不含影视制作）；文化娱乐经纪服务；市场营销策划；设计、制作、代理、发布广告；文化咨询；多媒体的设计；企业形象策划；灯光音响，舞台设备租赁；市场调查；计算机系统服务；新媒体、网络软硬件系统、电子商务系统、网站、图书的策划推广和代运营；销售：文具用品、工艺美术品、服装、日用品、化妆品、玩具、办公用品、电子产品、图书杂志、干鲜果品、花卉。(依法须经批准的项目，经相关部门批准后方可开展经营活动)〓
广州星越国际旅行社有限公司	存续	张菊英	30万人民币	-	2016-11-25	2022-08-11	2016-11-25 至 无固定期限	广东省	广州市	天河区	91440101MA59GC3P80	91440101MA59GC3P80	440106001762194	MA59GC3P-8	10	有限责任公司(自然人投资或控股)	文化艺术业	广州星越国际旅行社有限公司 ; 广东星越国际旅行社有限公司	广州市天河区天河北路177号1308房（仅限办公用途）	广州市天河区天河北路177号1308房（仅限办公用途）	http://www.longjihw.com	15800011648	15800011648;18924132720;13300980897	13300980897@163.net	13300980897@163.com	全民健身科技服务;社区、街心公园、公园等运动场所的管理服务;广告业;体育项目投资与管理;体育营销策划服务;运动场馆服务（游泳馆除外）;旅游景区规划设计、开发、管理;公园、景区内游船出租活动;竞技体育科技服务;市场调研服务;体育运动咨询服务;境内旅游和入境旅游招徕、咨询服务;出境旅游招徕、咨询服务;群众参与的文艺类演出、比赛等公益性文化活动的策划;边境旅游招徕、咨询服务;向游客提供旅游、交通、住宿、餐饮等代理服务（不涉及旅行社业务）;会议及展览服务;公司礼仪服务;大型活动组织策划服务（大型活动指晚会、运动会、庆典、艺术和模特大赛、艺术节、电影节及公益演出、展览等，需专项审批的活动应在取得审批后方可经营）;票务服务;为公民出国定居、探亲、访友、继承财产和其它非公务活动提供信息介绍、法律咨询、沟通联系、境外安排、签证申请及相关的服务;体育赛事运营（涉及许可项目的，需取得许可后方可经营）;体育组…
济南乐橙文化传媒有限公司	存续	朱琳	30万人民币	3万人民币	2013-01-28	2021-07-05	2013-01-28 至 无固定期限	山东省	济南市	历下区	91370102061155954B	91370102061155954B	370102200104235	06115595-4	11	有限责任公司(自然人投资或控股)	娱乐业	-	济南市历下区中联花园C区14号住宅楼南侧综合楼四楼	济南市历下区中联花园C区14号住宅楼南侧综合楼四楼	-	13361021177	13361021177;15098819199	1185849954@qq.com	530573230@qq.com;41433758@qq.com	许可项目：互联网信息服务；货物进出口；技术进出口；食品经营；出版物批发；出版物零售。（依法须经批准的项目，经相关部门批准后方可开展经营活动，具体经营项目以相关部门批准文件或许可证件为准）一般项目：组织文化艺术交流活动；企业形象策划；市场营销策划；体育赛事策划；健身休闲活动；平面设计；文艺创作；会议及展览服务；礼仪服务；广告设计、代理；文化用品设备出租；办公设备租赁服务；摄影扩印服务；其他文化艺术经纪代理；广告制作；电子产品销售；电影摄制服务；工艺美术品及礼仪用品销售（象牙及其制品除外）；办公用品销售；日用百货销售；日用品销售；技术服务、技术开发、技术咨询、技术交流、技术转让、技术推广；教育咨询服务（不含涉许可审批的教育培训活动）；信息技术咨询服务；健康咨询服务（不含诊疗服务）；软件开发；图文设计制作；业务培训（不含教育培训、职业技能培训等需取得许可的培训）；翻译服务；养生保健服务（非医疗…
西安素饮餐饮管理有限公司	存续	郭丽	30万人民币	30万人民币	2016-01-20	2023-05-12	2016-01-20 至 无固定期限	陕西省	西安市	-	91610131MA6TXG6P0B	91610131MA6TXG6P0B	610131100247220	MA6TXG6P-0	16	有限责任公司(自然人投资或控股)	文化艺术业	-	西安市高新区高新路60乙号一品美道A座一层10111室、二层10201室	西安市高新区高新路60乙号一品美道A座一层10111室、二层10201室	-	029-89288127	029-89288127;029-89288137	576344067@qq.com	-	一般项目：餐饮管理；食品销售（仅销售预包装食品）；会议及展览服务；广告发布（非广播电台、电视台、报刊出版单位）；日用杂品销售；五金产品零售；组织文化艺术交流活动；技术服务、技术开发、技术咨询、技术交流、技术转让、技术推广；商业综合体管理服务；停车场服务；园林绿化工程施工；物业管理；项目策划与公关服务；工程管理服务；市场营销策划；企业形象策划；规划设计管理；企业总部管理；品牌管理；公园、景区小型设施娱乐活动。(除依法须经批准的项目外，凭营业执照依法自主开展经营活动)许可项目：餐饮服务。(依法须经批准的项目，经相关部门批准后方可开展经营活动，具体经营项目以审批结果为准)
深圳市中韩儿童文化创意有限公司	存续	吴祖苓	30万人民币	-	2014-04-14	2018-08-03	2014-04-14 至 5000-01-01	广东省	深圳市	南山区	91440300094310084X	91440300094310084X	440301109148206	09431008-4	56	有限责任公司	文化艺术业	深圳市思蜜达摄影有限公司	深圳市南山区华侨城锦绣北街2号金众工业小区刺梨汽酒厂四楼401号402室	深圳市南山区华侨城锦绣北街2号金众工业小区刺梨汽酒厂四楼401号402室	-	18664587051	18664587051;18665378008;0755-26417877	38087008@qq.com	1024562516@qq.com;157464223@qq.com	一般经营项目是：儿童摄影，婚纱摄影，服装设计，展览展示，国内贸易。（以上项目法律、行政法规、国务院决定禁止的除外，限制的项目须取得许可后方可经营），许可经营项目是：自制果汁、咖啡，售卖糕点（仅限招商分公司经营）
北京华星电影院有限公司	存续	张文桢	30万人民币	30万人民币	2000-08-28	2021-11-10	2000-08-28 至 无固定期限	北京市	北京市	海淀区	9.11101e+17	9.11101e+17	110108001642782	80201035-8	21	其他有限责任公司	广播、电视、电影和录音制作业	-	北京市海淀区双榆树科学院南路44号	北京市海淀区双榆树科学院南路44号	www.bjume.com	010-82111601	010-82111601;82111601-8121;13601053150;82111601-8149;010-62615674;010-82112851	wei.liu@ume.com.cn	1711419827@qq.com;zhuzi282@sina.com	电影放映；零售定型包装食品、冷饮；零售图书、报纸、期刊、电子出版物；餐饮服务（饮品店）；影视文化信息咨询（除中介服务）；会议服务；零售影视器材、工艺美术品及开发后的产品；组织文化艺术交流活动；视听器材的技术开发、服务；设计、制作、代理、发布广告；出租商业用房；出租办公用房。（市场主体依法自主选择经营项目，开展经营活动；依法须经批准的项目，经相关部门批准后依批准的内容开展经营活动；不得从事国家和本市产业政策禁止和限制类项目的经营活动。）
济南启程原创文化传媒有限公司	存续	郭家刚	30万人民币	-	2015-12-14	2019-10-29	2015-12-14 至 无固定期限	山东省	济南市	历城区	91370112MA3C3K4694	91370112MA3C3K4694	370112200191094	MA3C3K46-9	21	有限责任公司(自然人独资)	娱乐业	-	山东省济南市历城区港沟街道雪山路恒生伴山小区10号118、119室	山东省济南市历城区港沟街道雪山路恒生伴山小区10号118、119室	-	15105417500	15105417500;0531-88807037	776441386@qq.com	215675609@qq.com;1360238903@qq.com	组织文化艺术交流活动（不含中介）；美术用品零售；非学历职业技能培训。（依法须经批准的项目，经相关部门批准后方可开展经营活动）
谜世家（北京）文化传媒发展有限公司	存续	孟全军	30万人民币	-	2020-08-07	2022-06-27	2020-08-07 至 2050-08-06	北京市	北京市	朝阳区	91110105MA01U3RT9W	91110105MA01U3RT9W	110105029260546	MA01U3RT-9	12	有限责任公司(自然人投资或控股)	文化艺术业	-	北京市朝阳区双桥路东柳巷（北京市运输公司）5幢二层204室	北京市朝阳区双桥路东柳巷（北京市运输公司）5幢二层204室	-	15830839662	15830839662	2209644846@qq.com	13810209215@163.com	广播电视节目制作；文艺表演；组织文化艺术交流活动（不含演出）；软件开发；基础软件服务；技术开发、技术咨询、技术转让、技术推广、技术服务；电影摄制；文艺创作；承办展览展示活动；会议服务；企业策划；市场调查；礼仪服务；组织体育赛事；经济贸易咨询；企业管理咨询；教育咨询；旅游信息咨询；产品设计；模型设计；舞台灯光音响设计；电脑图文设计；设计、制作、代理、发布广告；摄影服务；销售计算机、软件及辅助设备、文具用品、体育用品、工艺品、日用品、服装、鞋帽、家具、电子产品、通讯设备；机械设备。（市场主体依法自主选择经营项目，开展经营活动；广播电视节目制作、文艺表演以及依法须经批准的项目，经相关部门批准后依批准的内容开展经营活动；不得从事国家和本市产业政策禁止和限制类项目的经营活动。）
烟台中道体育发展有限责任公司	存续	陈春林	30万人民币	-	2016-06-01	2021-06-18	2016-06-01 至 无固定期限	山东省	烟台市	芝罘区	91370602MA3CBFMQ7C	91370602MA3CBFMQ7C	370602200283572	MA3CBFMQ-7	15	有限责任公司(自然人独资)	娱乐业	-	山东省烟台市芝罘区青年南路929号K1负1-1	山东省烟台市芝罘区青年南路929号K1负1-1	www.zdsport.com.cn	18596196300	18596196300;13053527700	282554240@qq.com	1091852727@qq.com;13053527700@163.com	一般项目：组织文化艺术交流活动；体育竞赛组织；户外用品销售；日用杂品销售；企业管理咨询；礼仪服务；其他文化艺术经纪代理；体育用品及器材批发；体育用品及器材零售；体育用品设备出租；企业形象策划；玩具、动漫及游艺用品销售；办公设备耗材销售；玩具销售；教育咨询服务（不含涉许可审批的教育培训活动）；面向家长实施的家庭教育咨询服务；广告发布（非广播电台、电视台、报刊出版单位）；广告设计、代理；会议及展览服务；业务培训（不含教育培训、职业技能培训等需取得许可的培训）；互联网销售（除销售需要许可的商品）；健身休闲活动；信息咨询服务（不含许可类信息咨询服务）；体育健康服务；服装服饰零售；鞋帽批发；鞋帽零售。（除依法须经批准的项目外，凭营业执照依法自主开展经营活动）许可项目：食品经营；高危险性体育运动（游泳）。（依法须经批准的项目，经相关部门批准后方可开展经营活动，具体经营项目以相关部门批准文件或许可证件…
武汉众茗体育管理有限公司	存续	周海滨	30万人民币	-	2017-09-28	2023-02-02	2017-09-28 至 无固定期限	湖北省	武汉市	江夏区	91420106MA4KWN405D	91420106MA4KWN405D	420106000708497	MA4KWN40-5	12	其他有限责任公司	娱乐业	-	武汉东湖新技术开发区庙山中路18号天祥尚府一期（启动区）3-1号商业栋B区单元3层01号	武汉东湖新技术开发区庙山中路18号天祥尚府一期（启动区）3-1号商业栋B区单元3层01号	-	027-87750630	027-87750630;18040502079;18162431510	87750630@qq.com	775207114@qq.com;02787750630@qq.com;2574855547@qq.com;abweijie@126.com;3196684986@qq.com	一般项目：组织体育表演活动,体育赛事策划,企业管理咨询,教育咨询服务（不含涉许可审批的教育培训活动）,组织文化艺术交流活动,体育用品及器材批发,体育用品及器材零售,服装服饰批发,服装服饰零售,鞋帽批发,鞋帽零售,技术服务、技术开发、技术咨询、技术交流、技术转让、技术推广,二手车经纪,二手车鉴定评估,二手车交易市场经营,棋牌室服务,食品销售（仅销售预包装食品）。（除许可业务外，可自主依法经营法律法规非禁止或限制的项目）
广州达芬奇艺术文化有限公司	存续	周巴拉	30万人民币	-	2015-10-16	2023-05-06	2015-10-16 至 无固定期限	广东省	广州市	南沙区	91440105MA59AD2C58	91440105MA59AD2C58	440105000462067	MA59AD2C-5	22	有限责任公司(自然人投资或控股)	文化艺术业	广州达芳奇美术培训有限公司	广州市南沙区珠电路4号1522房A04	广州市南沙区珠电路4号1522房A04	-	13416126040	13416126040;13631360126;13416126064	646906623@qq.com	-	业务培训（不含教育培训、职业技能培训等需取得许可的培训）;物联网技术服务;互联网销售（除销售需要许可的商品）;网络技术服务;艺（美）术品、收藏品鉴定评估服务;文艺创作;游艺及娱乐用品销售;玩具、动漫及游艺用品销售;咨询策划服务;技术服务、技术开发、技术咨询、技术交流、技术转让、技术推广;企业管理咨询;信息技术咨询服务;幼儿园外托管服务（不含餐饮、住宿、文化教育培训）;中小学生校外托管服务（不含餐饮、住宿、文化教育培训）;影视美术道具置景服务;工艺美术品及收藏品零售（象牙及其制品除外）;工艺美术品及礼仪用品销售（象牙及其制品除外）;工艺美术品及收藏品批发（象牙及其制品除外）;组织文化艺术交流活动;其他文化艺术经纪代理;艺术品代理
成都影匠摄影有限责任公司	存续	张哲	30万人民币	30万人民币	2012-05-09	2018-05-22	2012-05-09 至 无固定期限	四川省	成都市	锦江区	91510104594684197B	91510104594684197B	510104000139810	59468419-7	12	有限责任公司(自然人投资或控股)	文化艺术业	-	成都市锦江区大业路16号1-1幢5楼	成都市锦江区大业路16号1-1幢5楼	-	028-86510918	028-86510918	1161656677@qq.com	-	摄影服务、婚庆礼仪服务。（以上经营范围不含国家法律、行政法规、国务院决定禁止或限制的项目，依法须批准的项目，经相关部门批准后方可开展经营活动）。
常州典雅梦工场商业管理有限公司	存续	高国勤	30万人民币	-	2017-09-22	2022-11-17	2017-09-22 至 无固定期限	江苏省	常州市	新北区	91320411MA1R7KJFXB	91320411MA1R7KJFXB	320407000452800	MA1R7KJF-X	13	有限责任公司	文化艺术业	常州典雅新路和桥商业管理有限公司 ; 常州典雅新路和桥日用品有限公司	常州市新北区典雅花园21幢301室	常州市新北区典雅花园21幢301室	-	0519-86808686	0519-86808686;0519-81183893;0519-85139270;18018276988	1156775478@qq.com	wangfen@ilifangda.com;1073107597@qq.com;993922873@qq.com	一般项目：城乡市容管理；广告设计、代理；品牌管理；市场营销策划；柜台、摊位出租；商业综合体管理服务；网络技术服务；家政服务；物业管理；礼仪服务；组织文化艺术交流活动；其他文化艺术经纪代理；数字文化创意内容应用服务；数字文化创意软件开发；文化用品设备出租；会议及展览服务；数字内容制作服务（不含出版发行）；技术服务、技术开发、技术咨询、技术交流、技术转让、技术推广；信息技术咨询服务；体验式拓展活动及策划；房地产经纪；文艺创作；办公服务；以自有资金从事投资活动；酒店管理；动漫游戏开发；集贸市场管理服务；停车场服务；住房租赁；非居住房地产租赁；租赁服务（不含许可类租赁服务）；房地产咨询（除依法须经批准的项目外，凭营业执照依法自主开展经营活动）
石家庄金熊影院有限公司	存续	王铁九	30万人民币	-	2014-11-20	2021-09-15	2014-11-20 至 2034-11-19	河北省	石家庄市	长安区	91130102320007877U	91130102320007877U	130102000065016	32000787-7	11	有限责任公司(自然人投资或控股)	广播、电视、电影和录音制作业	-	河北省石家庄市长安区胜利北街289号财富天下商业广场5楼北侧	河北省石家庄市长安区胜利北大街289号财富天下商业广场5楼北侧	-	0311-66515888	0311-66515888;0311-66515666;13930141978	361626345@qq.com	-	电影放映（凭许可证经营）；设计、制作、代理国内广告业务，发布国内户外广告业务；房屋租赁；影视制作（凭许可证经营）；演出经纪服务（凭许可证经营）；信息技术咨询服务（需专项审批的除外）；录音制作（凭许可证经营）；图文设计；计算机软硬件的技术研发、技术咨询、技术转让、技术服务；文化艺术交流活动策划；企业形象策划；会议及展览展示服务。（依法须经批准的项目，经相关部门批准后方可开展经营活动）
佛山市天高文化传播有限公司	存续	骆静瑜	30万人民币	4万人民币	2017-03-24	2017-03-24	2017-03-24 至 无固定期限	广东省	佛山市	禅城区	91440604MA4WBTY093	91440604MA4WBTY093	440602000572409	MA4WBTY0-9	11	有限责任公司(自然人投资或控股)	文化艺术业	-	佛山市禅城区华远东路12号四楼401室	佛山市禅城区华远东路12号四楼401室	tiangaojiewu.com	0757-83054903	0757-83054903;13902411029;13702925069	27217334@qq.com	309256139@qq.com	服务：文化艺术咨询，艺术培训，舞蹈培训，文化艺术活动组织、策划，会务服务，展览、展示服务，礼仪服务，摄影服务，广告设计、制作、代理、发布；舞台道具、服装租赁；销售：服装、鞋、帽、日用品、玩具、工艺品、小饰物、数码产品。(依法须经批准的项目，经相关部门批准后方可开展经营活动)〓
武汉凯瑟琳文化传媒有限公司	存续	彭元玲	30万人民币	30万人民币	2015-09-01	2019-11-14	2015-09-01 至 无固定期限	湖北省	武汉市	江岸区	9.14201e+17	9.14201e+17	420102000450621	34725636-3	13	有限责任公司(自然人独资)	文化艺术业	-	武汉市江岸区中山大道611号	武汉市江岸区中山大道611号	-	027-82620266	027-82620266;027-85662122;027-58668188	261563684@qq.com	461480519@qq.com;369017984@qq.com	广告的制作、发布；文化交流活动策划（不含文化教育培训）；摄影服务、婚庆服务；服装设计、销售、租赁。（依法须经批准的项目，经相关部门批准后方可开展经营）
邹城市钢山街道瑞雪艺术培训学校有限公司	存续	陈瑞雪	30万人民币	20万人民币	2015-05-11	2023-02-22	2015-05-11 至 无固定期限	山东省	济宁市	邹城市	91370883326176516L	91370883326176516L	370883200059277	32617651-6	20	有限责任公司(自然人独资)	娱乐业	邹城市瑞雪文化艺术传媒有限公司	山东省济宁市邹城市钢山街道王兰路1151号	邹城市钢山街道王兰路1151号	-	17684578251	17684578251;13954706788	407328650@qq.com	891654566@qq.com;409247470@qq.com	许可项目：从事艺术培训的营利性民办培训机构（除面向中小学生开展的学科类、语言类文化教育培训）；从事体育培训的营利性民办培训机构（除面向中小学生开展的学科类、语言类文化教育培训）。（依法须经批准的项目，经相关部门批准后方可开展经营活动，具体经营项目以相关部门批准文件或许可证件为准）
花开印像（北京）文化艺术有限公司	存续	张学龙	30万人民币	-	2020-02-07	2022-04-06	2020-02-07 至 2050-02-06	北京市	北京市	丰台区	91110106MA01Q32R1P	91110106MA01Q32R1P	110106028426887	MA01Q32R-1	49	有限责任公司(自然人投资或控股)	文化艺术业	-	北京市丰台区草桥康辛路甲一号	北京市丰台区草桥康辛路甲一号	-	13683250994	13683250994;18600869885;15101017968	270861161@qq.com	15101017968@163.com	组织文化艺术交流活动；摄影服务；摄像服务；会议服务；承办展览展示；设计、制作、代理、发布广告；企业管理咨询；技术咨询；企业策划；服装设计；服装租赁；销售摄影器材、工艺品、文化用品、服装、鞋帽、家具、日用品；销售食品；餐饮服务。（市场主体依法自主选择经营项目，开展经营活动；餐饮服务、销售食品以及依法须经批准的项目，经相关部门批准后依批准的内容开展经营活动；不得从事国家和本市产业政策禁止和限制类项目的经营活动。）
长兴科迪儿科技培训有限公司	存续	马殷才	30万人民币	30万人民币	2018-08-13	2023-05-30	2018-08-13 至 2048-08-12	浙江省	湖州市	长兴县	91330522MA2B52TN6P	91330522MA2B52TN6P	330522000244803	MA2B52TN-6	12	有限责任公司(自然人投资或控股)	娱乐业	长兴棒棒贝贝乐高文化传播有限公司	浙江省湖州市长兴县雉城街道九汇城6幢217-2室	浙江省湖州市长兴县雉城街道九汇城6幢217-2室	-	13757080003	13757080003;0572-6210998	635889250@qq.com	-	许可项目：从事科技培训的营利性民办培训机构（除面向中小学生、学龄前儿童开展的学科类、语言类文化教育培训）(依法须经批准的项目，经相关部门批准后方可开展经营活动，具体经营项目以审批结果为准)。
吉林省梨树县地方戏曲剧团有限责任公司	存续	赵丹丹	30万人民币	30万人民币	2012-06-01	2022-05-27	2012-06-01 至 无固定期限	吉林省	四平市	梨树县	9122032259448497X2	9122032259448497X2	220322000021751	59448497-X	63	有限责任公司(国有独资)	文化艺术业	-	梨树县梨树镇东街中心小区A2楼	梨树镇东街中心小区A2楼	lishujutuan.cn	0434-5053033	0434-5053033;0434-5053011;0434-5223469	49597741@qq.com	495977741@qq.com;373034022@qq.com	文艺创作与表演，摄影、扩印服务，婚姻服务。（依法须经批准的项目，经相关部门批准后方可开展经营活动）
广州添富图文化传播有限公司	存续	柯荣锋	30万人民币	-	2015-11-09	2023-04-28	2015-11-09 至 无固定期限	广东省	广州市	海珠区	91440105MA59ALRH7Q	91440105MA59ALRH7Q	440105000466548	MA59ALRH-7	12	有限责任公司(自然人投资或控股)	广播、电视、电影和录音制作业	-	广州市海珠区南洲路156号1416房（仅限办公）	广州市海珠区南洲路156号1416房（仅限办公）	-	13073010099	13073010099;020-38776193	413107583@qq.com	94455903@qq.com;jane.jian@gzgkl.com	摄像及视频制作服务;婚庆礼仪服务;组织体育表演活动;组织文化艺术交流活动;企业形象策划;市场营销策划;文化娱乐经纪人服务;个人商务服务;咨询策划服务;项目策划与公关服务;电影摄制服务;摄影扩印服务;文艺创作;礼仪服务;照相器材及望远镜批发;照相器材及望远镜零售;照相机及器材销售;电子产品销售
佛山市贝利奇迪文化传播咨询有限公司	存续	张敏诗	30万人民币	-	2019-03-01	2021-12-13	2019-03-01 至 无固定期限	广东省	佛山市	南海区	91440605MA52XG597W	91440605MA52XG597W	440682001302211	MA52XG59-7	11	有限责任公司(自然人投资或控股)	文化艺术业	-	佛山市南海区桂城街道华翠南路6号南海颐景园商业广场009号商铺（住所申报）	佛山市南海区桂城街道华翠南路6号南海颐景园商业广场009号商铺（住所申报）	-	18666362986	18666362986	578836569@qq.com	-	社会经济咨询（文化艺术咨询服务）；体育咨询；健康咨询；其他专业咨询与调查；文艺创作与表演；文化活动服务；体育健康服务；健身休闲活动（高尔夫球运动及工商登记前置审批项目除外）；文化艺术培训（工商登记前置审批项目除外）。（依法须经批准的项目，经相关部门批准后方可开展经营活动。）(依法须经批准的项目，经相关部门批准后方可开展经营活动)〓
成都跳高高文化传播有限公司	存续	陈智俊	30万人民币	-	2020-04-24	2022-12-27	2020-04-24 至 无固定期限	四川省	成都市	青白江区	91510113MA6AFP5419	91510113MA6AFP5419	510113002136206	MA6AFP54-1	10	有限责任公司(自然人投资或控股)	文化艺术业	-	四川省成都市青白江区青江东路1号2栋附34号	四川省成都市青白江区青江东路1号2栋附34号	-	13458565722	13458565722	653628213@qq.com	-	文化艺术交流活动组织策划服务；广告发布服务；广告制作服务；广告代理服务；广告设计服务；会议、展览及相关服务；文化用品设备出租；安全系统监控服务；网络化文艺创作设计；市场营销策划服务；办公设备租赁服务；花卉种植、销售；视频设备修理服务；工具及手工设备出租服务；互联网文化、体育用品及器材零售。（依法须经批准的项目，经相关部门批准后方可开展经营活动）
佛山市乐丰硕文化传播有限公司	存续	廖彩香	30万人民币	-	2018-06-19	2022-03-17	2018-06-19 至 无固定期限	广东省	佛山市	高明区	91440608MA51W2031K	91440608MA51W2031K	440684000090522	MA51W203-1	12	有限责任公司(自然人独资)	广播、电视、电影和录音制作业	-	佛山市高明区荷城街道中山路184号二层202号铺（住所申报）	佛山市高明区荷城街道中山路184号二层202号铺（住所申报）	-	0757-88660766	0757-88660766	919854057@qq.com	-	文化活动组织策划、艺术演出活动策划、文化传播服务、展览展示服务；销售：乐器、文体用品、舞蹈用品、艺术品。(依法须经批准的项目，经相关部门批准后方可开展经营活动)〓
北京美景未来教育咨询有限公司	存续	圣敏	30万人民币	30万人民币	2016-12-16	2020-11-06	2016-12-16 至 2066-12-15	北京市	北京市	朝阳区	91110105MA00AGH38C	91110105MA00AGH38C	110105022660211	MA00AGH3-8	31	其他有限责任公司	文化艺术业	-	北京市朝阳区姚家园路105号1号楼商业1号01	北京市朝阳区姚家园路105号1号楼商业1号01	-	13810983372	13810983372;18701467629	huiling_cn@126.com	641958147@qq.com	教育咨询；绘画技术培训（不得在全国范围内招生）；声乐技术培训（不得在全国范围内招生）；舞蹈技术培训（不得在全国范围内招生）；书法技术培训（不得在全国范围内招生）；体育运动项目经营（高危险性运动项目除外）；文艺创作；组织文化艺术交流活动（不含演出）；公共关系服务；软件开发；应用软件服务（不含医用软件）；会议服务；承办展览展示活动；经济贸易咨询；销售日用品、文具用品、电子产品、工艺品；组织体育赛事；自费出国留学中介服务；企业策划；礼仪服务；摄影服务；电脑动画设计；设计、制作、代理、发布广告；从事互联网文化活动。（市场主体依法自主选择经营项目，开展经营活动；从事互联网文化活动以及依法须经批准的项目，经相关部门批准后依批准的内容开展经营活动；不得从事国家和本市产业政策禁止和限制类项目的经营活动。）
杭州琢木文化发展有限公司	存续	张玉栋	30万人民币	-	2017-08-09	2017-08-09	2017-08-09 至 9999-09-09	浙江省	杭州市	西湖区	91330106MA28WUNA2D	91330106MA28WUNA2D	330196000093158	MA28WUNA-2	17	有限责任公司(自然人投资或控股)	文化艺术业	-	浙江省杭州市西湖区转塘街道金街美地商业中心5号楼409室	浙江省杭州市西湖区转塘街道金街美地商业中心5号楼409室	-	15157139685	15157139685	zumudesign@qq.com	452764620@qq.com	服务：文化艺术交流活动策划，电脑动画设计，产品设计，文艺创作，校外成年人的非学历证书计算机、美术培训（涉及前置审批的除外），企业形象设计，市场营销策划，展览展示服务，承办会展，企业管理咨询，教育咨询（除出国留学中介）；批发、零售:文化用品，工艺品（除专控），艺术产品。（依法须经批准的项目，经相关部门批准后方可开展经营活动）
上海乔盟文化传播有限公司	存续	乔志彬	30万人民币	-	2021-11-12	2021-11-12	2021-11-12 至 2051-11-11	上海市	上海市	宝山区	91310113MA7BU6Q3X8	91310113MA7BU6Q3X8	310113003027310	MA7BU6Q3-X	10	有限责任公司(自然人投资或控股)	文化艺术业	-	上海市宝山区高逸路112-118号2、3、4、5、6、7幢	上海市宝山区通河路1号2号楼408室	-	18516142202	18516142202	914241650@qq.com	-	一般项目：组织文化艺术交流活动；婚庆礼仪服务；专业设计服务；图文设计制作；电子产品销售；服装辅料销售；鞋帽零售；通讯设备销售；互联网销售（除销售需要许可的商品）；珠宝首饰零售；日用品销售；企业管理咨询；信息咨询服务（不含许可类信息咨询服务）；摄影扩印服务（除依法须经批准的项目外，凭营业执照依法自主开展经营活动）。
星环计划（厦门）文化传播有限公司	存续	袁磊	30万人民币	-	2021-09-10	2022-11-16	2021-09-10 至 2071-09-09	福建省	厦门市	湖里区	91350206MA8TY7MQ5F	91350206MA8TY7MQ5F	350206201323691	MA8TY7MQ-5	17	有限责任公司(自然人投资或控股)	文化艺术业	-	厦门市湖里区安岭路990、992号三福财富中心A栋第3层305A单元	厦门市湖里区安岭路990、992号三福财富中心A栋第3层305A单元	hidance.top	13400675971	13400675971	abc218@qq.com	-	一般项目：组织文化艺术交流活动；文艺创作；业务培训（不含教育培训、职业技能培训等需取得许可的培训）；教育咨询服务（不含涉许可审批的教育培训活动）；非居住房地产租赁；票务代理服务；软件开发；专业设计服务；数字文化创意软件开发；数字文化创意内容应用服务；日用品销售；互联网销售（除销售需要许可的商品）；化妆品零售；销售代理；服装服饰零售；体育用品及器材零售；鞋帽零售；数字内容制作服务（不含出版发行）；会议及展览服务；文化场馆管理服务；礼仪服务；体育中介代理服务；组织体育表演活动；个人商务服务；企业形象策划；体育竞赛组织；体育保障组织；采购代理服务；企业管理；体育赛事策划；体育经纪人服务；旅客票务代理；健康咨询服务（不含诊疗服务）；互联网安全服务；互联网数据服务；寄卖服务；健身休闲活动；体育健康服务；技术服务、技术开发、技术咨询、技术交流、技术转让、技术推广；标准化服务；艺术品代理。（除依法须经…
上海秋萍茶宴文化发展有限公司	存续	杨琳	30万人民币	30万人民币	2013-07-01	2016-03-15	2013-07-01 至 2033-06-30	上海市	上海市	虹口区	91310109072907330U	91310109072907330U	310109000628560	07290733-0	10	有限责任公司(自然人投资或控股)	文化艺术业	-	上海市虹口区东大名路687号1幢二楼209-214室、232-237室	上海市虹口区公平路99号204室	-	18621677866	18621677866;021-62125758	33599233@qq.com	-	文化艺术交流活动策划，投资管理，投资咨询，会展会务服务，企业形象策划，电脑图文设计制作，从事货物及技术的进出口业务，建筑装饰建设工程专项设计；销售文化办公用品，工艺礼品，日用百货，食用农产品（不含生猪产品），陶瓷制品、玻璃制品；中型饭店（含熟食卤味）（含酒类）。【依法须经批准的项目，经相关部门批准后方可开展经营活动】
南京乡伴苏家文化发展有限公司	存续	朱胜萱	30万人民币	30万人民币	2016-06-21	2022-06-25	2016-06-21 至 无固定期限	江苏省	南京市	江宁区	91320115MA1MN8UT41	91320115MA1MN8UT41	320121000498965	MA1MN8UT-4	10	有限责任公司（非自然人投资或控股的法人独资）	文化艺术业	南京乡伴苏家酒店管理有限公司	南京市江宁区秣陵街道西毗苏村	南京市江宁区秣陵街道西毗苏村	-	021-54370569	021-54370569;18306250031;15365058686;025-52752989	xband@xband.club	huangyanjun@xband.club;365103401@qq.com;791269123@qq.com	许可项目：住宿服务；建设工程设计（依法须经批准的项目，经相关部门批准后方可开展经营活动，具体经营项目以审批结果为准）一般项目：餐饮管理；组织文化艺术交流活动；社会经济咨询服务；信息咨询服务（不含许可类信息咨询服务）；旅行社服务网点旅游招徕、咨询服务；物业管理；会议及展览服务；摄影扩印服务；文艺创作；园林绿化工程施工；工程管理服务；广告设计、制作、代理；酒店管理；市场营销策划；宠物服务（不含动物诊疗）；体育用品及器材零售；非居住房地产租赁（除依法须经批准的项目外，凭营业执照依法自主开展经营活动）
徐州市真旺文旅发展有限公司	存续	王成海	30万人民币	30万人民币	2012-11-07	2023-02-23	2012-11-07 至 无固定期限	江苏省	徐州市	贾汪区	91320305056639794C	91320305056639794C	320305000043032	05663979-4	12	有限责任公司（非自然人投资或控股的法人独资）	文化艺术业	徐州市贾汪乐天文化发展有限公司	徐州市贾汪区前进街前委路文化大厦七楼702室	徐州市贾汪区前委路	-	13852019370	13852019370;13852013970;0516-87714224;15895280081;0516-87515110;15862206881	13852019370@139.com	5320264976@qq.com;530264976@qq.com;907641590@qq.com	许可项目：旅游业务；餐饮服务（依法须经批准的项目，经相关部门批准后方可开展经营活动，具体经营项目以审批结果为准）一般项目：旅游开发项目策划咨询；休闲观光活动；数字文化创意软件开发；文化用品设备出租；组织文化艺术交流活动；文物文化遗址保护服务；非物质文化遗产保护；文艺创作；咨询策划服务；会议及展览服务；数字内容制作服务（不含出版发行）；广告制作；数字广告设计、代理；数字广告制作；租赁服务（不含许可类租赁服务）；软件开发；外卖递送服务；广告设计、代理；广告发布；平面设计；数字广告发布；组织体育表演活动；体育竞赛组织；体育赛事策划；工艺美术品及礼仪用品制造（象牙及其制品除外）；工艺美术品及收藏品零售（象牙及其制品除外）；工艺美术品及礼仪用品销售（象牙及其制品除外）；教育咨询服务（不含涉许可审批的教育培训活动）（除依法须经批准的项目外，凭营业执照依法自主开展经营活动）
广州品读行文化有限公司	存续	温海权	30万人民币	30万人民币	2015-08-19	2023-01-09	2015-08-19 至 无固定期限	广东省	广州市	越秀区	9.14401e+17	9.14401e+17	440104000525965	35579465-5	17	有限责任公司(自然人投资或控股)	文化艺术业	广州品读行教育咨询有限公司	广州市越秀区环市中路316号金鹰大厦27楼2719房527号	广州市越秀区环市中路316号金鹰大厦27楼2719房527号	http://www.reading-bank.com	020-85656603	020-85656603;020-83624906;020-83701053;13622200491	gzpr@lexue.com	gzhr@lexue.com;9878900@qq.com	广告制作;广告设计、代理;广告发布（非广播电台、电视台、报刊出版单位）;数字文化创意技术装备销售;数字文化创意内容应用服务;数字文化创意软件开发;文化用品设备出租;文物文化遗址保护服务;非物质文化遗产保护;文化场馆管理服务;文化娱乐经纪人服务;其他文化艺术经纪代理;组织文化艺术交流活动;数字内容制作服务（不含出版发行）;电子出版物出租;中小学生校外托管服务（不含餐饮、住宿、文化教育培训）;幼儿园外托管服务（不含餐饮、住宿、文化教育培训）
厦门吾宸里文化传播有限公司	存续	王淑芹	30万人民币	16.02万人民币	2016-04-14	2020-06-01	2016-04-14 至 2046-04-13	福建省	厦门市	思明区	91350203MA347F6N1G	91350203MA347F6N1G	350203200647512	MA347F6N-1	34	有限责任公司(自然人投资或控股)	文化艺术业	厦门瀚平广告有限公司	厦门市思明区文屏路1-8号嘉禾良库文化创意园8号楼3D28	厦门市思明区文屏路1-8号嘉禾良库文化创意园8号楼3D28	-	15159225835	15159225835;18006015727;15359223716;18006015721	abc269@qq.com	abc@qq.com	广告的设计、制作、代理、发布；会议及展览服务；企业管理咨询；提供企业营销策划服务；其他娱乐业（不含须经许可审批的项目）；其他未列明文化艺术业；文化、艺术活动策划。
惠州市叁壹文化传播有限公司	存续	曾境康	30万人民币	-	2016-12-28	2016-12-28	2016-12-28 至 无固定期限	广东省	惠州市	惠城区	91441302MA4W46HW1N	91441302MA4W46HW1N	441302000311273	MA4W46HW-1	10	有限责任公司(自然人投资或控股)	广播、电视、电影和录音制作业	-	惠州市紫西岭三巷47-49号106房	惠州市紫西岭三巷47-49号106房	-	13126323356	13126323356;13824282063	1756055926@qq.com	-	摄影摄像服务；广播电视剧制作；文化艺术交流及策划；广告材料、摄影器材租售；企业形象策划；展览展示服务；婚庆礼仪服务；图文设计制作；销售：服装、工艺品；广告经营（户外广告凭审批经营）。
上海趣动文化传播有限公司	存续	聂斌	30万人民币	6万人民币	2011-11-03	2020-10-28	2011-11-03 至 2041-11-02	上海市	上海市	浦东新区	9131011558523272XF	9131011558523272XF	310115001893568	58523272-X	10	有限责任公司（自然人独资）	文化艺术业	-	中国（上海）自由贸易试验区临港新片区芦潮港路1758号1幢8592室	上海市静安区江宁路445号8楼D座	-	021-62712083	021-62712083;021-52288053	uee.hong@always-sh.com	-	许可项目：建设工程设计；住宅室内装饰装修，各类工程建设活动。（依法须经批准的项目，经相关部门批准后方可开展经营活动，具体经营项目以相关部门批准文件或许可证件为准）一般项目：组织文化艺术交流活动，信息咨询服务（不含许可类信息咨询服务），广告设计、代理，广告制作，广告发布（非广播电台、电视台、报刊出版单位），市场营销策划，企业形象策划，礼仪服务，会议及展览服务，专业设计服务，包装服务，服装服饰、纺织品、玩具、日用品、工艺美术品及收藏品（象牙及其制品除外）、日用百货的销售。（除依法须经批准的项目外，凭营业执照依法自主开展经营活动）
四川我爱玩文化产业发展有限公司	存续	谭万兵	30万人民币	23.62万人民币	2017-05-11	2023-05-10	2017-05-11 至 无固定期限	四川省	成都市	武侯区	91510107MA6CPPEJ8X	91510107MA6CPPEJ8X	510107001356086	MA6CPPEJ-8	11	有限责任公司(自然人投资或控股)	文化艺术业	-	成都市武侯区兆景路563号4楼	成都市武侯区兆景路693号	-	028-61112055	028-61112055;18113003090;13808086609	490709493@qq.com	490709493@163.com;1531459513@qq.com	一般项目：组织文化艺术交流活动；项目策划与公关服务；体育竞赛组织；体育场地设施工程施工；体育场地设施经营（不含高危险性体育运动）；工程管理服务；旅游开发项目策划咨询；企业管理；体育健康服务；会议及展览服务；体育经纪人服务；广告设计、代理；广告制作；广告发布；知识产权服务（专利代理服务除外）；软件开发；信息系统集成服务；体育用品设备出租；物业管理；非居住房地产租赁；房地产经纪。（除依法须经批准的项目外，凭营业执照依法自主开展经营活动）许可项目：房地产开发经营。（依法须经批准的项目，经相关部门批准后方可开展经营活动，具体经营项目以相关部门批准文件或许可证件为准）
乐享蓝鲸（日照）教育咨询有限公司	存续	石英	30万人民币	-	2020-07-02	2023-03-20	2020-07-02 至 无固定期限	山东省	日照市	东港区	91371102MA3TDWW00R	91371102MA3TDWW00R	371102200454026	MA3TDWW0-0	15	有限责任公司(自然人独资)	文化艺术业	日照海艺文化传播有限公司	山东省日照市东港区秦楼街道海曲东路199号	山东省日照市东港区秦楼街道济南路277号丽城花园西门19号楼二楼201、202室	-	15615130085	15615130085	lxz15963835262@163.com	-	一般项目：教育咨询服务（不含涉许可审批的教育培训活动）；专业设计服务；文艺创作；组织文化艺术交流活动；其他文化艺术经纪代理；数字内容制作服务（不含出版发行）；数字文化创意技术装备销售；数字文化创意内容应用服务；礼仪服务；办公用品销售；乐器批发；乐器零售；乐器零配件销售；办公服务；办公设备销售；电子产品销售；市场营销策划；摄像及视频制作服务；摄影扩印服务。（除依法须经批准的项目外，凭营业执照依法自主开展经营活动）
上海瑞齐文化传播有限公司	存续	杨鹏举	30万人民币	-	2015-09-18	2020-07-23	2015-09-18 至 2035-09-17	上海市	上海市	浦东新区	9131011535845658XH	9131011535845658XH	310115002823714	35845658-X	12	有限责任公司（自然人投资或控股的法人独资）	文化艺术业	-	上海市浦东新区海桐路338号3F10，3F11	上海市浦东新区海桐路338号	-	18017051185	18017051185;15216709011;021-60529250;021-60529750	2880689753@qq.com	-	一般项目：组织文化艺术交流活动，广告设计、代理、制作，广告发布（非广播电台、电视台、报刊出版单位），市场营销策划，图文设计制作，会议及展览服务，摄影扩印服务，企业管理，信息咨询服务（不含许可类信息咨询服务），从事网络科技领域内的技术开发、技术咨询、技术转让、技术服务，服装鞋帽、办公用品、体育用品、家具、工艺美术品（象牙及其制品除外）、日用百货、电子产品、通讯设备、计算机软硬件及辅助设备的销售，图书出租。（除依法须经批准的项目外，凭营业执照依法自主开展经营活动）
南京观我生文化传媒有限公司	存续	陈腾飞	30万人民币	-	2016-07-11	2022-06-22	2016-07-11 至 无固定期限	江苏省	南京市	鼓楼区	91320106MA1MPMR82H	91320106MA1MPMR82H	320106000358436	MA1MPMR8-2	10	有限责任公司(自然人独资)	文化艺术业	-	南京市鼓楼区建宁路22号706室	鼓楼区建宁路22号706室	-	18061762027	18061762027	18061762027@189.com	-	文化艺术交流策划（不含演出及演出经纪），企业营销策划；设计、制作、代理、发布国内各类广告；摄影摄像服务，公关礼仪服务。（依法须经批准的项目，经相关部门批准后方可开展经营活动）
北京南北朝娱乐有限公司	存续	吕宴坤	31万人民币	20万人民币	2010-02-11	2022-11-11	2010-02-11 至 2030-02-10	北京市	北京市	大兴区	9111011555142079X9	9111011555142079X9	110115012638164	55142079-X	16	有限责任公司(自然人独资)	娱乐业	北京南北朝餐饮娱乐有限公司	北京市大兴区黄村镇康庄路26号3层C-388号	北京市大兴区黄村镇康庄路26号3号	-	010-61285566	010-61285566;15101518670	790728272@qq.com	780728270@qq.com;790728270@qq.com	歌舞娱乐；餐饮服务。（企业依法自主选择经营项目，开展经营活动；餐饮服务、歌舞娱乐以及依法须经批准的项目，经相关部门批准后依批准的内容开展经营活动；不得从事本市产业政策禁止和限制类项目的经营活动。）
深圳市唐潮盛世文化传播有限公司	存续	魏佳华	32.8万人民币	-	2014-07-17	2020-04-09	2014-07-17 至 5000-01-01	广东省	深圳市	宝安区	9.14403e+17	9.14403e+17	440306109879286	39854612-5	10	有限责任公司	文化艺术业	-	深圳市宝安区宝安83区裕安体育中心游泳馆南区202	深圳市宝安区宝安83区裕安体育中心游泳馆南区202	-	18126039886	18126039886;13809866328	269468367@qq.com	2850687669@qq.com;2850687666@qq.com;1254821849@qq.com	一般经营项目是：文化活动策划（不含卡拉OK，歌舞厅）、体育活动策划；礼仪策划；市场营销策划；舞蹈、器乐、美术、跆拳道、围棋、国际象棋、乒乓球的培训；为田径场馆提供管理服务（不含可供观赏比赛和专供运动员训练用场地管理活动的体育场馆）；文具、办公用品、体育用品及运动器材的销售；演出服装、器材、乐器的销售及租赁；国内贸易。（以上均不含法律、行政法规、国务院决定规定须经批准的项目），许可经营项目是：为游泳场馆、击剑场馆提供管理服务。
北京优肯飞扬体育文化有限公司	存续	丁仁海	33.0278万人民币	29.6222万人民币	2013-02-05	2023-05-16	2013-02-05 至 2033-02-04	北京市	北京市	海淀区	91110102062843628F	91110102062843628F	110102015622890	06284362-8	59	有限责任公司(自然人投资或控股)	文化艺术业	-	北京市海淀区万柳中路6号院4号楼1至2层101	北京市海淀区万柳中路六号院4号楼	http://www.youcanyoudo.com	15811183339	15811183339;13370105122;15011578868;010-57167747;13241334730;13701180669	784674383@qq.com	cuijingdi@youcanyoudo.com;zhaoyu@youcanyoudo.com;lishanshan@youcanyoudo.com;cuipingping@youcanyoudo.com;1806673170@qq.com	组织文化艺术交流活动（不含演出）；文艺创作；承办展览展示活动；经济贸易咨询；体育运动项目经营；销售体育用品、服装、鞋帽。（企业依法自主选择经营项目，开展经营活动；依法须经批准的项目，经相关部门批准后依批准的内容开展经营活动；不得从事本市产业政策禁止和限制类项目的经营活动。）
青岛艺佳电影城有限公司	存续	管晓亮	35万人民币	35万人民币	2009-07-10	2022-08-16	2009-07-10 至 2024-07-09	山东省	青岛市	城阳区	9.13702e+17	9.13702e+17	370214020000665	69032660-5	15	有限责任公司	文化艺术业	-	青岛市城阳区城阳街道正阳路136号	青岛市城阳区城阳街道正阳路136号	-	0532-87737287	0532-87737287;13210199226;13793282963	386791954@qq.com	362911687@qq.com;176682970@qq.com;missinglwsz@163.com	许可项目：电影放映；餐饮服务；食品互联网销售；食品销售。（依法须经批准的项目，经相关部门批准后方可开展经营活动，具体经营项目以相关部门批准文件或许可证件为准）一般项目：食品销售（仅销售预包装食品）；广告发布（非广播电台、电视台、报刊出版单位）；玩具、动漫及游艺用品销售；玩具销售；广告制作；柜台、摊位出租。（除依法须经批准的项目外，凭营业执照依法自主开展经营活动）
广州市花都区活力城歌舞厅	存续	罗观明	35万人民币	-	1995-12-19	2017-07-11	1995-12-19 至 无固定期限	广东省	广州市	花都区	9.14401e+17	9.14401e+17	440121000032373	72504102-9	19	个人独资企业	娱乐业	花都市活力天的士高大舞厅	广州市花都区新华镇站前路23号后座	广州市花都区新华镇站前路23号后座	-	13609601242	13609601242;13609601241;020-86830768;020-86830766;15017547516	xone00001@163.com	765352484@qq.com	歌舞厅娱乐活动;酒类零售;预包装食品零售
贵港广播电视台	存续	陈斐	40万人民币	-	1994-06-07	2017-04-08	1994-06-07 至 2019-06-30	广西壮族自治区	贵港市	港北区	91450800MA5KL1LG66	91450800MA5KL1LG66	450800000009997	MA5KL1LG-6	132	全民所有制	广播、电视、电影和录音制作业	-	贵港市港北区达开路198号	贵港市港北区民主路198号	www.xijiangtv.com/newszhpd/ggnews	0775-4226626	0775-4226626	ggtvbgsh@163.com	-	设计制作广播、电视广告，利用自有广播电台、电视台发布国内外广告*（依法须经批准的项目，经相关部门批准后方可开展经营活动。）
杭州因图文化艺术有限公司	存续	涂智宇	40万人民币	40万人民币	2017-03-10	2020-11-20	2017-03-10 至 9999-09-09	浙江省	杭州市	上城区	91330105MA28ML646H	91330105MA28ML646H	330105000479514	MA28ML64-6	20	有限责任公司(自然人投资或控股)	文化艺术业	杭州因图教育咨询有限公司	浙江省杭州市上城区延安路126号8001-2室	浙江省杭州市下城区朝晖街道西湖文化广场19号环球中心40楼	www.intoartedu.com	0571-56830920	0571-56830920;13757176959;0571-56887448;0571-56830984	2944397544@qq.com	704053285@qq.com	服务：文化艺术策划（除演出中介），自费出国留学中介，成年人非证书劳动职业技能培训（涉及前置审批的项目除外），翻译服务，非医疗性健康知识咨询，教育软件、网络信息技术的技术开发、技术服务，投资管理（未经金融等监管部门批准，不得从事向公众融资存款、融资担保、代客理财等金融服务），企业管理咨询，国内广告的设计、制作、代理；批发、零售：日用百货，工艺美术品，计算机软硬件。（依法须经批准的项目，经相关部门批准后方可开展经营活动）
广州造声工场文化传播有限公司	存续	陈丽琪	40万人民币	40万人民币	2017-10-24	2021-01-27	2017-10-24 至 无固定期限	广东省	广州市	海珠区	91440101MA5AKNDA1P	91440101MA5AKNDA1P	440105000693244	MA5AKNDA-1	10	有限责任公司(自然人投资或控股)	文化艺术业	-	广州市海珠区新港中路艺苑南路13-27号自编26号（部位12-402-2）（仅限办公用途）	广州市海珠区新港中路艺苑南路13-27号自编26号（部位12-402-2）（仅限办公用途）	-	13710919973	13710919973	289161788@qq.com	zengwenjie@seeon.cn;517170497@qq.com	帽零售;文化推广（不含许可经营项目）;文化传播（不含许可经营项目）;舞台表演艺术指导服务;健身服务;文化娱乐经纪人;体育经纪人;服装和鞋帽出租服务;运动场馆服务（游泳馆除外）;群众参与的文艺类演出、比赛等公益性文化活动的策划;鞋零售;乐器批发;乐器零售;帽批发;鞋批发;全民健身科技服务;教育咨询服务;文化艺术咨询服务;体育运动咨询服务;服装批发;服装零售;音像经纪代理服务;音像制品及电子出版物批发;音像制品及电子出版物零售;电子出版物出版;图书批发;图书、报刊零售;图书出版;互联网出版业;增值电信服务（业务种类以《增值电信业务经营许可证》载明内容为准）
广州到点文化传播有限公司	存续	钱绮霞	40万人民币	40万人民币	2016-07-28	2021-01-21	2016-07-28 至 无固定期限	广东省	广州市	海珠区	91440105MA59E3615A	91440105MA59E3615A	440105000525785	MA59E361-5	11	有限责任公司(自然人投资或控股)	文化艺术业	-	广州市海珠区怡乐路怡乐四巷34号202房自编二（仅限办公）	广州市海珠区怡乐路怡乐四巷34号202房自编二（仅限办公）	-	020-89027626	020-89027626;13925048998	gzstqg@163.com	deepoint0606@163.com	文艺创作服务;包装服务;大型活动组织策划服务（大型活动指晚会、运动会、庆典、艺术和模特大赛、艺术节、电影节及公益演出、展览等，需专项审批的活动应在取得审批后方可经营）;商品信息咨询服务;市场营销策划服务;策划创意服务;企业形象策划服务;文化艺术咨询服务;包装装潢设计服务;标识、标志牌设计、安装服务;摄影服务;美术图案设计服务;多媒体设计服务;动漫及衍生产品设计服务;饰物装饰设计服务;展台设计服务;模型设计服务;室内装饰设计服务;教育咨询服务;市场调研服务;广告业;灯具、装饰物品批发;工艺品批发;五金产品批发
增慧文化传播（上海）有限公司	存续	郑巍	41.6667万人民币	41.6667万人民币	2015-02-11	2020-07-24	2015-02-11 至 2045-02-10	上海市	上海市	奉贤区	91310114324572355G	91310114324572355G	310114002866636	32457235-5	12	有限责任公司(自然人投资或控股)	文化艺术业	-	上海市奉贤区浦卫公路1602、1626号202室	上海市徐汇区三汇路36号3楼	www.mogupeiyou.com	15340258918	15340258918;13621719698;021-33566898	47306254@qq.com	heyoulin818@foxmail.com;heyoulin@moguedu.cn	设计、制作、代理、发布各类广告，文化艺术交流策划，展览展示服务，商务咨询。【依法须经批准的项目，经相关部门批准后方可开展经营活动】
平定县融媒体文化传媒有限公司	存续	翟红平	43万人民币	43万人民币	2021-05-28	2021-05-28	2021-05-28 至 无固定期限	山西省	阳泉市	平定县	91140321MA0MTR6Y5F	91140321MA0MTR6Y5F	14032100A000570	MA0MTR6Y-5	19	有限责任公司（非自然人投资或控股的法人独资）	广播、电视、电影和录音制作业	-	山西省阳泉市平定县冠山镇东大街152号	山西省阳泉市平定县冠山镇东大街	-	0353-6188297	0353-6188297	1508457889@qq.com	-	许可项目：广播电视节目传送；信息网络传播视听节目；音像制品制作；第二类增值电信业务；电视剧制作；广播电视视频点播业务；音像制品复制；网络文化经营；演出经纪；营业性演出；电影发行；包装装潢印刷品印刷。（依法须经批准的项目，经相关部门批准后方可开展经营活动，具体经营项目以相关部门批准文件或许可证件为准）一般项目：文化用品设备出租；电子元器件零售；个人互联网直播服务（需备案）；电影摄制服务；互联网销售（除销售需要许可的商品）；日用电器修理；数字视频监控系统销售；软件开发；广播电视设备制造（不含广播电视传输设备）；计算机及办公设备维修；光通信设备销售；摄像及视频制作服务；集成电路芯片及产品销售；音响设备制造；音响设备销售；电子测量仪器销售；光通信设备制造；电子测量仪器制造；通信设备制造；影视录放设备制造；文物文化遗址保护服务；文化场馆管理服务；文化场馆用智能设备制造；数字文化创意技术装备销售；工…
常州孔乙己文化艺术有限公司	存续	李博丰	45万人民币	45万人民币	2014-12-15	2022-06-18	2014-12-15 至 无固定期限	江苏省	常州市	天宁区	91320411323579408Y	91320411323579408Y	320407000280315	32357940-8	26	有限责任公司(自然人投资或控股)	文化艺术业	-	常州市天宁区天宁吾悦广场10幢3层3050	常州市天宁区天宁吾悦广场10幢3层3050	cz-kyj.com	13706112595	13706112595	214158578@qq.com	825702884@qq.com;8257028842@qq.com;401763421@qq.com	乐器培训（不含国家统一认可的职业证书类培训）、销售；摄影、摄像服务；文艺表演；舞台设备租赁。（依法须经批准的项目，经相关部门批准后方可开展经营活动）一般项目：从事艺术培训的营利性民办培训机构（除面向中小学生开展的学科类、语言类文化教育培训）（除依法须经批准的项目外，凭营业执照依法自主开展经营活动）
佛山市美培文化传播有限公司	存续	李嘉韵	45万人民币	8.01万人民币	2017-12-20	2019-12-18	2017-12-20 至 无固定期限	广东省	佛山市	南海区	91440605MA515K4H3C	91440605MA515K4H3C	440682001017732	MA515K4H-3	13	有限责任公司(自然人投资或控股)	文化艺术业	-	佛山市南海区里水镇里水大道中139号领地海纳豪庭6栋207号商铺之一（住所申报）	佛山市南海区里水镇里水大道中139号领地海纳豪庭6栋207号商铺之一（住所申报）	-	13630002259	13630002259	609328818@qq.com	-	文艺创作与表演；社会经济咨询（不含教育咨询服务、投资咨询服务）；文化艺术培训（不含工商登记前置审批项目）。（依法须经批准的项目，经相关部门批准后方可开展经营活动。）(依法须经批准的项目，经相关部门批准后方可开展经营活动)〓
深圳市华阅文化传媒有限公司	存续	陈美强	46.75万人民币	-	2016-11-11	2023-01-31	2016-11-11 至 5000-01-01	广东省	深圳市	南山区	91440300MA5DP0AE2H	91440300MA5DP0AE2H	440301117987348	MA5DP0AE-2	69	有限责任公司（法人独资）	文化艺术业	-	深圳市南山区粤海街道科技园社区科智西路1号 科苑西23栋北416	深圳市南山区粤海街道科技园社区科智西路1号 科苑西23栋北416	www.jingyu.com	0755-23018164	0755-23018164;0755-86720478;0755-86726523	465271737@qq.com	66020233@qq.com;chenwenli@jingyu.com;2385194818@qq.com;weiqian@szdiyibo.com	一般经营项目是：数据库管理；计算机软件、信息系统软件的技术开发、销售；计算机技术咨询；经营电子商务；计算机编程；计算机软件的设计；票务代理；从事广告业务；文化活动策划；文体用品、工艺美术品、电子产品、工艺礼品的销售及其他国内贸易；美术设计；电脑动画设计；多媒体设计；动漫及衍生品的设计；饰物装饰的设计；经营互联网文化产品，网络动漫产品。（法律、行政法规、国务院决定禁止的项目除外，限制的项目须取得许可后方可经营），许可经营项目是：文艺创作与表演；出版物出版；图书、期刊、电子出版物的批发、零售；影视制作。
郑州东方金柜娱乐管理有限公司	存续	孟宪平	48万人民币	48万人民币	2014-11-13	2021-06-10	2014-11-13 至 无固定期限	河南省	郑州市	金水区	91410105317475418L	91410105317475418L	410105000549928	31747541-8	10	有限责任公司(自然人独资)	广播、电视、电影和录音制作业	-	郑州市金水区中州大道1188号凯德广场4层01号	郑州市金水区中州大道1188号凯德广场4层01号	-	15225189333	15225189333	15225189333@163.com	762983622@qq.com;1829465658@qq.com;393765220@qq.com	许可项目：歌舞娱乐活动；游艺娱乐活动；营业性演出；餐饮服务；演出场所经营；酒类经营；食品经营（销售散装食品）；烟草制品零售（依法须经批准的项目，经相关部门批准后方可开展经营活动，具体经营项目以相关部门批准文件或许可证件为准）一般项目：组织文化艺术交流活动；娱乐性展览；组织体育表演活动；商业综合体管理服务；企业形象策划；会议及展览服务；企业管理咨询；市场营销策划；文化娱乐经纪人服务；礼仪服务；文艺创作；摄像及视频制作服务；柜台、摊位出租；非居住房地产租赁；住房租赁；信息咨询服务（不含许可类信息咨询服务）；广告制作；广告设计、代理；广告发布（非广播电台、电视台、报刊出版单位）；游艺及娱乐用品销售；电子烟雾化器（非烟草制品、不含烟草成分）销售（除依法须经批准的项目外，凭营业执照依法自主开展经营活动）
佛山市顺德区凤庭餐饮服务有限公司	存续	刘敏锋	50万人民币	-	2018-08-21	2020-01-07	2018-08-21 至 无固定期限	广东省	佛山市	顺德区	91440606MA525TXG53	91440606MA525TXG53	440681001180647	MA525TXG-5	33	有限责任公司(自然人投资或控股)	文化艺术业	-	佛山市顺德区大良德和居委会新城区彩虹路1号大信新都汇顺德店四层L4018号（住所申报）	佛山市顺德区大良德和居委会新城区彩虹路1号大信新都汇顺德店四层L4018号（住所申报）	-	13702611870	13702611870;13702481878	3085336195@qq.com	814043521@qq.com	餐饮服务（凭有效许可证经营）；文化艺术组织交流活动策划（不含演出经纪），会务服务。(依法须经批准的项目，经相关部门批准后方可开展经营活动)〓
乐得（天津）文化传播有限公司	存续	李培生	50万人民币	-	2015-03-26	2019-12-31	2015-03-26 至 2045-03-25	天津市	天津市	河西区	9.11201e+17	9.11201e+17	120104000309687	32852572-4	18	有限责任公司(自然人独资)	文化艺术业	-	天津市河西区大寺镇环岛西路11号大岛商业广场S1-205	天津市河西区大寺镇环岛西路11号大岛商业广场S1-205	-	13820966858	13820966858;15722280951;13920067529;15822867529	1440563100@qq.com	mingguan@163.com;mingguancaiwu@163.com	文化艺术业；租赁和商务服务业；批发和零售业。（依法须经批准的项目，经相关部门批准后方可开展经营活动）
苏州明度文化艺术传播有限公司	存续	倪雅敏	50万人民币	-	2018-07-19	2022-06-28	2018-07-19 至 无固定期限	江苏省	苏州市	苏州工业园区	91320594MA1WX6F50N	91320594MA1WX6F50N	320594000868573	MA1WX6F5-0	12	有限责任公司(自然人独资)	文化艺术业	-	苏州工业园区苏州大道西313号1幢301室	苏州工业园区苏州大道西313号1幢301室	-	13776111548	13776111548;13812618182;18013184382	511682503@qq.com	3620431753@qq.com	文化艺术交流活动组织策划；设计、制作、代理、发布：国内各类广告；艺术培训；出国留学信息咨询、文化信息咨询；会议服务、展览展示服务；教育软件开发；承接：网络工程；设计、销售：工艺品；市场营销策划、企业形象策划；销售：科教用品、文化用品、服装。（依法须经批准的项目，经相关部门批准后方可开展经营活动）
深圳市泽恩文化发展有限公司	存续	罗为章	50万人民币	-	2008-03-05	2021-01-04	2008-03-05 至 无固定期限	广东省	深圳市	罗湖区	9.14403e+17	9.14403e+17	440301103203604	67188424-9	10	有限责任公司(自然人独资)	文化艺术业	-	深圳市罗湖区东晓街道太白路3079号长富花园临街112号商铺	深圳市罗湖区东晓街道太白路3079号长富花园临街112号商铺	-	13530012655	13530012655;13434786645;0755-88995566	zeenad@163.com	2850450282@qq.com;810170675@qq.com;137406895@qq.com;7868533@qq.com	一般经营项目是：文化活动策划、信息咨询（不含人才中介服务及限制项目）；从事广告业务；室内外装饰工程、建筑工程的设计与施工。，许可经营项目是：
深圳一册文化传媒有限公司	存续	李强	50万人民币	-	2016-04-26	2018-06-28	2016-04-26 至 5000-01-01	广东省	深圳市	龙岗区	91440300MA5DBFG78E	91440300MA5DBFG78E	440301115921224	MA5DBFG7-8	13	有限责任公司	文化艺术业	-	深圳市龙岗区南湾街道布澜路21号联创科技园20栋1楼1号门	深圳市龙岗区南湾街道布澜路21号联创科技园20栋1楼1号门	-	13923462610	13923462610;0755-82443563	414302854@qq.com	13923452610@126.com	一般经营项目是：文化活动策划；市场营销策划；展览展示策划；企业形象策划；摄影服务（不含影视制作）；平面设计、包装设计；文化用品、工艺品的创意开发与销售；经营电子商务；数据库管理；新媒体技术开发。（法律、行政法规、国务院决定禁止的项目除外，限制的项目须取得许可后方可经营），许可经营项目是：
深圳市伯尼文化传播有限公司	存续	敬庚元	50万人民币	50万人民币	2009-05-14	2019-04-02	2009-05-14 至 无固定期限	广东省	深圳市	南山区	9.14403e+17	9.14403e+17	440301104012366	68944584-2	22	有限责任公司(自然人独资)	文化艺术业	-	深圳市南山区后海西路云海天城世家2-15#	深圳市南山区后海西路云海天城世家2-15#	www.boniedu.com	13715206729	13715206729;0755-86053532	359333171@qq.com	754392295@qq.com	一般经营项目是：文化活动策划；书法、美术、声乐、器乐培训（面积163平方米）（凭有效文化经营许可证经营）。，许可经营项目是：
纯粹（厦门）文化传播有限公司	存续	郭文转	50万人民币	50万人民币	2010-12-08	2016-12-22	2010-12-08 至 2040-12-07	福建省	厦门市	湖里区	91350206562829232Q	91350206562829232Q	350206200161274	56282923-2	10	有限责任公司(自然人投资或控股)	文化艺术业	-	厦门市湖里区园山南路292号	厦门市湖里区园山南路292号	-	13003933383	13003933383;15959283835	1148284421@qq.com	-	1、组织文化活动策划（不含演出经纪）；2、批发、零售：工艺品；3、经营各类商品和技术的进出口（不另附进出口商品目录），但国家限定公司经营或禁止进出口的商品及技术除外。
深圳市樱花树文化传播有限公司	存续	李永超	50万人民币	-	2015-08-25	2021-04-14	2015-08-25 至 5000-01-01	广东省	深圳市	福田区	91440300349938720J	91440300349938720J	440301113743987	34993872-0	11	有限责任公司	文化艺术业	-	深圳市福田区福保街道福保社区市花路8号和合仓储大厦仓储区四层412	深圳市福田区福保街道福保社区市花路8号和合仓储大厦仓储区四层412	-	18680366962	18680366962;15919835577	2550271906@qq.com	2850516570@qq.com;1662007924@qq.com;348134620@qq.com	一般经营项目是：婚纱摄影服务 ；广告策划；市场营销策划；商务信息咨询；婚庆策划；文化活动的策划；企业形象设计；投资兴办实业；国内贸易。，许可经营项目是：
广州星力模特经纪有限公司	存续	梁海锋	50万人民币	50万人民币	2009-11-06	2019-05-24	2009-11-06 至 无固定期限	广东省	广州市	越秀区	91440104696912269L	91440104696912269L	440104000039330	69691226-9	32	有限责任公司(自然人独资)	广播、电视、电影和录音制作业	广州星力广告有限公司	广州市越秀区东风中路515号1201房自编1202单元	广州市越秀区东风中路515号1201房自编1202单元	-	020-83588568	020-83588568	696912269@gzemail.cn	oscar@supermii.com	舞台表演化妆服务;体育经纪人;策划创意服务;大型活动组织策划服务（大型活动指晚会、运动会、庆典、艺术和模特大赛、艺术节、电影节及公益演出、展览等，需专项审批的活动应在取得审批后方可经营）;文化娱乐经纪人;企业形象策划服务;文化艺术咨询服务;文化研究;模特服务;摄影服务;个人形象设计服务;演出经纪代理服务
广州市绿水滴文化发展有限公司	存续	邓惠仪	50万人民币	-	2019-12-05	2022-03-29	2019-12-05 至 无固定期限	广东省	广州市	番禺区	91440101MA5D2KJF7A	91440101MA5D2KJF7A	440126003408172	MA5D2KJF-7	18	有限责任公司(自然人投资或控股)	文化艺术业	广州市绿水滴文化旅游发展有限公司	广州市番禺区沙湾镇西村坑博街36号	广州市番禺区沙湾镇西村坑博街36号	www.greenwaterdrop.com	13719271239	13719271239;13246492204	13719271239@qq.com	460669974@qq.com	艺（美）术品、收藏品鉴定评估服务;企业管理咨询;礼仪服务;物业服务评估;品牌管理;项目策划与公关服务;办公服务;面向家长实施的家庭教育咨询服务;中草药种植;水果种植;园艺产品种植;花卉种植;蔬菜种植;薯类种植;谷物种植;技术服务、技术开发、技术咨询、技术交流、技术转让、技术推广;创业空间服务;露营地服务;树木种植经营;与农业生产经营有关的技术、信息、设施建设运营等服务;农业专业及辅助性活动;农业生产托管服务;农业园艺服务;农作物栽培服务;科普宣传服务;幼儿园外托管服务（不含餐饮、住宿、文化教育培训）;中小学生校外托管服务（不含餐饮、住宿、文化教育培训）;餐饮管理;互联网设备销售;互联网销售（除销售需要许可的商品）;体验式拓展活动及策划;休闲观光活动;休闲娱乐用品设备出租;台球活动;健身休闲活动;组织体育表演活动;体育健康服务;体育保障组织;体育竞赛组织;旅游开发项目策划咨询;农村民间工艺…
广州巧儿文化传播有限责任公司	存续	关兆晖	50万人民币	-	2017-04-07	2023-03-31	2017-04-07 至 无固定期限	广东省	广州市	海珠区	91440101MA59L9HG2Y	91440101MA59L9HG2Y	440105000597507	MA59L9HG-2	16	有限责任公司(自然人独资)	文化艺术业	-	广州市海珠区现代一街32、36号全部（部位：自编之五、自编之六）	广州市海珠区现代一街32、36号全部（部位：自编之五、自编之六）	-	13580400580	13580400580	13580400580@qq.com	-	幼儿园外托管服务（不含餐饮、住宿、文化教育培训）;中小学生校外托管服务（不含餐饮、住宿、文化教育培训）;居民日常生活服务;托育服务;家政服务;露营地服务;办公设备租赁服务;休闲娱乐用品设备出租;体育用品设备出租;文化用品设备出租;图书出租;音像制品出租;信息咨询服务（不含许可类信息咨询服务）;市场营销策划;健康咨询服务（不含诊疗服务）;体育赛事策划;广告设计、代理;会议及展览服务;旅行社服务网点旅游招徕、咨询服务;办公服务;图文设计制作;翻译服务;项目策划与公关服务;认证咨询;自费出国留学中介服务;旅游开发项目策划咨询;自费出国留学中介服务;教育教学检测和评价活动;招生辅助服务;业务培训（不含教育培训、职业技能培训等需取得许可的培训）;文艺创作;艺（美）术品、收藏品鉴定评估服务;文化场馆管理服务;体育竞赛组织;体育保障组织;健身休闲活动;体育中介代理服务;组织体育表演活动;文化娱乐经纪人…
深圳东风华艺文化传播有限公司	存续	何宗超	50万人民币	50万人民币	2012-04-10	2022-04-13	2012-04-10 至 无固定期限	广东省	深圳市	罗湖区	91440300594348273Y	91440300594348273Y	440306106136251	59434827-3	24	有限责任公司(自然人独资)	文化艺术业	-	深圳市罗湖区南湖街道嘉宾路国际商业大厦东座1209	深圳市罗湖区南湖街道嘉宾路国际商业大厦东座1209	www.hfy163.com	18138409856	18138409856;13682514194;0755-27924139;13418529631;0755-25872576;13316965365;13590121448	1461673907@qq.com	598498152@qq.com;36845857216@qq.com	一般经营项目是：音乐、舞蹈、美术、乐器培训；舞台灯光设备、舞台音响设备的租赁；舞台的设计；音箱乐器的批发与零售；文化活动策划、市场营销策划、礼仪策划、企业形象策划。（企业经营涉及前置性行政许可的，须取得前置性行政许可文件后方可经营），许可经营项目是：演出经纪。
上海隆创文化传播有限公司	存续	谢晓亮	50万人民币	50万人民币	2011-05-24	2021-05-13	2011-05-24 至 2051-05-23	上海市	上海市	嘉定区	91310114575829637G	91310114575829637G	310114002272810	57582963-7	15	有限责任公司(自然人投资或控股)	文化艺术业	-	上海市嘉定区科福路358_368号4幢1层E区J8330室	上海市嘉定区科福路358_368号4幢1层E区J8330室	www.longorigin.com	13501697283	13501697283	542475882@qq.com	2427773690@qq.com	设计、制作、代理、发布各类广告，企业形象策划，文化艺术交流策划，展览展示服务，会务服务，公关活动组织策划，体育赛事策划，计算机软硬件技术领域内的技术开发，室内外装潢工程，礼仪服务，摄影服务（除冲扩），商务咨询，服装设计，广告材料（除危险化学品）、工艺礼品、体育用品的销售，电子商务（不得从事增值电信、金融业务）。【依法须经批准的项目，经相关部门批准后方可开展经营活动】
江阴龙吟文化艺术有限公司	存续	程佩龙	50万人民币	-	2017-10-27	2019-11-25	2017-10-27 至 2047-10-26	江苏省	无锡市	江阴市	91320281MA1T6FTY1H	91320281MA1T6FTY1H	320281000693786	MA1T6FTY-1	17	有限责任公司(自然人独资)	文化艺术业	-	江阴市新桥镇康定路126号	江阴市新桥镇康定路126号	-	15852643338	15852643338;18262206890	397356526@qq.com	2539745366@qq.com	组织文化艺术交流、策划；拓展训练；文化创意服务；企业形象策划；公共活动策划；会议及展览服务；礼仪服务；市场营销策划；企业管理咨询（不含投资咨询）；文具用品、工艺品、电子产品、服装、鞋帽、化妆品、生鲜食用农产品、办公用品的销售；乐器及配件的销售、维修；乐器租赁。艺术（辅导）培训（不含发证、不含国家统一认可的职业证书类培训）；国内旅游业务。（依法须经批准的项目，经相关部门批准后方可开展经营活动）
阳台集英（杭州）文化创意有限责任公司	存续	叶海婴	50万人民币	8.71726万人民币	2020-08-13	2022-07-11	2020-08-13 至 9999-09-09	浙江省	杭州市	西湖区	91330106MA2J0N545W	91330106MA2J0N545W	330106000961941	MA2J0N54-5	10	有限责任公司(自然人投资或控股)	文化艺术业	-	浙江省杭州市西湖区翠苑街道翠苑新村三区11幢5单元配套用房477室	浙江省杭州市西湖区转塘街道龙门坎小和山14号	-	13758226018	13758226018	1306419569@qq.com	-	一般项目：组织文化艺术交流活动；工艺美术品及收藏品零售（象牙及其制品除外）；专业设计服务；平面设计；工业设计服务；玩具、动漫及游艺用品销售；艺（美）术品、收藏品鉴定评估服务；玩具销售(除依法须经批准的项目外，凭营业执照依法自主开展经营活动)。
北京元和美加广告有限公司	存续	李勇	50万人民币	50万人民币	2010-09-02	2017-06-20	2010-09-02 至 2040-09-01	北京市	北京市	昌平区	91110114562129666C	91110114562129666C	110114013194375	56212966-6	14	有限责任公司(自然人投资或控股)	文化艺术业	-	北京市昌平区城北街道五街道署胡同22号	北京市昌平区城北街道五街道署胡同22号	-	18601286351	18601286351;13911389301	781317384@qq.com	592813657@qq.com	设计、制作、代理、发布广告；经济信息咨询（不含中介服务）；电脑动画设计；装饰设计；图文设计；技术咨询；会议服务；承办展览展示；摄影服务。（依法须经批准的项目，经相关部门批准后依批准的内容开展经营活动。）
西安畅游吧文化传播有限公司	存续	王翊翀	50万人民币	-	2019-09-27	2019-09-27	2019-09-27 至 无固定期限	陕西省	西安市	灞桥区	91610111MA6X5KD96U	91610111MA6X5KD96U	610111100087401	MA6X5KD9-6	11	有限责任公司(自然人独资)	文化艺术业	-	陕西省西安市灞桥区长乐东路香王社区商铺二楼2-8、2-9号	陕西省西安市灞桥区长乐东路香王社区商铺二楼2-8、2-9号	-	13389292830	13389292830	13389292830@139.com	-	文化传播咨询服务；文化艺术交流策划；会议会展会务服务；婴幼儿游泳服务；企业营销策划；企业管理咨询；企业形象设计；系统内部员工培训；玩具的设计及销售；婴幼儿服装、母婴用品、文化用品销售。（依法须经批准的项目，经相关部门批准后方可开展经营活动）
北京太漂亮传媒有限公司	存续	卢俊	50万人民币	20万人民币	2017-04-06	2023-06-01	2017-04-06 至 2037-04-05	北京市	北京市	朝阳区	91110105MA00D9J11Y	91110105MA00D9J11Y	110105023233014	MA00D9J1-1	14	有限责任公司(自然人投资或控股)	广播、电视、电影和录音制作业	北京直径商贸有限公司	北京市朝阳区酒仙桥路10号院36号楼1层1093室	北京市朝阳区金台西路8号2幢四层4080	-	010-64754581	010-64754581	1097966370@qq.com	445495665@qq.com	广播电视节目制作；互联网信息服务；销售食品；从事互联网文化活动；出版物零售；出版物批发；设计、制作、代理、发布广告；文艺创作；组织文化艺术交流活动（不含演出）；销售计算机、软件及辅助设备、厨房及卫生间用具、通讯设备、钟表、眼镜、化妆品、文具用品、鞋帽箱包、家具、日用品、工艺品、电子产品、针纺织品；软件开发；技术开发；技术转让；技术咨询；技术服务；经济贸易咨询；会议服务；数据处理；计算机系统服务；企业策划。（市场主体依法自主选择经营项目，开展经营活动；广播电视节目制作、互联网信息服务、销售食品、从事互联网文化活动、出版物零售、出版物批发以及依法须经批准的项目，经相关部门批准后依批准的内容开展经营活动；不得从事国家和本市产业政策禁止和限制类项目的经营活动。）
泉州市长博文化发展有限公司	存续	金林博	50万人民币	-	2020-09-04	2023-05-09	2020-09-04 至 2030-09-03	福建省	泉州市	晋江市	91350582MA34LHDN8X	91350582MA34LHDN8X	350582100862068	MA34LHDN-8	14	有限责任公司(自然人投资或控股)	文化艺术业	-	福建省泉州市晋江市梅岭街道梅山社区梅岭路268号云鲸产业园C栋101	福建省泉州市晋江市梅岭街道梅山社区梅岭路268号云鲸产业园C栋101	-	18857743320	18857743320;15880998375;18950490153	80860411@qq.com	-	一般项目：组织文化艺术交流活动；市场营销策划；文艺创作；住房租赁；非居住房地产租赁；品牌管理；服装服饰批发；服装服饰零售；鞋帽批发；鞋帽零售（除依法须经批准的项目外，凭营业执照依法自主开展经营活动）许可项目：演出经纪（依法须经批准的项目，经相关部门批准后方可开展经营活动，具体经营项目以相关部门批准文件或许可证件为准）
仙居县大卫世纪城影院有限公司	存续	吴凌云	50万人民币	50万人民币	2014-10-21	2023-03-21	2014-10-21 至 2034-10-20	浙江省	台州市	仙居县	91331024307691475G	91331024307691475G	331024000045607	30769147-5	18	有限责任公司(自然人独资)	广播、电视、电影和录音制作业	-	浙江省台州市仙居县福应街道晨曦路216号大卫文化广场1幢301室、401室、501室	浙江省台州市仙居县福应街道晨曦路216号大卫文化广场1幢301室、401室、501室	-	18815230110	18815230110;0576-87788001;0576-87951666;15068112777	191531681@qq.com	-	许可项目：电影放映(依法须经批准的项目，经相关部门批准后方可开展经营活动，具体经营项目以审批结果为准)。一般项目：广告设计、代理；广告制作；广告发布；会议及展览服务；小食杂店（三小行业）(除依法须经批准的项目外，凭营业执照依法自主开展经营活动)。
青岛钉子云数字传媒有限公司	存续	孙中雪	50万人民币	-	2021-08-05	2021-08-05	2021-08-05 至 无固定期限	山东省	青岛市	市北区	91370203MA94LL3G98	91370203MA94LL3G98	370203230872665	MA94LL3G-9	15	其他有限责任公司	广播、电视、电影和录音制作业	-	山东省青岛市市北区昆山路17号3号楼1509户	山东省青岛市市北区昆山路17号3号楼1509户	-	18661705406	18661705406	mahongyuan@og.com.cn	-	一般项目：数字文化创意软件开发；互联网数据服务；互联网销售（除销售需要许可的商品）；软件开发；市场营销策划；信息咨询服务（不含许可类信息咨询服务）；图文设计制作；平面设计；数字文化创意内容应用服务；广告设计、代理；广告制作；广告发布（非广播电台、电视台、报刊出版单位）；办公服务；打字复印；家政服务。（除依法须经批准的项目外，凭营业执照依法自主开展经营活动）
深圳市青田影社文化传播有限公司	存续	杨莉莉	50万人民币	3万人民币	2013-05-28	2023-06-28	2013-05-28 至 5000-01-01	广东省	深圳市	罗湖区	91440300069282739T	91440300069282739T	440301107359917	06928273-9	10	有限责任公司（自然人独资）	文化艺术业	-	深圳市罗湖区黄贝街道爱国路2003号怡景花园牡丹径B2	深圳市罗湖区黄贝街道爱国路2003号怡景花园牡丹径B2	-	13902480912	13902480912;13682469186	554206717@qq.com	-	一般经营项目是：文化艺术活动策划；计算机软硬件技术开发与销售（不含限制项目）;摄影服务；从事广告业务；个人形象设计；婚纱礼服租赁；国内贸易（法律、行政法规、国务院决定规定在登记前须经批准的项目除外）。，许可经营项目是：电脑图文设计。货物进出口。（依法须经批准的项目，经相关部门批准后方可开展经营活动，具体经营项目以相关部门批准文件或许可证件为准）
松原市雅湾印象宾馆有限公司	存续	张连生	50万人民币	50万人民币	2016-03-18	2022-01-07	2016-03-18 至 无固定期限	吉林省	松原市	宁江区	91220700MA0Y4AA19T	91220700MA0Y4AA19T	220700200112038	MA0Y4AA1-9	12	有限责任公司(自然人投资或控股)	娱乐业	-	吉林省松原市宁江区锦江大街汇金广场4#楼（56幢）	吉林省松原市宁江区锦江大街汇金广场	-	0438-5185858	0438-5185858;18843854576	225558@qq.com	674699803@qq.com;154815858@qq.com	正餐服务、住宿服务、足疗服务、健身服务、烟酒零售、会议及展览服务。（依法须经批准的项目，经相关部门批准后方可开展经营活动）
深圳市晶翠良缘珠宝文化传播有限公司	存续	方超	50万人民币	-	2014-01-24	2019-06-11	2014-01-24 至 5000-01-01	广东省	深圳市	南山区	9.14403e+17	9.14403e+17	440301108751261	08826889-5	10	有限责任公司(自然人独资)	文化艺术业	-	深圳市南山区粤海街道海印长城一期海德二道225号	深圳市南山区粤海街道海印长城一期海德二道225号	-	18823446011	18823446011;13510439142;0755-61335611;0755-61335352	3168294456@qq.com	1404869560@qq.com	一般经营项目是：文化活动策划；展会策划；市场营销策划；商务信息咨询；玉石、翡翠、珠宝首饰、黄金制品、k金制品、工艺品的设计及销售批发；国内贸易。，许可经营项目是：
上海弘闻阁文化传播有限公司	存续	孙红林	50万人民币	-	2014-04-28	2020-06-11	2014-04-28 至 2044-04-27	上海市	上海市	浦东新区	91310115301331014L	91310115301331014L	310115002297410	30133101-4	18	有限责任公司(自然人投资或控股)	文化艺术业	-	上海市浦东新区博兴路641、643、645号1-2层	上海市浦东新区博兴路641、643、645号1-2层	-	021-61310333	021-61310333;15165913333	siduanhongwen@163.com	15165913333@163.com	一般项目：组织文化艺术交流活动，商务信息咨询（不含投资类咨询），图文设计制作，市场营销策划，社会经济咨询服务，会议及展览服务，礼仪服务，企业形象策划，个人商务服务，摄影扩印服务，企业管理，建筑装潢材料、办公用品、日用百货、数码设备、电子产品、纸制品的销售，文化艺术辅导。（除依法须经批准的项目外，凭营业执照依法自主开展经营活动）
佛山崇艺文化艺术交流有限公司	存续	倪华伟	50万人民币	50万人民币	2017-12-07	2021-06-29	2017-12-07 至 无固定期限	广东省	佛山市	顺德区	91440606MA513WAW63	91440606MA513WAW63	440681001058206	MA513WAW-6	10	有限责任公司(自然人投资或控股)	文化艺术业	-	佛山市顺德区伦教三洲新圩路13A号	佛山市顺德区伦教三洲新圩路13A号	-	13926009621	13926009621;0757-22212121	79732333@qq.com	1626283833@qq.com	文化艺术交流，文化艺术创作，文化艺术咨询，大型活动组织策划，会议及展览服务，创意策划，企业形象策划，企业管理咨询，科技信息咨询，教育咨询服务，艺术培训（不含升学考试相关培训、学历培训）；销售：美术用品；房屋租赁、场地租赁（不含仓储）；餐饮服务。（依法须经批准的项目，经相关部门批准后方可开展经营活动。）(依法须经批准的项目，经相关部门批准后方可开展经营活动)〓
广州派睿文化传播有限公司	存续	肖薇	50万人民币	50万人民币	2016-09-21	2021-12-08	2016-09-21 至 无固定期限	广东省	广州市	番禺区	91440101MA59EXP0X6	91440101MA59EXP0X6	440106001682143	MA59EXP0-X	13	其他有限责任公司	文化艺术业	-	广州市番禺区大石街石北工业路684号12栋1010A单元	广州市番禺区大石街石北工业路684号12栋1010A单元	-	13615133684	13615133684	a15302287003@163.com	13615133684@139.com;zms1162537654@qq.com	文艺创作;企业管理;企业形象策划;市场营销策划;专业设计服务;工业设计服务;广告设计、代理;财务咨询;教育咨询服务（不含涉许可审批的教育培训活动）;图文设计制作;咨询策划服务;国内贸易代理
成都红晟文化传播有限公司	存续	张鹏程	50万人民币	5.5万人民币	2020-08-10	2023-04-06	2020-08-10 至 无固定期限	四川省	成都市	-	91510100MA67M66410	91510100MA67M66410	510110002184852	MA67M664-1	17	有限责任公司(自然人投资或控股)	文化艺术业	-	四川省成都市天府新区华阳街道天府大道南段888号	成都天府新区天府大道南段88号	-	15308010887	15308010887	303134208@qq.com	-	文化艺术交流活动组织策划服务；文艺创作服务；摄影服务；舞台艺术创作服务；文化艺术咨询服务；企业管理咨询服务；机械设备经营租赁。（依法须经批准的项目，经相关部门批准后方可开展经营活动）
杭州美洋阳文化艺术有限公司	存续	刘畅	50万人民币	50万人民币	2019-05-28	2021-10-22	2019-05-28 至 9999-09-09	浙江省	杭州市	萧山区	91330109MA2GMLRY2A	91330109MA2GMLRY2A	330181001066812	MA2GMLRY-2	11	有限责任公司(自然人投资或控股)	娱乐业	-	浙江省杭州市萧山区北干街道市心中路888号1608室	浙江省杭州市萧山区北干街道市心中路888号1608室	-	13588342178	13588342178	814151618@qq.com	-	服务:文化艺术交流活动策划(除演出及演出中介),舞蹈培训，美术培训,书法培训,乐器培训,声乐培训,企业形象策划,商务信息咨询(除商品中介),礼仪服务,成年人的非证书劳动职业技能培训；销售:乐器、工艺美术品**(依法须经批准的项目,经相关部门批准后方可开展经营活动)（依法须经批准的项目，经相关部门批准后方可开展经营活动）
深圳市鹏龙文化传播有限公司	存续	杨雄希	50万人民币	50万人民币	2013-07-30	2021-01-19	2013-07-30 至 5000-01-01	广东省	深圳市	龙岗区	9.14403e+17	9.14403e+17	440307107694832	07516337-3	12	有限责任公司	文化艺术业	-	深圳市龙岗区布吉街道东方半岛社区景园路1号综合楼128	深圳市龙华新区东环一路210号山咀头一栋三楼	-	18902859256	18902859256	18902859256@139.com	huirongsz@163.com;850528353@qq.com;2771300804@qq.com	一般经营项目是：文化传播；从事广告业务；文化活动策划；信息咨询；舞蹈培训；乐器培训；棋艺培训；跆拳道及武术的培训；计算机软硬件上门维修；国内贸易，许可经营项目是：
徐州童星缘文化传播有限公司	存续	周峰	50万人民币	-	2016-07-22	2022-06-08	2016-07-22 至 2036-07-21	江苏省	徐州市	泉山区	91320311MA1MQ9KU88	91320311MA1MQ9KU88	320311000184544	MA1MQ9KU-8	15	有限责任公司(自然人独资)	文化艺术业	-	徐州市泉山区段庄广场西侧西城华庭4号楼1-606	徐州市泉山区段庄广场西侧西城华庭4号楼1-606	-	0516-83770555	0516-83770555;13685136985;15705208464;13645213058;18852159688	2405677055@qq.com	-	文化艺术交流活动策划；国内教育咨询服务；国内广告设计、制作、发布、代理；多媒体设备、音响设备安装、销售；摄影摄像服务；庆典礼仪服务；美术设计；图文设计、制作；商务咨询服务。（依法须经批准的项目，经相关部门批准后方可开展经营活动）
清远市民族歌舞团演艺有限公司	存续	刘雪萍	50万人民币	50万人民币	2013-09-30	2016-05-26	2013-09-30 至 无固定期限	广东省	清远市	清城区	9.14418e+17	9.14418e+17	441800000077225	08106842-8	15	有限责任公司（非自然人投资或控股的法人独资）	文化艺术业	-	清远市清城区东城街道办事处蟠龙村委会清远职业技术学院内西6栋307	清远市清城区东城街道办事处蟠龙村委会清远职业技术学院内西6栋307	-	0763-3936988	0763-3936988;0763-3936226;0763-3936841;13926660562;15813240840	470952704@qq.com	450869750@qq.com;cwkluoaijing@163.com	企业策划，影视策划，旅游、文化艺术信息咨询，企业管理咨询，影视设备技术支持、技术服务，文化艺术交流活动策划，广告代理，艺术培训，舞台灯光、音响、设备、主持服务，文艺演出，活动策划。（涉及许可经营的项目凭有效的许可证经营）(依法须经批准的项目，经相关部门批准后方可开展经营活动)〓
贵州嗓嘎文化保护咨询服务有限公司	存续	张巍	50万人民币	50万人民币	2014-09-29	2022-07-12	2014-09-29 至 2024-09-29	贵州省	贵阳市	南明区	91520102314232074T	91520102314232074T	520102000686007	31423207-4	10	有限责任公司(自然人独资)	广播、电视、电影和录音制作业	贵州斯嘉丽特艺术教育咨询有限公司	贵州省贵阳市经济开发区黄河街道办事处珠江路70号贵阳恒大翡翠华庭第3栋21层13号、14号	贵州省贵阳市经济开发区黄河街道办事处珠江路70号贵阳恒大翡翠华庭第3栋21层13号、14号	-	0851-88569101	0851-88569101;0851-85865253;15185003077;13885004412;13985429677;0139-5189316	1640474609@qq.com	1640474608@qq.com;496133952@qq.com;1010541874@qq.com;2801628617@qq.com	法律、法规、国务院决定规定禁止的不得经营；法律、法规、国务院决定规定应当许可（审批）的，经审批机关批准后凭许可（审批）文件经营;法律、法规、国务院决定规定无需许可（审批）的，市场主体自主选择经营。（信息技术咨询服务；非物质文化遗产保护；文物文化遗址保护服务；史料、史志编辑服务；文艺创作；摄像及视频制作服务；电影摄制服务；电影制片；广播电视节目制作经营；信息网络传播视听节目；专业设计服务；广告设计、代理；广告制作；广告发布；平面设计；图文设计制作；摄影扩印服务；会议及展览服务；娱乐性展览；组织文化艺术交流活动；组织体育表演活动；体验式拓展活动及策划；旅游业务；休闲观光活动；露营地服务；农村民间工艺及制品、休闲农业和乡村旅游资源的开发经营；旅游开发项目策划咨询；礼仪服务；个人商务服务；规划设计管理；文化场馆管理服务；品牌管理；其他文化艺术经纪代理；工艺美术品及收藏品零售（象牙及其制品除外）；…
东营市路人文化传媒有限公司	存续	王立根	50万人民币	50万人民币	2012-03-26	2022-08-24	2012-03-26 至 2032-03-26	山东省	东营市	东营区	91370502592634946G	91370502592634946G	370502200038318	59263494-6	20	有限责任公司(自然人投资或控股)	娱乐业	-	东营区西三路152号	东营区西三路152号	-	15105466579	15105466579;15166284682;0546-8200271;15006886671;13954649856	1312063452@qq.com	-	一般项目：组织文化艺术交流活动；办公用品销售；文具用品零售；体育用品及器材零售；服装服饰零售；五金产品零售；计算机软硬件及辅助设备零售；日用百货销售；劳动保护用品销售；电子产品销售；工艺美术品及礼仪用品销售（象牙及其制品除外）；通讯设备销售；家具销售；会议及展览服务；企业形象策划；广告制作；广告设计、代理；广告发布；礼品花卉销售；箱包销售；照相机及器材销售；图文设计制作；打字复印；针纺织品销售；卫生用品和一次性使用医疗用品销售；水产品零售。（除依法须经批准的项目外，凭营业执照依法自主开展经营活动）许可项目：出版物批发；出版物零售；食品销售；餐饮服务（不产生油烟、异味、废气）。（依法须经批准的项目，经相关部门批准后方可开展经营活动，具体经营项目以相关部门批准文件或许可证件为准）
吉林省海浈蓝文化传媒有限公司	存续	陈振扬	50万人民币	-	2021-09-23	2022-10-10	2021-09-23 至 无固定期限	吉林省	长春市	南关区	91220100MA84X7L593	91220100MA84X7L593	220108110027738	MA84X7L5-9	13	有限责任公司(自然人投资或控股)	文化艺术业	-	长春市经济开发区万豪世纪广场第A＃B＃C＃D＃E＃F＃幢1307号房	长春市经开区万豪世纪广场第A#B#C#D#E#F##	-	18626726661	18626726661;13204310778	992879603@qq.com	-	一般项目：广告设计、代理；广告制作；广告发布；数字内容制作服务（不含出版发行）；礼仪服务；摄像及视频制作服务；软件开发；企业管理咨询；企业形象策划；平面设计；个人商务服务；会议及展览服务；体育赛事策划；业务培训（不含教育培训、职业技能培训等需取得许可的培训）；组织文化艺术交流活动；信息咨询服务（不含许可类信息咨询服务）；婚庆礼仪服务；文艺创作；信息技术咨询服务；食品销售（仅销售预包装食品）；食品互联网销售（仅销售预包装食品）；农副产品销售；服装服饰零售；日用百货销售。（除依法须经批准的项目外，凭营业执照依法自主开展经营活动）许可项目：互联网信息服务；演出经纪。（依法须经批准的项目，经相关部门批准后方可开展经营活动，具体经营项目以相关部门批准文件或许可证件为准）
北京龙吟雅风视觉艺术中心	存续	唐华伟	50万人民币	50万人民币	2003-01-20	2023-05-24	2003-01-20 至 无固定期限	北京市	北京市	朝阳区	9.11101e+17	9.11101e+17	110105005268474	74672686-0	12	股份合作制	文化艺术业	-	北京市朝阳区望京园603号楼6层705	北京市朝阳区金田公园路36号C区C1幢二层2021	http://www.art579.com/	13611210805	13611210805;010-84803122	2966203343@qq.com	zwj11052067@126.com	组织文化艺术交流活动（不含演出）；承办展览展示活动；企业形象策划；电脑图文设计、制作；资料编辑；图书编辑；经济信息咨询（不含中介服务）；科技产品的技术开发、技术培训；文艺创作；销售工艺品、文具用品、日用品。（市场主体依法自主选择经营项目，开展经营活动；以及依法须经批准的项目，经相关部门批准后依批准的内容开展经营活动；不得从事国家和本市产业政策禁止和限制类项目的经营活动。）
苏州肆拾度文化传媒有限公司	存续	张恒艺	50万人民币	-	2016-05-17	2022-08-17	2016-05-17 至 无固定期限	江苏省	苏州市	苏州工业园区	91320594MA1MKYB511	91320594MA1MKYB511	320594000559874	MA1MKYB5-1	12	有限责任公司(自然人投资或控股)	文化艺术业	-	中国（江苏）自由贸易试验区苏州片区苏州工业园区若水路388号B101室-133（集群登记）	中国（江苏）自由贸易试验区苏州片区苏州工业园区若水路388号B101室-133（集群登记）	-	18626114556	18626114556;18662192088	1198176868@qq.com	1198176869@qq.com;18662192088@163.com;876350316@qq.com	设计、制作、代理：国内各类广告；文化艺术交流活动策划、企业形象策划、摄影摄像服务；电脑图文设计与制作、标识标牌设计、网站建设、展览展示服务、会务服务、礼仪庆典服务。（依法须经批准的项目，经相关部门批准后方可开展经营活动）
深圳市梦想屋文化传播有限公司	存续	王凤岗	50万人民币	50万人民币	2012-09-17	2023-05-23	2012-09-17 至 无固定期限	广东省	深圳市	龙华区	91440300053967856Q	91440300053967856Q	440301106562016	05396785-6	17	有限责任公司	广播、电视、电影和录音制作业	深圳梦想屋文化传播有限公司	深圳市龙华区民治街道民治社区梅花山庄 欣梅园E3栋101	深圳市罗湖区莲塘街道罗沙路新世界四季御园第四层401-2号	-	18926759821	18926759821;13428958387;15889769320	413141427@qq.com	2355353642@qq.com;834758650@qq.com	一般经营项目是：摄影摄像；文化活动策划、展览展示策划；婚庆策划；从事广告业务。(法律、行政法规、国务院决定规定在登记前须经批准的项目除外，法律、行政法规限制的项目须取得许可后方可经营），许可经营项目是：摄影、化妆师的培训。
深圳市西五文化发展有限公司	存续	卢艺方	50万人民币	50万人民币	2015-11-25	2023-03-03	2015-11-25 至 5000-01-01	广东省	深圳市	宝安区	91440300358799419Q	91440300358799419Q	440306114447540	35879941-9	17	有限责任公司	文化艺术业	-	深圳市宝安区沙井街道沙井路168号中熙广场沙井京基百纳广场四楼412/413号商铺	深圳市宝安区沙井街道沙井路168号中熙广场沙井京基百纳广场四楼412/413号商铺	-	15766164898	15766164898;18118738469;0755-23013959;13751016991;13715396987	276224291@qq.com	276224191@qq.com;542266421@qq.com;43455632@qq.com;20445462@qq.com	一般经营项目是：组织文化艺术交流活动；教育咨询服务（不含涉许可审批的教育培训活动）；信息咨询服务（不含许可类信息咨询服务）；游乐园服务；健康咨询服务（不含诊疗服务）；工艺美术品及收藏品批发（象牙及其制品除外）。（除依法须经批准的项目外，凭营业执照依法自主开展经营活动），许可经营项目是：
北京南流景数字科技有限公司	存续	任卓淇	50万人民币	-	2020-10-16	2022-07-13	2020-10-16 至 2050-10-15	北京市	北京市	东城区	91110101MA01WGFP6K	91110101MA01WGFP6K	110101029649939	MA01WGFP-6	14	其他有限责任公司	文化艺术业	北京震霖文化传媒有限公司	北京市北京经济技术开发区荣华北路2号院2号楼2层202	北京市北京经济技术开发区荣华北路2号院2号楼2层202	ogmzlcm.com	010-65189618	010-65189618	835410443@qq.com	153432608@qq.com	一般项目：技术服务、技术开发、技术咨询、技术交流、技术转让、技术推广；食品销售（仅销售预包装食品）；组织文化艺术交流活动；化妆品批发；服装服饰批发；日用品销售；家用电器销售；珠宝首饰批发；钟表销售；眼镜销售（不含隐形眼镜）；箱包销售；家具销售；建筑材料销售；电子产品销售；礼品花卉销售；信息咨询服务（不含许可类信息咨询服务）；第一类医疗器械销售；第二类医疗器械销售；会议及展览服务；广告发布；企业形象策划；企业管理咨询；教育咨询服务（不含涉许可审批的教育培训活动）；文化娱乐经纪人服务。（除依法须经批准的项目外，凭营业执照依法自主开展经营活动）许可项目：广播电视节目制作经营。（依法须经批准的项目，经相关部门批准后方可开展经营活动，具体经营项目以相关部门批准文件或许可证件为准）（不得从事国家和本市产业政策禁止和限制类项目的经营活动。）
北京舞霖精灵国际文化艺术有限公司	存续	高跃温	50万人民币	-	2018-10-16	2023-02-27	2018-10-16 至 无固定期限	北京市	北京市	朝阳区	91110105MA01F3Q97J	91110105MA01F3Q97J	110105026110372	MA01F3Q9-7	11	有限责任公司(自然人投资或控股)	文化艺术业	-	北京市朝阳区利泽西园112号楼2层201-1	北京市朝阳区利泽西园112号楼2层201-1	-	15810053841	15810053841;15930998095;15611302812;0138-1115172	15810053841@163.com	2912527049@qq.com;lansye1106@126.com	文艺创作；教育咨询；技术开发、技术推广、技术转让、技术咨询、技术服务；版权贸易；影视策划；组织文化艺术交流活动（不含演出）；组织文化艺术交流活动（不含演出）；体育运动项目经营（高危险性运动项目除外）；销售服装、鞋帽、体育用品、文具用品、乐器；票务代理（不含航空机票销售代理）；承办展览展示活动；摄影扩印服务；翻译服务；会议服务；电脑图文设计、制作。（企业依法自主选择经营项目，开展经营活动；广播电视节目制作以及依法须经批准的项目，经相关部门批准后依批准的内容开展经营活动；不得从事本市产业政策禁止和限制类项目的经营活动。）
上海盈藏文化传播有限公司	存续	黄凌玉	50万人民币	15.46万人民币	2018-03-12	2022-11-15	2018-03-12 至 无固定期限	上海市	上海市	崇明区	91310230MA1K0H5K9M	91310230MA1K0H5K9M	310230001606266	MA1K0H5K-9	17	有限责任公司（自然人独资）	文化艺术业	-	上海市崇明区建设镇蟠南村五队530号3幢107室	上海市浦东新区张东路1387号8幢三楼西面	-	021-58885219	021-58885219;021-58885637;15000212891	admin@yingzang.cn	-	一般项目：组织文化艺术交流活动；会议及展览服务；信息咨询服务（不含许可类信息咨询服务）；企业管理；企业形象策划；市场主体登记注册代理；信息系统运行维护服务；数据处理和存储支持服务；财务咨询；物业管理；人力资源服务（不含职业中介活动、劳务派遣服务）；花卉绿植租借与代管理；礼品花卉销售；农业园艺服务；工艺美术品及礼仪用品销售（象牙及其制品除外）；办公用品销售；日用百货销售；计算机软硬件及辅助设备零售；广告设计、代理；平面设计；非居住房地产租赁。（除依法须经批准的项目外，凭营业执照依法自主开展经营活动）许可项目：代理记账；食品销售【分支机构经营】；餐饮服务【分支机构经营】。（依法须经批准的项目，经相关部门批准后方可开展经营活动，具体经营项目以相关部门批准文件或许可证件为准）
烟台有年味文化传播有限公司	存续	庞年振	50万人民币	-	2020-06-03	2023-05-04	2020-06-03 至 无固定期限	山东省	烟台市	牟平区	91370602MA3T6YTB9B	91370602MA3T6YTB9B	370602200653998	MA3T6YTB-9	22	有限责任公司(自然人投资或控股)	文化艺术业	-	山东省烟台市牟平区滨海东路601号龙湖葡醍海湾B-53-105	山东省烟台市芝罘区奇山南街17-2-1号	-	18340005275	18340005275	18340005275@163.com	-	一般项目：组织文化艺术交流活动；市场营销策划；企业形象策划；咨询策划服务；会议及展览服务；摄像及视频制作服务；数字创意产品展览展示服务；个人互联网直播服务；文艺创作；专业设计服务；图文设计制作；广告设计、代理；广告制作；广告发布；新鲜蔬菜批发；新鲜蔬菜零售；新鲜水果批发；新鲜水果零售；水产品批发；水产品零售；国内贸易代理；卫生用品和一次性使用医疗用品销售；日用百货销售；母婴用品销售；家居用品销售。（除依法须经批准的项目外，凭营业执照依法自主开展经营活动）许可项目：食品销售。（依法须经批准的项目，经相关部门批准后方可开展经营活动，具体经营项目以相关部门批准文件或许可证件为准）
广州丹云文化传播有限公司	存续	陈丹云	50万人民币	-	2018-09-04	2022-12-08	2018-09-04 至 无固定期限	广东省	广州市	南沙区	91440101MA5CBPMY3E	91440101MA5CBPMY3E	440110000719230	MA5CBPMY-3	13	有限责任公司(自然人独资)	文化艺术业	-	广州市南沙区中景四街3号、4号105房	广州市南沙区中景四街3号、4号105房	-	18824133553	18824133553;18922783116;13928810172	875152078@qq.com	1518215629@qq.com	文艺创作服务;雕刻艺术创作服务;绘画艺术创作服务;书法篆刻创作服务;艺（美）术创作服务;艺（美）术装裱、封装服务;艺术表演场馆管理服务;舞台表演艺术指导服务;舞台表演安全保护服务;舞台表演美工服务;舞台表演道具服务;舞台表演化妆服务;舞台灯光、音响设备安装服务;舞台安装、搭建服务;照明灯光设计服务;舞台机械设计安装服务;档案馆;具有纪念性建筑物保护的技术研究、技术咨询;具有文化价值遗址保护的技术研究、技术咨询;文物古迹保护的技术研究、技术咨询;传统建筑、历史性建筑保护的技术研究、技术咨询;博物馆展品、藏品保护的技术研究、技术咨询;非物质文化遗产保护的技术研究、技术咨询;烈士陵园、纪念馆;群众参与的文艺类演出、比赛等公益性文化活动的策划;珠宝鉴定服务;文献书籍修复;档案修复;档案管理服务;档案管理技术服务;档案鉴定;收藏品的修复、养护服务;艺（美）术品、收藏品鉴定、咨询服务;文化推广（不含…
北京骑际文化有限公司	存续	董礼华	50万人民币	-	2021-05-08	2021-10-13	2021-05-08 至 2041-05-07	北京市	北京市	海淀区	91110108MA02ANL50J	91110108MA02ANL50J	110108030989447	MA02ANL5-0	14	有限责任公司(自然人独资)	文化艺术业	-	北京市海淀区八里庄街道四季青田村西口南1幢1001	北京市海淀区田村砂石厂路小玩童教育园内	-	010-68164268	010-68164268	wonderideclub@163.com	-	组织文化艺术交流活动（不含营业性演出）；销售服装、鞋帽、日用品、文化用品、体育用品、五金交电、宠物食品、宠物用品；软件开发；基础软件服务；应用软件服务；计算机系统服务；市场调查；经济贸易咨询；公共关系服务；企业策划、设计；体育咨询；设计、制作、代理、发布广告；承办展览展示活动；会议服务；包装装潢设计；模型设计；技术咨询、技术交流、技术推广、技术服务；摄影扩印服务；清洁服务；工艺美术设计；组织体育竞赛；健身休闲活动；教育咨询（中介服务除外）；劳务分包；体育运动项目经营（高危险性体育项目除外）；食品经营（仅销售预包装食品）。（市场主体依法自主选择经营项目，开展经营活动；依法须经批准的项目，经相关部门批准后依批准的内容开展经营活动；不得从事国家和本市产业政策禁止和限制类项目的经营活动。）
上海言彧文化传播有限公司	存续	张仲尚	50万人民币	-	2016-07-20	2020-09-10	2016-07-20 至 2036-07-19	上海市	上海市	静安区	91310113MA1GKPDP82	91310113MA1GKPDP82	310113001620684	MA1GKPDP-8	39	有限责任公司(自然人投资或控股)	文化艺术业	-	上海市静安区共和新路1481号4幢209室	上海市静安区共和新路1481号红墙创意园2号楼202室	-	15021533620	15021533620;15121124111	75310952@qq.com	-	一般项目：组织文化艺术交流活动，文化艺术辅导。（除依法须经批准的项目外，凭营业执照依法自主开展经营活动）
杭州一树文化创意有限公司	存续	吴依凡	50万人民币	50万人民币	2017-06-01	2022-04-11	2017-06-01 至 9999-09-09	浙江省	杭州市	滨江区	91330102MA28TG6H7G	91330102MA28TG6H7G	330102000260883	MA28TG6H-7	29	有限责任公司(自然人独资)	娱乐业	未言创意设计（杭州）有限公司	浙江省杭州市滨江区西兴街道物联网街330号新郡大厦1幢1917室	浙江省杭州市滨江区西兴街道物联网街330号新郡大厦1幢1917室	http://www.isudesign.com/	0571-87550583	0571-87550583;13588738659;15381125639	isudesign@163.com	-	一般项目：组织文化艺术交流活动；平面设计；企业形象策划；工艺美术品及礼仪用品制造（象牙及其制品除外）；图文设计制作；纸制品销售；办公用品销售；办公设备耗材销售；办公设备耗材制造；日用百货销售；工艺美术品及礼仪用品销售（象牙及其制品除外）；包装材料及制品销售；针纺织品销售；文具用品零售；文具用品批发；货物进出口；教学用模型及教具销售；塑料制品销售；互联网销售（除销售需要许可的商品）；化妆品零售；技术进出口；专业设计服务；食品互联网销售（仅销售预包装食品）；技术服务、技术开发、技术咨询、技术交流、技术转让、技术推广；翻译服务；信息咨询服务（不含许可类信息咨询服务）；礼仪服务；品牌管理；会议及展览服务；日用家电零售；电子产品销售；家具销售；灯具销售；皮革制品销售；鞋帽零售；游艺用品及室内游艺器材销售；玩具、动漫及游艺用品销售；玩具销售；体育用品及器材零售；第一类医疗器械销售；个人卫生用品销售；…
福州千羽文化传播有限公司	存续	陈焰	50万人民币	50万人民币	2011-06-02	2023-03-09	2011-06-02 至 2031-06-01	福建省	福州市	仓山区	91350102574747023D	91350102574747023D	350102100100685	57474702-3	15	有限责任公司(自然人投资或控股)	广播、电视、电影和录音制作业	-	福建省福州市仓山区建新镇后巷路12号协盛中心11号楼5层B3	福建省福州市仓山区后巷路12号协盛中心11号楼5层B3	-	0591-83059527	0591-83059527;0591-86391643;13799395391;13400555547;13950416840	infor@vborn.cn	525866254@qq.com;1619316089@qq.com;282731256@qq.com	一般项目：摄像及视频制作服务；个人互联网直播服务；广告发布；广告设计、代理；专业设计服务；平面设计；信息技术咨询服务；文化娱乐经纪人服务；电影摄制服务；食品互联网销售（仅销售预包装食品）；食品销售（仅销售预包装食品）；玩具销售；文具用品批发；办公用品销售；互联网销售（除销售需要许可的商品）；日用品销售；家具零配件销售；日用百货销售；母婴用品销售；宠物食品及用品零售；服装服饰零售；服装服饰出租；文化用品设备出租。（除依法须经批准的项目外，凭营业执照依法自主开展经营活动）许可项目：演出经纪；网络文化经营；音像制品制作；食品互联网销售；第一类增值电信业务；食品销售。（依法须经批准的项目，经相关部门批准后方可开展经营活动，具体经营项目以相关部门批准文件或许可证件为准）
竹山县融媒文化服务有限责任公司	存续	张成	50万人民币	-	2021-03-22	2023-03-15	2021-03-22 至 无固定期限	湖北省	十堰市	竹山县	91420323MA49PW1U8A	91420323MA49PW1U8A	420323000054664	MA49PW1U-8	10	有限责任公司(国有独资)	广播、电视、电影和录音制作业	-	湖北省十堰市竹山县城关镇振武路22号	竹山县城关镇振武路22号	-	15926183042	15926183042	1402902765@qq.com	1042902765@qq.com	许可项目：互联网信息服务,广播电视节目制作经营,广播电视视频点播业务,音像制品制作,电子出版物制作,营业性演出,演出场所经营,网络文化经营,互联网新闻信息服务,广播电视节目传送,互联网直播技术服务,职业中介活动。（依法须经批准的项目，经相关部门批准后方可开展经营活动，具体经营项目以相关部门批准文件或许可证件为准）一般项目：文艺创作,史料、史志编辑服务,文化场馆管理服务,互联网安全服务,互联网数据服务,数字文化创意内容应用服务,网络与信息安全软件开发,软件外包服务,人工智能应用软件开发,软件开发,数字文化创意软件开发,数字内容制作服务（不含出版发行）,组织体育表演活动,组织文化艺术交流活动,广告设计、代理,广告制作,摄像及视频制作服务,电影摄制服务,专业设计服务,平面设计,图文设计制作,规划设计管理,食品销售（仅销售预包装食品）,农副产品销售,针纺织品及原料销售,日用百货销售,食品互联网销…
腾和文化传播（江门）有限公司	存续	周仕尧	50万人民币	-	2019-04-12	2020-08-20	2019-04-12 至 无固定期限	广东省	江门市	蓬江区	91440703MA534JA81D	91440703MA534JA81D	440703000287870	MA534JA8-1	11	有限责任公司(自然人投资或控股)	文化艺术业	-	江门市蓬江区港口二路95号1712室	江门市蓬江区港口二路95号1712室	shop529478891.taobao.com/?spm=a230r.7195193.1997079397.2.52615e36cz6nre	0750-3366440	0750-3366440	hello@tunghocc.com	-	组织文化艺术交流活动；设计、制作、代理、发布：广告；专业设计服务；信息系统集成服务；互联网信息服务；摄影扩印服务；包装服务；会议服务；展览展示服务；个人形象设计服务；企业形象策划；企业管理咨询（不含投资管理与资产管理）；市场调查；电脑图文设计；室内装饰设计；数字动漫开发制作；网站设计；群众文体活动；销售、租赁：办公设备；销售、设计：劳保用品，家居用品，数码产品，文具用品，日用品。(依法须经批准的项目，经相关部门批准后方可开展经营活动)〓
北京匠心四和体育文化有限公司	存续	丁德民	50万人民币	-	2019-11-21	2023-04-12	2019-11-21 至 2049-11-20	北京市	北京市	朝阳区	91110112MA01NU8L8X	91110112MA01NU8L8X	110112028093453	MA01NU8L-8	22	有限责任公司(自然人投资或控股)	文化艺术业	-	北京市朝阳区豆各庄黄厂西路1号C1栋三层1046	北京市朝阳区豆各庄黄厂西路1号C1栋三层1046	jiangxinsihe.com	010-85381073	010-85381073;13601201372	58826804@qq.com	154261916@qq.com;baoma3683@souhu.com	一般项目：组织文化艺术交流活动；互联网销售（除销售需要许可的商品）；软件开发；市场调查（不含涉外调查）；社会经济咨询服务；企业形象策划；广告设计、代理；信息咨询服务（不含许可类信息咨询服务）；会议及展览服务；旅游开发项目策划咨询；翻译服务；技术服务、技术开发、技术咨询、技术交流、技术转让、技术推广；体育竞赛组织；健身休闲活动；企业管理咨询；食品销售（仅销售预包装食品）。（除依法须经批准的项目外，凭营业执照依法自主开展经营活动）（不得从事国家和本市产业政策禁止和限制类项目的经营活动。）
深圳市放飞梦想传媒有限公司	存续	林冬春	50万人民币	50万人民币	2009-11-12	2019-11-13	2009-11-12 至 无固定期限	广东省	深圳市	福田区	91440300697130541X	91440300697130541X	440301104356932	69713054-1	22	有限责任公司	广播、电视、电影和录音制作业	深圳市金螺号文化传播有限公司 ; 深圳市嘉庆同光文化传播有限公司	深圳市福田区深南中路新闻大厦1号楼1108	深圳市福田区深南中路新闻大厦1号楼1108	-	15302639969	15302639969;15986762279;13246598974	690732869@qq.com	tygcs815@163.com;2954249827@qq.com	一般经营项目是：文化活动策划；礼仪策划；企业形象策划；信息咨询（不含人才中介服务及其它限制项目）；从事广告业务（法律、行政法规规定应进行广告经营审批登记的，另行办理审批登记后方可经营）；印刷品、工艺品的设计；青少儿类编导学习培训；青少儿类拍摄制作培训；青少儿类主持表演培训；校园影视文化策划；青少儿影视文化学习活动的策划。（法律、行政法规、国务院决定禁止的项目除外，限制的项目须取得许可后方可经营），许可经营项目是：影视拍摄；影视制作。
北京左嘉右教育咨询有限公司	存续	陈建成	50万人民币	50万人民币	2013-08-13	2023-03-02	2013-08-13 至 2033-08-12	北京市	北京市	朝阳区	9.11101e+17	9.11101e+17	110105016175793	07663138-6	11	有限责任公司(自然人独资)	文化艺术业	-	北京市朝阳区塔营北街2号院14号楼-1至2层101号1层101	北京市朝阳区塔营北街2号院14号楼-1至2层101号1层101	-	13911231545	13911231545	877699031@qq.com	330125757@qq.com	教育咨询（不含出国留学咨询及中介服务）；会议服务；市场调查；乐器技术培训；舞蹈技术培训；绘画技术培训；组织文化艺术交流活动（不含演出）；承办展览展示活动；电脑图文设计、制作；设计、制作、代理、发布广告；销售文具用品、工艺品。（企业依法自主选择经营项目，开展经营活动；依法须经批准的项目，经相关部门批准后依批准的内容开展经营活动；不得从事本市产业政策禁止和限制类项目的经营活动。）
深圳美堂音乐文化传媒有限公司	存续	王磊	50万人民币	50万人民币	2017-12-18	2017-12-18	2017-12-18 至 无固定期限	广东省	深圳市	宝安区	91440300MA5EX3GK2F	91440300MA5EX3GK2F	440300203246510	MA5EX3GK-2	14	有限责任公司	文化艺术业	-	深圳市宝安区新安街道31区前进一路162号105铺位	深圳市宝安区新安街道31区前进一路162号105铺位	www.meitang.club	17322322320	17322322320	17322322320@139.com	1076399849@qq.com;17322322320@qq.com	一般经营项目是：文化活动策划；艺术活动策划；乐器培训；乐器表演；乐器的销售与研发；国内贸易；，许可经营项目是：
上海沐童文化传播有限公司	存续	张小雪	50万人民币	-	2015-04-16	2022-12-06	2015-04-16 至 2035-04-15	上海市	上海市	浦东新区	9.13101e+17	9.13101e+17	310115002645249	33258446-0	21	有限责任公司（自然人独资）	文化艺术业	-	中国（上海）自由贸易试验区临港新片区古棕路168弄-1	上海市嘉定区叶城路881号2楼	-	17721268419	17721268419;13817796838;13512113879;021-68023000	358379115@qq.com	571782279@qq.com	一般项目：组织文化艺术交流活动；企业形象策划；会议及展览服务；礼仪服务；工艺美术品及礼仪用品销售（象牙及其制品除外）；信息咨询服务（不含许可类信息咨询服务）；健康咨询服务（不含诊疗服务）；技术服务、技术开发、技术咨询、技术交流、技术转让、技术推广。（除依法须经批准的项目外，凭营业执照依法自主开展经营活动）
重庆安福祭典礼仪服务有限公司	存续	陈玲	50万人民币	50万人民币	2002-09-11	2016-04-06	2002-09-11 至 无固定期限	重庆市	重庆市	江北区	91500105742862259L	91500105742862259L	500105000051574	74286225-9	30	有限责任公司	文化艺术业	-	重庆市江北区建新西路11号	重庆市江北区建新西路11号	-	13908389662	13908389662;023-67869171;13908381801;18983170448	cqjbaft@xinlang.com	1300367362@qq.com	殡葬服务；预包装食品零售；餐饮服务：中型餐馆：（不含凉菜、不含生食海产品、不含裱花蛋糕）。（以上经营范围按许可证核定事项和期限从事经营） 销售：礼仪用品。** [国家法律、行政法规禁止的不得经营；国家法律、行政法规规定取得许可后方可从事经营的，未取得许可前不得经营]
尚趣文化传媒（上海）有限公司	存续	林毅	50万人民币	50万人民币	2005-06-22	2023-02-17	2005-06-22 至 2035-06-21	上海市	上海市	奉贤区	91310114777102508R	91310114777102508R	310114001403670	77710250-8	10	有限责任公司(自然人投资或控股)	文化艺术业	上海尚邦印刷器材有限公司 ; 上海尚立印刷技术有限公司	上海市奉贤区海坤路1号第2幢23327室	上海市恒丰路1号一楼02单元	www.intress.cn	021-63066616	021-63066616;021-52198918;13816555520;021-32517271	james.lin@champress.com.cn	janes.lin@champress.com.cn	一般项目：组织文化艺术交流活动；企业管理咨询，信息咨询服务（不含许可类信息咨询服务），会议及展览服务，图文设计制作，广告设计、代理，广告制作，软件开发，包装服务，技术服务、技术开发、技术咨询、技术交流、技术转让、技术推广，纸制品销售，包装材料及制品销售，办公用品销售，玩具销售，工艺美术品及礼仪用品销售（象牙及其制品除外），计算机软硬件及辅助设备批发，计算机软硬件及辅助设备零售。（除依法须经批准的项目外，凭营业执照依法自主开展经营活动）许可项目：技术进出口；货物进出口。（依法须经批准的项目，经相关部门批准后方可开展经营活动，具体经营项目以相关部门批准文件或许可证件为准）
江阴天骐文化发展有限公司	存续	陈立科	50万人民币	50万人民币	2013-09-12	2022-10-24	2013-09-12 至 2033-09-11	江苏省	无锡市	江阴市	91320281078236670M	91320281078236670M	320281000418890	07823667-0	20	有限责任公司(自然人投资或控股)	文化艺术业	-	江阴市澄江街道虹桥南路273号江阴忠义街区2幢203、204号	江阴市环城北路30号1201	-	18036861303	18036861303;18068361780;0510-81616998;0510-81616988	250798751@qq.com	898076354@qq.com	一般项目：组织文化艺术交流活动；会议及展览服务；文艺创作；教育咨询服务（不含涉许可审批的教育培训活动）；招生辅助服务；中小学生校外托管服务；幼儿园外托管服务；图书管理服务；以休闲、娱乐为主的动手制作室内娱乐活动；文化场馆管理服务；文化娱乐经纪人服务；其他文化艺术经纪代理；组织体育表演活动；体验式拓展活动及策划；品牌管理；企业形象策划；市场营销策划；采购代理服务；摄像及视频制作服务；项目策划与公关服务；文化用品设备出租；租赁服务（不含许可类租赁服务）；广告设计、代理；广告制作；广告发布；图文设计制作；教学用模型及教具销售；音响设备销售；文具用品批发；工艺美术品及礼仪用品销售（象牙及其制品除外）（除依法须经批准的项目外，凭营业执照依法自主开展经营活动）
广州锐点文化发展有限公司	存续	高勇坚	50万人民币	50万人民币	2012-02-10	2022-12-07	2012-02-10 至 无固定期限	广东省	广州市	越秀区	9144010458953010XJ	9144010458953010XJ	440104000283307	58953010-X	11	有限责任公司(自然人投资或控股)	广播、电视、电影和录音制作业	-	广州市越秀区先烈中路永泰西约9、10号自编G4-04房	广州市越秀区竹丝岗二马路37号之一622房	http://www.gzpoint.com/	13560033607	13560033607;020-87751792;020-83197302;18922729779	71286670@qq.com	gz-haochuan@163.com;gz-hsochuan@163.com	舞台灯光、音响设备安装服务;舞台安装、搭建服务;照明灯光设计服务;群众参与的文艺类演出、比赛等公益性文化活动的策划;企业管理咨询服务;企业形象策划服务;策划创意服务;市场调研服务;市场营销策划服务;广告业;会议及展览服务;公司礼仪服务;大型活动组织策划服务（大型活动指晚会、运动会、庆典、艺术和模特大赛、艺术节、电影节及公益演出、展览等，需专项审批的活动应在取得审批后方可经营）;代理印刷业务（不直接从事印刷）;商品信息咨询服务;灯光设备租赁;音频和视频设备租赁;信息系统集成服务;信息技术咨询服务;商品零售贸易（许可审批类商品除外）;电子产品批发
北京东方悦稚艺术培训中心	存续	李驰	50万人民币	50万人民币	2014-11-26	2022-10-31	2014-11-26 至 无固定期限	北京市	北京市	石景山区	91110108318198029W	91110108318198029W	110105018221114	31819802-9	82	个人独资企业	文化艺术业	-	北京市石景山区金府北路35号院7号楼1至5层101	北京市海淀区双槐树电站392号	www.kidtopia.cn	010-68186922	010-68186922;15901561950;13681588317;13651200015;13810121242	2694201447@qq.com	24624463@qq.com;13681588317@qq.com;hegel1831@163.com;kidtopia2012@163.com;2368727915@qq.com	声乐技术培训；舞蹈技术培训；绘画技术培训；文艺创作；会议服务；承办展览展示活动；教育咨询（不含出国留学咨询及中介服务）；翻译服务；从事文化经纪业务；销售婴儿用品。（市场主体依法自主选择经营项目，开展经营活动；依法须经批准的项目，经相关部门批准后依批准的内容开展经营活动；不得从事国家和本市产业政策禁止和限制类项目的经营活动。）
深圳市小神笔文化艺术有限公司	存续	林飞燕	50万人民币	45万人民币	2017-06-29	2021-07-28	2017-06-29 至 无固定期限	广东省	深圳市	宝安区	91440300MA5ELD7L59	91440300MA5ELD7L59	440300201632799	MA5ELD7L-5	10	有限责任公司	文化艺术业	-	深圳市宝安区西乡街道航城大道北侧领航里程花园8栋c单元201	深圳市宝安区西乡街道航城大道北侧领航里程花园8栋C单元201	-	13602508015	13602508015;15889337012	384721704@qq.com	175251930@qq.com;34225787@qq.com	一般经营项目是：文化活动策划；网络技术、信息技术、软件的技术开发、技术咨询；教育培训（不含学历教育）；从事广告业务；企业形象策划；展览展示策划；会务策划；礼仪策划；企业管理咨询（不含人才中介服务）；商务信息咨询；计算机的技术咨询和技术开发；国内贸易。(法律、行政法规、国务院决定规定在登记前须经批准的项目除外；涉及行政许可的，须取得行政许可文件后方可经营），许可经营项目是：
东营展姿文化传媒有限公司	存续	黄少胜	50万人民币	50万人民币	2015-06-26	2021-11-03	2015-06-26 至 2045-06-25	山东省	东营市	东营经济技术开发区	9.13705e+17	9.13705e+17	370524200022070	34463390-1	14	有限责任公司(自然人独资)	文化艺术业	-	山东省东营市开发区东四路166号恒大黄河生态城运动中心四楼403室	山东省东营市开发区东四路166号恒大黄河生态城运动中心四楼403室	-	15606479333	15606479333	15606479333@163.com	yanyizhong1125@163.com;yanyizhong@163.com;yanzizhong@163.com	一般项目：文艺创作；文化用品设备出租；从事艺术培训的营利性民办培训机构（除面向中小学生开展的学科类、语言类文化教育培训）；摄像及视频制作服务；婚庆礼仪服务；广告制作；广告设计、代理；企业形象策划；市场营销策划；软件开发（除依法须经批准的项目外，凭营业执照依法自主开展经营活动）
六安逗趣贝比摄影有限公司	存续	张先龙	50万人民币	-	2020-01-15	2022-09-09	2020-01-15 至 无固定期限	安徽省	六安市	金安区	91341500MA2UGC2F3A	91341500MA2UGC2F3A	341500000405335	MA2UGC2F-3	17	有限责任公司(自然人投资或控股)	广播、电视、电影和录音制作业	-	安徽省六安市金安区中市街道万达广场内2层2071号商铺	万达商场内2071号	-	0564-3303010	0564-3303010;0564-3381117	465515707@qq.com	546820615@qq.com;15385912721@163.com	艺术摄影服务；艺术摄像服务；婚纱摄影；婚礼跟拍；婚纱租赁；广告宣传；企业宣传片、微电影制作；短视频宣传；器材租赁；影楼后期产品制作；婚庆服务；会议、会展服务。（依法须经批准的项目，经相关部门批准后方可开展经营活动）
北京刚臣影业有限公司	存续	马刚	50万人民币	50万人民币	2014-09-17	2019-10-23	2014-09-17 至 无固定期限	北京市	北京市	怀柔区	91110116318299903P	91110116318299903P	110116017886202	31829990-3	10	有限责任公司(自然人投资或控股)	广播、电视、电影和录音制作业	北京汇鑫义影视文化传播有限公司	北京市怀柔区杨宋镇仙台村祥瑞路50号院	北京市怀柔区杨宋镇仙台影视园	-	010-61677959	010-61677959	876750342@qq.com	cuijigi167@shou.com;cuijigli67@sohu.com;cuijingli67@sohu.com;13910589206@163.com	广播电视节目制作；电影摄制；电影发行；专利代理；出版物零售；组织文化艺术交流活动（不含演出）；公共关系服务、策划创意服务；投资管理；承办展览展示、会议服务；服装设计、珠宝设计、舞台灯光音响设计、工艺美术品设计；音乐培训、舞蹈培训、美术培训；音乐创作；摄影扩印服务；版权代理；出租商业用房；租赁影视器材设备、影视服装、影视道具、摄影棚；销售摄影器材、工艺品、文化用品、玩具、服装、文具；影视置景、化妆、道具、特效服务；影视产品的开发及销售；影视制作技术咨询、影视技术制作培训；机械工程及自动化系统开发、应用；动漫产品的研发、制作、展示、交易；动漫设计；计算机软硬件开发、集成服务及销售；软件开发；基础软件服务、应用软件服务；技术开发、服务、咨询、推广、服务；专业承包；模型制作。（企业依法自主选择经营项目，开展经营活动；依法须经批准的项目，经相关部门批准后依批准的内容开展经营活动；不得从事本市产业政…
武汉大雅文化艺术有限公司	存续	李松	50万人民币	50万人民币	2002-05-24	2021-04-29	2002-05-24 至 无固定期限	湖北省	武汉市	武昌区	91420106L005672100	91420106L005672100	420106000176622	L0056721-0	19	有限责任公司(自然人投资或控股)	文化艺术业	-	武昌区读书院3号	武昌区读书院3号	www.dayamusic.com	13554363285	13554363285;027-88393041	48600486@qq.com	-	乐器及配件、道具、服装、工艺美术品销售；音乐艺术指导、文化艺术交流；计算机软、硬件产品的开发销售；乐器、五金交电批零兼营；乐器修理（国家法律法规规定需经专项审批的项目，凭许可证经营）。
广州博文文化传播有限公司	存续	胡新磊	50万人民币	50万人民币	2009-11-04	2018-06-14	2009-11-04 至 无固定期限	广东省	广州市	越秀区	91440101696917190Y	91440101696917190Y	440111000059352	69691719-0	10	有限责任公司(自然人投资或控股)	文化艺术业	-	广州市越秀区越秀北路434号自编3号303之一（仅限办公用途）（不可作厂房使用）	广州市越秀区越秀北路434号自编3号303之一（仅限办公用途）（不可作厂房使用）	-	13242774450	13242774450;13560026787;13822277877	13242774450@139.com	13560026787@139.com;13822277877@139.com;873417448@qq.com	文艺创作服务;艺（美）术创作服务;音乐辅导服务;路牌、路标、广告牌安装施工;广告业;室内装饰、设计;个人形象设计服务;体育、休闲娱乐工程设计服务;时装设计服务;包装装潢设计服务;多媒体设计服务;动漫及衍生产品设计服务;饰物装饰设计服务;展台设计服务;美术图案设计服务;家具设计服务;灯饰设计服务;电子产品设计服务;旅游景区规划设计、开发、管理;市政工程设计服务;其他工程设计服务;风景园林工程设计服务;集成电路设计;公园规划设计;影视经纪代理服务;音像经纪代理服务;文学、艺（美）术经纪代理服务;美术展览经纪代理服务;动漫（动画）经纪代理服务;音响设备制造;舞台灯光、音响设备安装服务;纺织品、针织品及原料批发;服装批发;头饰批发;化妆品及卫生用品批发;灯具、装饰物品批发;家用电器批发;文具用品批发;游艺及娱乐用品批发;乐器批发;照相器材批发;其他文化娱乐用品批发;广播设备及其配件批发;电视设备…
深圳市小皖艺术发展有限公司	存续	沈小皖	50万人民币	-	2014-01-27	2022-09-15	2014-01-27 至 5000-01-01	广东省	深圳市	宝安区	9.14403e+17	9.14403e+17	440306108765209	08844938-9	15	有限责任公司	文化艺术业	深圳市小牛普惠投资管理有限公司宝安中心区分公司 ; 深圳市小牛普惠投资管理有限公司宝安荣超分公司	深圳市宝安区松岗街道东方社区东方大道94号301（一照多址企业）	深圳市宝安区松岗街道松涛社区朝阳中路松涛大厦203（在松岗街道东方大道喜港城3楼、松岗街道松明大道161号二楼、松岗街道东方大道94号三楼、松岗街道中海西岸华府北区12栋102共4处设有经营场所从事生	www.wanerwudao.com	13714557883	13714557883	363501524@qq.com	2850687669@qq.com;2850687656@qq.com;2850687662@qq.com	一般经营项目是：文化活动策划、礼仪策划；投资兴办实业；舞蹈、声乐、美术的培训；乐器、演出服装及演出器材的销售与租赁；国内贸易。（注明：（在松岗街道东方大道喜港城3楼、松岗街道松明大道161号二楼、松岗街道东方大道94号三楼、松岗街道中海西岸华府北区12栋102共4处设有经营场所从事生产经营活动），许可经营项目是：
北京中文天地文化艺术有限公司	存续	翟铭	50万人民币	50万人民币	1997-01-02	2017-04-17	1997-01-02 至 2027-01-01	北京市	北京市	东城区	91110101101219773R	91110101101219773R	110101000360301	10121977-3	23	有限责任公司(自然人投资或控股)	文化艺术业	-	北京市东城区胜古中路1号蓝宝大厦3072-B	东城区胜古中路1号蓝宝大厦3072-B	中文天地.中国	010-65263296	010-65263296;010-65263297;010-65263299	zwtd@sina.com	-	图文设计、制作；三维动画的设计、制作；企业形象策划；计算机技术的开发咨询服务；组织展览展示；租赁文化办公用品；销售百货、交电、建筑材料、电子计算机。(企业依法自主选择经营项目，开展经营活动；依法须经批准的项目，经相关部门批准后依批准的内容开展经营活动；不得从事本市产业政策禁止和限制类项目的经营活动。)
西安顶奕艺术培训中心有限公司	存续	倪学芬	50万人民币	50万人民币	2017-03-02	2019-05-16	2017-03-02 至 无固定期限	陕西省	西安市	碑林区	91610113MA6U253C7L	91610113MA6U253C7L	610113100152516	MA6U253C-7	16	有限责任公司(自然人投资或控股)	文化艺术业	西安阿拉贝斯艺术文化交流有限公司	陕西省西安市碑林区长安北路118号中贸广场A区3层25号	陕西省西安市碑林区长安北路118号中贸广场A区3层25号	www.dingjianballet.com	17792081558	17792081558	aronge1111@sina.com	-	舞蹈培训；演出服务、展览展示服务、会议服务、礼仪服务、摄影扩印服务；文化艺术交流活动的组织、策划；文化创意策划、舞台艺术造型策划、艺考咨询设计策划、形体设计咨询策划；舞台灯光音响设计、安装；文化艺术品、办公用品的销售；演出设备、演出服装租赁；演出经纪。(依法须经批准的项目，经相关部门批准后方可开展经营活动)
西安云里秘境文化发展有限公司	存续	薛晓龙	50万人民币	-	2017-05-26	2023-01-18	2017-05-26 至 无固定期限	陕西省	西安市	莲湖区	91610133MA6U54B97X	91610133MA6U54B97X	610133100135686	MA6U54B9-7	13	有限责任公司(自然人投资或控股)	文化艺术业	-	陕西省西安市莲湖区未央路27号宫园壹号5幢1单元10201室商铺	陕西省西安市莲湖区未央路27号宫园壹号5幢1单元10201室商铺	-	18189152580	18189152580;029-86333657;13227886095	18189152580@163.com	-	一般项目：食品销售（仅销售预包装食品）；文艺创作；广告设计、代理；酒店管理；养生保健服务（非医疗）；企业管理；企业形象策划；市场营销策划；项目策划与公关服务；广告制作；会议及展览服务；社会经济咨询服务；专业设计服务；美甲服务；化妆品零售；日用百货销售。(除依法须经批准的项目外，凭营业执照依法自主开展经营活动)许可项目：洗浴服务；足浴服务；生活美容服务；住宿服务；餐饮服务。(依法须经批准的项目，经相关部门批准后方可开展经营活动，具体经营项目以审批结果为准)
青岛一个故事文化创意有限公司	存续	蔡瑞	50万人民币	-	2016-10-31	2021-11-19	2016-10-31 至 无固定期限	山东省	青岛市	市北区	91370202MA3CKNUQ9G	91370202MA3CKNUQ9G	370202230301014	MA3CKNUQ-9	28	有限责任公司(自然人投资或控股)	娱乐业	-	山东省青岛市市北区金华路33号1905	山东省青岛市市南区山东路7号乙中央国际2号楼1单元1702	-	18006892837	18006892837	365865185@qq.com	18006892837@163.com	文化艺术交流信息咨询及策划；设计、代理、制作、发布广告，工艺品设计；动画设计、动漫网络设计及应用，产品包装装潢设计；文艺演出及大赛的策划、文艺活动策划，企业形象设计，企业营销策划，装饰装潢设计，销售：办公用品，文化用品，服装鞋帽、工艺品。（依法须经批准的项目，经相关部门批准后方可开展经营活动）
深圳美丽南方文化发展有限公司	存续	李海英	50万人民币	40万人民币	2014-08-04	2016-05-25	2014-08-04 至 2034-08-04	广东省	深圳市	南山区	91440300311981221M	91440300311981221M	440301109999777	31198122-1	18	有限责任公司	广播、电视、电影和录音制作业	-	深圳市南山区华侨城创意文化园北区B2栋	深圳市南山区华侨城创意文化园北区B2栋	-	13809889521	13809889521;14715351431;13530852125;15989362553;13802955525	14715351431@163.com	1255653917@qq.com;chenyaoyun@hezongart.com;1563648916@qq.com	一般经营项目是：文化活动策划；舞台造型策划、会议及展览策划、礼仪策划、企业形象策划、市场营销策划；从事广告业务；企业管理咨询、信息咨询、信息技术咨询、投资咨询（根据法律、行政法规、国务院决定等规定需要审批的，依法取得相关审批文件后方可经营）；摄影服务；国内贸易；音乐培训。，许可经营项目是：经营性演出。
厦门末页文化传播有限公司	存续	张槐	50万人民币	-	2017-10-27	2023-01-05	2017-10-27 至 2067-10-26	福建省	厦门市	思明区	91350200MA2YNERA97	91350200MA2YNERA97	350299200224984	MA2YNERA-9	14	有限责任公司(自然人投资或控股)	文化艺术业	-	厦门市思明区莲岳路156号1401室	厦门市思明区莲岳路156号1401室	-	13055511295	13055511295;18950117794;15959275431	5421423@qq.com	-	文化、艺术活动策划；休闲健身活动场所（不含高危险体育项目活动）；其他文化艺术经纪代理（不含须经许可审批的项目）；会议及展览服务；办公服务；其他未列明批发业（不含需经许可审批的经营项目）；其他电子产品零售；互联网销售；其他娱乐业（不含须经许可审批的项目）；其他体育（不含需经许可审批的项目）；服装批发；化妆品及卫生用品批发；教育咨询（不含教育培训及出国留学中介、咨询等须经许可审批的项目）；教育辅助服务（不含教育培训及出国留学中介、咨询等须经许可审批的项目）。
南京驰宇文化发展有限公司	存续	侍光庆	50万人民币	50万人民币	2016-04-28	2022-09-09	2016-04-28 至 无固定期限	江苏省	南京市	鼓楼区	91320106MA1MK4C99L	91320106MA1MK4C99L	320106000341316	MA1MK4C9-9	19	有限责任公司(自然人投资或控股)	文化艺术业	江苏轩图教育科技有限公司 ; 江苏子辛科技有限公司 ; 江苏驰宇文化发展有限公司	南京市鼓楼区湘江路32号	南京市鼓楼区湘江路32号	www.chiyuedu.com	13062568112	13062568112;025-66654943;18905177017;025-86644567	10717776@qq.com	02586644567@139.com	许可项目：代理记账；互联网信息服务；第一类增值电信业务；广播电视节目制作经营；出版物批发；出版物零售（依法须经批准的项目，经相关部门批准后方可开展经营活动，具体经营项目以审批结果为准）一般项目：组织文化艺术交流活动；软件开发；信息技术咨询服务；业务培训（不含教育培训、职业技能培训等需取得许可的培训）；教育咨询服务（不含涉许可审批的教育培训活动）；教育教学检测和评价活动；招生辅助服务；文具用品零售；体育用品及器材零售；珠宝首饰零售；玩具销售；计算机软硬件及辅助设备零售；乐器零售；摄影扩印服务；企业管理咨询；市场调查（不含涉外调查）；信息咨询服务（不含许可类信息咨询服务）；会议及展览服务；人力资源服务（不含职业中介活动、劳务派遣服务）；财务咨询；技术服务、技术开发、技术咨询、技术交流、技术转让、技术推广；图文设计制作；企业形象策划；广告发布；广告设计、代理；广告制作；翻译服务；互联网销售（除…
南京一苇渡江文化传媒有限公司	存续	梁梅	50万人民币	50万人民币	2008-03-18	2023-04-18	2008-03-18 至 2028-03-17	江苏省	南京市	浦口区	91320111671320945R	91320111671320945R	320111000076826	67132094-5	20	有限责任公司(自然人独资)	文化艺术业	-	南京市浦口区江浦街道雨山路48号文创园东区A栋560号	南京市浦口区江浦街道雨山路48号文创园东区A栋560号	-	025-52877552	025-52877552;025-51877552;025-58287776	1527847824@qq.com	420023950@qq.com;94479066@qq.com;ywdjwh@126.com	许可项目：食品销售（依法须经批准的项目，经相关部门批准后方可开展经营活动，具体经营项目以审批结果为准）一般项目：广告设计、代理；专业设计服务；平面设计；图文设计制作；广告制作；广告发布；市场营销策划；咨询策划服务；项目策划与公关服务；体育赛事策划；摄像及视频制作服务；组织文化艺术交流活动；会议及展览服务；工业工程设计服务；工程管理服务；销售代理（除依法须经批准的项目外，凭营业执照依法自主开展经营活动）
北京新渡探索管理咨询有限公司	存续	杜利民	50万人民币	50万人民币	2012-11-12	2023-06-12	2012-11-12 至 2042-11-11	北京市	北京市	朝阳区	9.11101e+17	9.11101e+17	110105015368192	05736765-5	14	有限责任公司	文化艺术业	-	北京市朝阳区北苑路13号院1号楼6层C单元603号	北京市朝阳区北苑路13号院1号楼6层C单元603号	newferry.cn	010-57268510	010-57268510	512062552@qq.com	843317247@qq.com	经济贸易咨询；教育咨询（不含出国留学咨询及中介服务）；会议及展览服务；组织文化艺术交流活动（不含演出）；设计、制作、代理、发布广告；企业策划；企业管理；投资咨询；技术推广服务；舞蹈技术培训；声乐技术培训；计算机系统服务；销售食用农产品、文具用品、体育用品。（市场主体依法自主选择经营项目，开展经营活动；以及依法须经批准的项目，经相关部门批准后依批准的内容开展经营活动；不得从事国家和本市产业政策禁止和限制类项目的经营活动。）
天津鼎晟文化影视传媒有限公司	存续	翟春圆	50万人民币	50万人民币	2011-10-18	2023-06-16	2011-10-18 至 无固定期限	天津市	天津市	宝坻区	91120224583276374W	91120224583276374W	120224000073861	58327637-4	19	有限责任公司(法人独资)	广播、电视、电影和录音制作业	-	宝坻区钰华街道办事处郝庄村（宝坻东城南路9号）	宝坻区东城南路9号	-	022-29230737	022-29230737;29240635;022-29240365	1192392770@qq.com	yuqiongyuqiong@126.com;26624229@qq.com	许可项目：电视剧制作；电视剧发行；电影发行；广播电视节目制作经营；食品互联网销售；建设工程施工；互联网信息服务；职业中介活动。（依法须经批准的项目，经相关部门批准后方可开展经营活动，具体经营项目以相关部门批准文件或许可证件为准）一般项目：文艺创作；组织文化艺术交流活动；广告制作；广告发布；广告设计、代理；电影摄制服务；针纺织品销售；工艺美术品及礼仪用品销售（象牙及其制品除外）；农产品的生产、销售、加工、运输、贮藏及其他相关服务；互联网销售（除销售需要许可的商品）；新鲜水果零售；劳务服务（不含劳务派遣）；专业保洁、清洗、消毒服务；人力资源服务（不含职业中介活动、劳务派遣服务）；数字内容制作服务（不含出版发行）；婚庆礼仪服务；会议及展览服务；礼仪服务；平面设计；专业设计服务；音响设备销售；租赁服务（不含许可类租赁服务）；广播电视传输设备销售；安全系统监控服务；安全技术防范系统设计施工服务；软…
长沙书虫文化传播有限公司	存续	邱武	50万人民币	50万人民币	2013-06-05	2020-12-04	2013-06-05 至 无固定期限	湖南省	长沙市	岳麓区	9.14301e+17	9.14301e+17	430104000072313	07056702-9	116	有限责任公司(自然人投资或控股)	文化艺术业	长沙书山有路教育咨询有限公司	长沙市岳麓区岳麓街道猴子石大桥西头北侧阳光壹佰新城3-9栋801房	长沙市岳麓区岳麓街道猴子石大桥西头北侧阳光壹佰新城3-9栋 801房	-	0731-88545668	0731-88545668;0731-88904342;13307479788;13307489788;0731-88409392	moli1978@163.com	-	文化活动的组织与策划；广告设计；广告制作服务；培训活动的组织；商业活动的策划；文艺创作服务；艺（美）术创作服务；版权服务；著作权代理；翻译服务；图书数据处理技术开发；教育管理；软件开发；电子商务平台的开发建设；互联网信息服务；音像制品出租；图书出租；文化用品销售；电脑打字、录入、校对、打印服务。（依法须经批准的项目，经相关部门批准后方可开展经营活动）
广州市哲美文化传播有限公司	存续	李小妹	50万人民币	-	2016-03-02	2020-12-08	2016-03-02 至 无固定期限	广东省	广州市	海珠区	91440105MA59BXEA5M	91440105MA59BXEA5M	440105000489490	MA59BXEA-5	13	有限责任公司(自然人投资或控股)	文化艺术业	-	广州市海珠区荔福路新围街26号首层（仅限办公）	广州市海珠区荔福路新围街26号首层（仅限办公）	-	13729862975	13729862975;13427521623	610117098@qq.com	930792667@qq.com	文化艺术咨询服务;文艺创作服务;广告业;群众参与的文艺类演出、比赛等公益性文化活动的策划;企业管理咨询服务;企业形象策划服务;艺（美）术创作服务;个人形象设计服务;风景园林工程设计服务
南京民族乐团有限公司	存续	戴音	50万人民币	50万人民币	2009-08-07	2022-06-23	2009-08-07 至 无固定期限	江苏省	南京市	秦淮区	91320100571592679Q	91320100571592679Q	320100000145191	57159267-9	99	有限责任公司（非自然人投资或控股的法人独资）	文化艺术业	-	南京市秦淮区中山南路101号一楼	南京市建邺区江东中路391号B座11楼	www.njco.org.cn	025-84680617	025-84680617	njco@vip.163.com	-	综合文艺表演；承接文艺演出舞美设计、制作；表演艺术培训；演出设备租赁；乐器销售；工艺品销售；设计、制作、代理、发布广告。（依法须经批准的项目，经相关部门批准后方可开展经营活动）
泰安市麦杰文化传播有限公司	存续	公立军	50万人民币	50万人民币	2015-03-12	2022-02-25	2015-03-12 至 无固定期限	山东省	泰安市	泰山区	91370902334544243J	91370902334544243J	370902200048125	33454424-3	30	有限责任公司(自然人投资或控股)	文化艺术业	-	山东省泰安市泰山区岱宗大街253号2号楼	山东省泰安市泰山区虎山路北段178号	-	18660862775	18660862775;18660862776	763164447@qq.com	-	一般项目：组织文化艺术交流活动；会议及展览服务；社会经济咨询服务；教育咨询服务（不含涉许可审批的教育培训活动）；文具用品零售；文具用品批发；办公用品销售；玩具销售；乐器零售；乐器批发；服装服饰批发；服装服饰零售；针纺织品销售；托育服务；幼儿园外托管服务；中小学生校外托管服务；招生辅助服务；信息咨询服务（不含许可类信息咨询服务）；健康咨询服务（不含诊疗服务）；体育竞赛组织；体育用品及器材零售；教学用模型及教具销售。（除依法须经批准的项目外，凭营业执照依法自主开展经营活动）
内蒙古安娜传媒有限公司	存续	申安强	50万人民币	10万人民币	2020-11-02	2023-03-03	2020-11-02 至 2050-11-01	内蒙古自治区	呼和浩特市	玉泉区	91150104MA13RQBY84	91150104MA13RQBY84	150104022758204	MA13RQBY-8	78	有限责任公司	广播、电视、电影和录音制作业	-	内蒙古自治区呼和浩特市玉泉区南二环路138号玉泉大厦6楼603室	内蒙古自治区呼和浩特市玉泉区南二环路138号玉泉大厦6楼603室	-	16647162402	16647162402;13488523042	1183431156@qq.com	-	企业形象策划服务；影视策划；文化艺术交流策划服务；舞台设计；市场营销策划服务；图文设计制作；广告制作、设计、代理、发布；商务信息咨询服务（不含金融、保险、证券、期货等需经审批的项目）；企业管理咨询服务不含投资与管理；婚庆礼仪服务、会议及展览服务；网络技术研发、技术推广、技术转让、技术服务；食品的销售（凭许可证经营）。
广州多才多艺文化有限公司	存续	吴天文	50万人民币	-	2017-08-16	2022-06-17	2017-08-16 至 无固定期限	广东省	广州市	番禺区	91440101MA59RTW20A	91440101MA59RTW20A	440110000373141	MA59RTW2-0	10	有限责任公司(自然人独资)	文化艺术业	-	广州市番禺区洛浦街洛溪村洛浦北环路88号LOFT54-3号楼104	广州市番禺区洛浦街洛溪村洛浦北环路88号LOFT54-3号楼104	gzdcdy.com	13580506909	13580506909;18620158719	13580506909@qq.com	515514333@qq.com	个人互联网直播服务（需备案）;艺（美）术品、收藏品鉴定评估服务;文化场馆管理服务;文艺创作;组织文化艺术交流活动;组织体育表演活动;项目策划与公关服务;咨询策划服务;技术服务、技术开发、技术咨询、技术交流、技术转让、技术推广;工艺美术品及收藏品零售（象牙及其制品除外）;图文设计制作;摄影扩印服务;玩具、动漫及游艺用品销售;业务培训（不含教育培训、职业技能培训等需取得许可的培训）;互联网销售（除销售需要许可的商品）;文具用品零售;文化娱乐经纪人服务;演出场所经营;演出经纪
洛阳市君河湾商业运营管理有限公司	存续	杨智鹏	50万人民币	50万人民币	2016-12-23	2021-12-31	2016-12-23 至 无固定期限	河南省	洛阳市	瀍河回族区	91410304MA3XJEML6B	91410304MA3XJEML6B	410304010026500	MA3XJEML-6	43	其他有限责任公司	娱乐业	-	洛阳市瀍河区夹马营路555号6幢20	洛阳市瀍河区夹马营路555号6幢20	-	17538837013	17538837013;13937991202;0379-60682101;0379-60682108;0379-65250055	986473684@qq.com	396503173@qq.com;1321876116@qq.com	商业运营管理、物业管理、房屋租赁、房屋中介、会展服务、展览展示、营销策划。
杭州谷粟文化创意有限公司	存续	范春琦	50万人民币	12.7万人民币	2016-01-18	2021-11-15	2016-01-18 至 9999-09-09	浙江省	杭州市	余杭区	91330110MA27WQQT53	91330110MA27WQQT53	330184000430974	MA27WQQT-5	11	有限责任公司(自然人投资或控股)	文化艺术业	-	浙江省杭州市余杭区仓前街道余杭塘路2628号5号楼4楼	浙江省杭州市余杭区仓前街道余杭塘路2628号5号楼4楼	-	18768118587	18768118587;18657596845;0571-86907876	185796845@qq.com	-	服务：文化艺术交流活动策划（除演出及演出中介）、摄影服务（除冲扩印）、图文设计制作（除制版）、电脑动画设计；国内广告的设计、制作（除新闻媒体及网络）；销售及设计：数码配件、电子数码产品、工艺礼品、包装材料、服饰鞋帽、玩具、皮革制品、床上用品、办公用品。
厦门玩声文化艺术有限公司	存续	刘骏钊	50万人民币	-	2014-06-03	2023-05-11	2014-06-03 至 2064-06-02	福建省	厦门市	思明区	9.13502e+17	9.13502e+17	350206200313434	30287390-7	10	有限责任公司(自然人投资或控股)	文化艺术业	-	厦门市思明区龙山中路70号文全园3311室	厦门市思明区龙山中路6号之二7楼	-	18650802301	18650802301	46981741@qq.com	545490827@qq.com	文化、艺术活动策划；其他未列明文化艺术业；文艺创作与表演；其他未列明批发业（不含需经许可审批的经营项目）；其他文化用品批发；首饰、工艺品及收藏品批发(不含文物)。
佛山市匡目文化传播有限公司	存续	徐光洪	50万人民币	-	2018-05-22	2020-08-04	2018-05-22 至 无固定期限	广东省	佛山市	顺德区	91440606MA51PYR83K	91440606MA51PYR83K	440681001134544	MA51PYR8-3	10	有限责任公司(自然人独资)	文化艺术业	-	广东省佛山市顺德区容桂街道容里社区昌宝西路19号101之八（住所申报）	广东省佛山市顺德区容桂街道容里社区昌宝西路19号101之八（住所申报）	-	13528948644	13528948644;13326784727;18549616213	13528948644@139.com	13326784727@163.com	文化艺术交流策划、舞台艺术造型策划、企业形象策划；会议会务服务；摄影服务；电脑平面设计服务；摄影设备租赁；设计、制作、发布各类广告；品牌策划；研发、设计：工业产品、电子产品、家用电器；销售、网上销售：家用电器、电子产品、五金制品、建筑材料（不含危险化学品）、灯饰、卫浴洁具、金属材料、服饰、化妆品、日用百货、家具、工艺礼品（不含象牙及象牙制品）、首饰、数码产品、鞋类、箱包、健身器材、婴儿用品、文教用品、办公用品、第一类医疗器械；电子商务信息咨询服务、商品信息咨询服务；(依法须经批准的项目，经相关部门批准后方可开展经营活动)〓
合肥市艺起跳文化传媒有限公司	存续	周杨	50万人民币	-	2019-09-24	2022-11-10	2019-09-24 至 无固定期限	安徽省	合肥市	瑶海区	91340102MA2U4YT07G	91340102MA2U4YT07G	340102000245910	MA2U4YT0-7	10	有限责任公司(自然人投资或控股)	文化艺术业	-	安徽省合肥市瑶海区龙岗开发区临泉东路与通达路交口往北湖滨建设北侧楼3楼01室	安徽省合肥市瑶海区龙岗开发区临泉东路与通达路交口往北湖滨建设北侧楼3楼01室	-	15256220412	15256220412	2954988774@qq.com	1229951592@qq.com	舞蹈编排服务；舞蹈考级考证信息咨询；舞蹈活动及演出策划；舞蹈用品的销售。（依法须经批准的项目，经相关部门批准后方可开展经营活动）
赣州玉珑会娱乐有限公司	存续	钟芳洪	50万人民币	50万人民币	2016-01-11	2019-04-25	2016-01-11 至 2066-01-10	江西省	赣州市	上犹县	91360724MA35G7CD6J	91360724MA35G7CD6J	360724210011041	MA35G7CD-6	13	有限责任公司(自然人独资)	娱乐业	-	江西省赣州市上犹县东山镇文兴路江畔华府（玉龙湾）B区三层25号商铺	江西省赣州市上犹县东山镇文兴路江畔华府（玉龙湾）B区三层25号商铺	-	15970050695	15970050695;13097340158	50551545@qq.com	353026705@qq.com	KTV娱乐服务，企业形象策划、赛事活动策划、公关活动策划、摄影服务、会务服务、展览展示服务、礼仪服务、商务咨询服务（金融、证劵、期货、保险投资咨询业务除外），预包装食品、乳制品（不含婴幼儿配方乳粉）销售（依法须经批准的项目，经相关部门批准后方可开展经营活动）。
上海麦润文化传播有限公司	存续	陈邓	50万人民币	50万人民币	2013-04-28	2023-03-29	2013-04-28 至 无固定期限	上海市	上海市	浦东新区	91310112067790289C	91310112067790289C	310112001268150	06779028-9	21	有限责任公司(自然人投资或控股)	文化艺术业	-	中国（上海）自由贸易试验区苗圃路608号一、二层	上海市浦东新区成山路2379号	-	19542796658	19542796658;15001883730;18621990217;13661953598	3278405146@qq.com	1280731627@qq.com;qixiang188@126.com;qixing188@126.com	一般项目：组织文化艺术交流活动，科技指导，体育指导，文化艺术辅导，信息技术咨询服务。（除依法须经批准的项目外，凭营业执照依法自主开展经营活动）
天津飞放文化传播有限公司	存续	刘文轩	50万人民币	20万人民币	2015-07-20	2019-08-06	2015-07-20 至 2035-07-19	天津市	天津市	南开区	91120104341014048K	91120104341014048K	120104000323095	34101404-8	17	有限责任公司	文化艺术业	-	天津市南开区南泥湾路6号院内（存在多址信息）	天津市南开区南泥湾路6号院内	-	13662188926	13662188926;15692209967	tjliushujing2020@126.com	tjiushujing2020@126.com;liushujing2005@126.com	文化艺术业；商务服务业。（依法须经批准的项目，经相关部门批准后方可开展经营活动）
广州市海学文化传播有限公司	存续	何泽辉	50万人民币	-	2017-03-29	2020-04-26	2017-03-29 至 无固定期限	广东省	广州市	天河区	91440101MA59KT301Y	91440101MA59KT301Y	440105000593634	MA59KT30-1	12	有限责任公司(自然人独资)	文化艺术业	-	广州市天河区天源路793号3栋512房	广州市天河区天源路793号3栋512房	-	18928832315	18928832315;13539843930;020-89776090	13539843930@163.com	-	文艺创作服务;文化艺术咨询服务;公共关系服务;市场营销策划服务;广告业;软件批发;游戏软件设计制作;教育咨询服务
无锡影子传媒有限公司	存续	白宇	50万人民币	-	2018-11-14	2020-05-07	2018-11-14 至 2048-11-13	江苏省	无锡市	滨湖区	91320211MA1XFTCN4K	91320211MA1XFTCN4K	320211400000220	MA1XFTCN-4	48	有限责任公司（外商投资、非独资）	广播、电视、电影和录音制作业	-	无锡市滨湖区建筑路498-8	无锡市滨湖区建筑路498-8	-	0510-81888874	0510-81888874	31678219@qq.com	-	设计、制作、代理各类广告业务；多媒体设计；动漫产品设计服务；计算机网络技术开发,技术服务：软件开发、销售、技术服务；会议及展览服务；企业管理咨询服务；组织文化艺术交流活动。技术进出口；进出口代理（依法须经批准的项目，经相关部门批准后方可开展经营活动）
深圳市飞意文化发展有限公司	存续	王飞	50万人民币	50万人民币	2005-07-05	2021-06-01	2005-07-05 至 5000-01-01	广东省	深圳市	罗湖区	91440300777169825Q	91440300777169825Q	440301109640422	77716982-5	10	有限责任公司	文化艺术业	-	深圳市罗湖区东晓街道绿景社区布吉路富基帕克大厦305	深圳市罗湖区东晓街道绿景社区布吉路富基帕克大厦305	-	13798398045	13798398045;15016113181;18211569496	goodhk@126.com	good.hk@126.com	一般经营项目是：舞台设计、礼仪、展示、文化活动策划，从事广告业务（法律、行政法规规定应进行广告经营审批登记的，另行办理审批登记后方可经营）。，许可经营项目是：
红河锡都影视传媒有限公司	存续	张云春	50万人民币	50万人民币	2001-09-03	2020-07-23	2001-09-03 至 无固定期限	云南省	红河哈尼族彝族自治州	蒙自市	9.15325e+17	9.15325e+17	532500100001473	73120087-4	11	有限责任公司(自然人独资)	广播、电视、电影和录音制作业	红河州锡都影视广告制作有限公司 ; 红河州锡都影视传媒有限公司	云南省红河州蒙自市明珠路万联茗景小区A16幢6、7号	蒙自市明珠路万联茗景A16幢6、7号	-	15925360950	15925360950;13908736891;0873-3990966;0873-3725102	329240898@qq.com	849074505@qq.com	设计、制作、代理、发布国内各类广告；互联网广告服务；广播、电视、电影和影视录音制作；互联网接入及相关服务；音像制品、音响设备、食品、饮料、农、林、牧产品、办公用品、五金交电销售；卷烟、雪茄烟零售；网络科技产品领域内的技术开发、技术转让、技术咨询、技术服务；物联网技术领域内的技术开发与产品销售；物联网技术服务；智能网络控制系统设备的设计及安装；舞台及场地用灯制造；电脑图文设计制作；音像制品及电子出版物零售；音像制品出租；其他文化艺术经纪代理；文艺创作与表演；计算机网络技术服务；摄影服务；灯光亮化工程；其他文化及日用品出租；承办会议及商品展览展示活动；办公服务；计算机和办公设备维修。（依法须经批准的项目，经相关部门批准后方可开展经营活动）
甘肃亚兰文化娱乐有限公司	存续	赵旭阳	50万人民币	50万人民币	2020-04-17	2020-08-07	2020-04-17 至 2040-04-16	甘肃省	兰州市	城关区	91620102MA74MKJC73	91620102MA74MKJC73	620102200596242	MA74MKJC-7	16	有限责任公司(自然人投资或控股)	娱乐业	-	甘肃省兰州市城关区张掖路街道庆阳路216号第9层001室-003	甘肃省兰州市城关区张掖路街道庆阳路216号第9层001室-003	-	17477857487	17477857487;13919373555;13088779215	14578547858@qq.com	1027555622@.qq.com;13088779215@163.com	室内娱乐活动；演出服务、餐饮服务、经纪人代理服务、会务会展服务、婚庆礼仪服务；体育赛事活动、文化艺术交流活动组织策划；舞台设备、音响设备的安装、租赁；体育场馆工程；市场营销策划、企业营销策划；食品、酒类、日用百货的销售；卷烟、雪茄烟的零售。（依法须经批准的项目，经相关部门批准后方可开展经营活动）***
昆山御萌域文化传播有限公司	存续	路凤芹	50万人民币	-	2016-05-06	2022-07-17	2016-05-06 至 2046-05-05	江苏省	苏州市	昆山市	91320583MA1MKERP2L	91320583MA1MKERP2L	320583000943017	MA1MKERP-2	16	有限责任公司(自然人投资或控股)	文化艺术业	昆山御萌域商贸有限公司	昆山开发区庆丰西路669号1号房智谷创意工坊2层201室	昆山开发区庆丰西路669号1号房智谷创意工坊2层201室	ymy素体.com	13906263712	13906263712;0512-50109218	ksymy0512@163.com	ksjiac@163.com;lubenqin@ksjclu.com;lbq@ksjct.com	文化艺术交流活动策划（不含演出经纪）；美术作品创作；动漫设计；设计、制作、代理、发布国内各类广告；会务会展服务；电子商务信息咨询（不含行政许可类）；服装、鞋帽、家具、玩具、木制品、橡胶制品、五金交电、电子产品、工艺品、纺织品、陶瓷、玻璃制品、包装材料、日用百货的销售；货物及技术的进出口业务。（依法须经批准的项目，经相关部门批准后方可开展经营活动）
成都市金牛区欢乐麦卡迪娱乐有限公司	存续	袁永权	50万人民币	50万人民币	2016-01-07	2022-09-29	2016-01-07 至 无固定期限	四川省	成都市	金牛区	91510106MA61T73212	91510106MA61T73212	510106000498225	MA61T732-1	19	有限责任公司(自然人投资或控股)	娱乐业	-	成都市金牛区交大路183号凯德广场·金牛04层01号	成都市金牛区交大路凯德广场183号4层01号	-	028-66636665	028-66636665;13882211251	907926879@qq.com	-	许可项目：歌舞娱乐活动；食品销售；酒吧服务（不含演艺娱乐活动）；游艺娱乐活动；旅游业务；高危险性体育运动（游泳）；住宿服务；餐饮服务。（依法须经批准的项目，经相关部门批准后方可开展经营活动，具体经营项目以相关部门批准文件或许可证件为准）一般项目：娱乐性展览；游艺及娱乐用品销售；休闲娱乐用品设备出租；公园、景区小型设施娱乐活动；文化娱乐经纪人服务；租赁服务（不含许可类租赁服务）；组织文化艺术交流活动；玩具、动漫及游艺用品销售；游艺用品及室内游艺器材销售；商业综合体管理服务；健身休闲活动；游乐园服务；游览景区管理；工艺美术品及收藏品零售（象牙及其制品除外）；运输设备租赁服务；玩具销售；园区管理服务；互联网销售（除销售需要许可的商品）；体育场地设施经营（不含高危险性体育运动）；信息咨询服务（不含许可类信息咨询服务）；棋牌室服务；数字内容制作服务（不含出版发行）；露营地服务；城市公园管理；单用途…
真心（天津）文化传播有限公司	存续	刘杰	50万人民币	-	2016-05-05	2023-06-16	2016-05-05 至 2046-05-04	天津市	天津市	河西区	91120104MA05JP6R25	91120104MA05JP6R25	120104000359178	MA05JP6R-2	15	有限责任公司	文化艺术业	天津真心文化传播有限公司	天津市河西区友谊南路与珠江道交口西南侧凤水园2-104	天津市河西区友谊南路与珠江道交口西南侧凤水园2-104	-	18322048661	18322048661;15712234572;15222684545	224967393@qq.com	2249673693@qq.com;wsh781013@126.com;1908843133@qq.com;44305196@qq.com	一般项目：组织文化艺术交流活动；广告制作；健身休闲活动；体育健康服务；摄像及视频制作服务。（除依法须经批准的项目外，凭营业执照依法自主开展经营活动）。许可项目：餐饮服务；食品互联网销售（销售预包装食品）。（依法须经批准的项目，经相关部门批准后方可开展经营活动，具体经营项目以相关部门批准文件或许可证件为准）。
贵州华夏五千文化传媒有限公司	存续	王小燕	50万人民币	50万人民币	2005-04-18	2018-08-10	2005-04-18 至 无固定期限	贵州省	贵阳市	云岩区	91520100770591126L	91520100770591126L	520100000058340	77059112-6	19	有限责任公司(自然人投资或控股)	文化艺术业	贵州华夏五千婚庆礼仪文化有限公司	贵州省贵阳市云岩区正新街18号	贵州省贵阳市云岩区正新街18号	-	15086012073	15086012073;13984078768;13985565188;13984379200	2155354322@qq.com	292969358@qq.com;265844958@qq.com;394253736@qq.com;562254064@qq.com	法律、法规、国务院决定规定禁止的不得经营；法律、法规、国务院决定规定应当许可（审批）的，经审批机关批准后凭许可（审批）文件经营;法律、法规、国务院决定规定无需许可（审批）的，市场主体自主选择经营。（一般经营项目：承办大型会议展览展示服务；婚庆礼仪庆典、演出活动策划；影视、舞台艺术设计；广告代理、咨询服务。※※许可经营项目：（无）。※※※）
佛山市和光影视文化艺术有限公司	存续	喻峰	50万人民币	50万人民币	2017-01-06	2021-04-30	2017-01-06 至 无固定期限	广东省	佛山市	顺德区	91440606MA4W543N90	91440606MA4W543N90	440681000914208	MA4W543N-9	21	有限责任公司(自然人投资或控股)	广播、电视、电影和录音制作业	-	广东省佛山市顺德区乐从镇大罗村委会乐中路139号智汇广场2栋1428室	广东省佛山市顺德区乐从镇大罗村委会乐中路139号智汇广场2栋1428室	-	0757-28332500	0757-28332500;0757-28332508;13798608080	409787806@qq.com	-	影视策划，影视节目制作，文化交流活动策划，艺术培训、平面设计制作、广告设计制作；影视信息咨询（不含中介服务）（依法须经批准的项目，经相关部门批准后方可开展经营活动）(依法须经批准的项目，经相关部门批准后方可开展经营活动)〓
青岛野行文化传媒有限公司	存续	倪小雨	50万人民币	17.4万人民币	2017-07-13	2023-05-23	2017-07-13 至 无固定期限	山东省	青岛市	城阳区	91370203MA3F7QLGX6	91370203MA3F7QLGX6	370203230409987	MA3F7QLG-X	15	有限责任公司(自然人独资)	文化艺术业	青岛自娱自乐文化传媒有限公司	山东省青岛市城阳区山河路702号125号楼101户	山东省青岛市城阳区流亭街道山河路702号125号楼101户	-	18553268375	18553268375;13793201951	1902186283@qq.com	a13793201951@163.com;13793201951@qq.com;18553268375@163.com	一般项目：组织文化艺术交流活动；文艺创作；数字文化创意软件开发；企业形象策划；市场营销策划；企业管理咨询；信息咨询服务（不含许可类信息咨询服务）；图文设计制作；会议及展览服务；娱乐性展览；礼仪服务；摄影扩印服务；广告发布；广告制作；广告设计、代理；玩具、动漫及游艺用品销售；工艺美术品及礼仪用品销售（象牙及其制品除外）；工艺美术品及收藏品批发（象牙及其制品除外）；工艺美术品及收藏品零售（象牙及其制品除外）；电子产品销售；票务代理服务。（除依法须经批准的项目外，凭营业执照依法自主开展经营活动）许可项目：演出经纪；营业性演出。（依法须经批准的项目，经相关部门批准后方可开展经营活动，具体经营项目以相关部门批准文件或许可证件为准）
苏州学而时习之文化传播有限公司	存续	乔雨	50万人民币	-	2015-03-02	2022-06-23	2015-03-02 至 无固定期限	江苏省	苏州市	姑苏区	91320508330968073M	91320508330968073M	320508000110742	33096807-3	10	有限责任公司(自然人投资或控股)	文化艺术业	-	苏州高新区玉山路40号1幢209、210、211室	苏州高新区玉山路40号1幢209、210、211室	-	18118103685	18118103685;15039091352	371205051@qq.com	2100688853@qq.com	一般项目：组织文化艺术交流活动；企业管理；其他文化艺术经纪代理；文化娱乐经纪人服务；互联网销售（除销售需要许可的商品）；专业设计服务；礼仪服务；会议及展览服务；文艺创作；组织体育表演活动；社会经济咨询服务；市场营销策划；企业形象策划；从事语言能力、艺术、体育、科技等培训的营利性民办培训机构（除面向中小学生开展的学科类、语言类文化教育培训）；市场调查；社会调查；数字文化创意内容应用服务；体育赛事策划；体育经纪人服务；健康咨询服务（不含诊疗服务）（除依法须经批准的项目外，凭营业执照依法自主开展经营活动）
杭州彬锐文化创意有限公司	存续	胡斌良	50万人民币	50万人民币	2011-08-02	2020-10-19	2011-08-02 至 2031-08-01	浙江省	杭州市	滨江区	91330109580255877Y	91330109580255877Y	330181000270356	58025587-7	33	有限责任公司(自然人投资或控股)	文化艺术业	-	浙江省杭州市滨江区长河街道滨安路650号1幢1层109室	浙江省杭州市滨江区长河街道滨安路650号1幢1层109室	www.rsy666.com	15306511443	15306511443;18142021673;18142018315;13732273303;13777468114;13867445552;13675866625	15306511443@qq.com	793432221@qq.com	文化创意，文化活动策划，摄影（不含冲洗）。（依法须经批准的项目，经相关部门批准后方可开展经营活动）
上海泽熙文化传播有限公司	存续	尹海燕	50万人民币	50万人民币	2012-04-26	2012-04-26	2012-04-26 至 2032-04-25	上海市	上海市	杨浦区	91310110594742051C	91310110594742051C	310110000590179	59474205-1	27	有限责任公司(自然人投资或控股)	文化艺术业	-	上海市杨浦区杨树浦路2300号3B层A12-19室	黄兴路1728弄B15	-	15216654378	15216654378;18516128545;15317101559;15801934244	52511298@qq.com	-	文化艺术交流活动策划，娱乐咨询（不得从事文化经纪），公关活动策划，会务会展服务，商务信息咨询（不得从事经纪），木制品、工艺礼品的销售。【依法须经批准的项目，经相关部门批准后方可开展经营活动】
北京伯音时代文化传媒有限公司	存续	汤一珮	50万人民币	-	2007-09-04	2021-10-29	2007-09-04 至 2027-09-03	北京市	北京市	朝阳区	9.11101e+17	9.11101e+17	110105010469230	66694091-2	14	有限责任公司(自然人投资或控股)	文化艺术业	鑫海艺盟（北京）国际文化传播有限公司	北京市朝阳区朝阳北路甲27号15幢平房122室	北京市朝阳区朝阳北路甲27号菁英梦谷 常营B5-201	-	010-85818509	010-85818509;010-85808509;15110086761;13301107008	2668430370@qq.com	1363583015@qq.com	从事互联网文化活动；经营电信业务；广播电视节目制作；演出经纪；组织文化艺术交流活动（不含演出）；经济贸易咨询；投资咨询；承办展览展示；销售日用品、办公用品；设计、制作、代理、发布广告；电影摄制；影视策划。（市场主体依法自主选择经营项目，开展经营活动；依法须经批准的项目，经相关部门批准后依批准的内容开展经营活动；不得从事国家和本市产业政策禁止和限制类项目的经营活动。）
天津华生文化有限公司	存续	焦志成	50万人民币	-	2003-04-02	2022-12-09	2003-04-02 至 无固定期限	天津市	天津市	南开区	91120104746699620Q	91120104746699620Q	120104000043153	74669962-0	40	有限责任公司	文化艺术业	天津市假日文化书店	天津市南开区长江道90号图书批发市场五区27号	南开区长江道90号图书批发市场五区27号	shop498672289.taobao.com	18526294647	18526294647;13752296757;022-27361173	43939157@qq.com	abcdjimmy@eyou.com	一般项目：文艺创作；组织文化艺术交流活动；图文设计制作；专业设计服务；版权代理；软件开发；软件销售；技术服务、技术开发、技术咨询、技术交流、技术转让、技术推广；计算机软硬件及辅助设备批发；人工智能行业应用系统集成服务；人工智能公共数据平台；人工智能基础资源与技术平台；人工智能通用应用系统；数字文化创意技术装备销售；数字文化创意内容应用服务；数字内容制作服务（不含出版发行）；互联网数据服务；会议及展览服务；电子产品销售；办公用品销售；办公设备销售；体育用品及器材批发；文具用品批发；文具用品零售；日用百货销售；工艺美术品及礼仪用品销售（象牙及其制品除外）。（除依法须经批准的项目外，凭营业执照依法自主开展经营活动）许可项目：出版物批发；出版物零售；出版物互联网销售。（依法须经批准的项目，经相关部门批准后方可开展经营活动，具体经营项目以相关部门批准文件或许可证件为准）
苏州墨格文化艺术有限公司	存续	徐涛	50万人民币	50万人民币	2016-04-18	2023-01-09	2016-04-18 至 无固定期限	江苏省	苏州市	虎丘区	91320505MA1MJ3KQ07	91320505MA1MJ3KQ07	320512000277735	MA1MJ3KQ-0	29	有限责任公司（自然人投资或控股的法人独资）	文化艺术业	苏州墨诺格文化艺术有限公司	苏州高新区向阳路65号10楼	苏州高新区向阳路65号10楼	mogewjyj.tmall.com/shop/view_shop.htm?spm=a230r.1.14.19.7c83478bTk8Umj&amp:user_number_id=2211688464530	0512-67778105	0512-67778105	hr@momibook.com	maokong@momibook.com	文化艺术交流策划，市场营销策划，会务服务，展览展示服务，文化产品设计，包装装潢设计，百货、针纺织品及原料、化妆品、家具、家居用品、工艺品、服装、鞋帽、文具用品、办公用品、装饰品、珠宝首饰、包装材料的设计、加工、销售。自营和代理各类商品及技术的进出口业务（国家限定企业经营或禁止进出口的商品及技术除外）（依法须经批准的项目，经相关部门批准后方可开展经营活动）许可项目：出版物零售；出版物批发；出版物互联网销售；电子出版物制作（依法须经批准的项目，经相关部门批准后方可开展经营活动，具体经营项目以审批结果为准）一般项目：食品销售（仅销售预包装食品）；日用百货销售；化妆品零售；互联网销售（除销售需要许可的商品）；服装服饰零售；日用杂品销售；鞋帽零售；箱包销售；钟表销售；针纺织品销售；玩具销售；家具销售；乐器零售；家用电器销售；照相机及器材销售；通讯设备销售；日用玻璃制品销售；工艺美术品及礼仪用品销售…
广州必客文化传媒有限公司	存续	何泓漩	50万人民币	23万人民币	2017-05-26	2022-09-29	2017-05-26 至 无固定期限	广东省	广州市	白云区	91440101MA59NCE60J	91440101MA59NCE60J	440111001279214	MA59NCE6-0	26	有限责任公司(自然人投资或控股)	广播、电视、电影和录音制作业	广州极美化妆品有限公司 ; 广州必客传媒广告有限公司	广州市白云区鹤龙街联边彭上致富路4号G栋1楼109房	广州市白云区鹤龙街联边彭上致富路4号G栋1楼109房	-	13286897236	13286897236;020-31217089;18520690806	bikechuanmei@163.com	842845854@qq.com	化妆品及卫生用品批发;服装批发;网络技术的研究、开发;信息技术咨询服务;投资咨询服务;文化娱乐经纪人;计算机技术开发、技术服务;电子元器件批发;商品批发贸易（许可审批类商品除外）;化妆品及卫生用品零售;广告业;影视经纪代理服务;音像经纪代理服务;货物进出口（专营专控商品除外）;技术进出口;互联网商品销售（许可审批类商品除外）;互联网商品零售（许可审批类商品除外）;演出经纪代理服务;音像制品制作
厦门唐侨文化传播有限公司	存续	黄泽雄	50万人民币	-	2015-01-07	2023-04-26	2015-01-07 至 9999-12-31	福建省	厦门市	思明区	91350203303127746R	91350203303127746R	350203200516990	30312774-6	20	有限责任公司(自然人投资或控股)	文化艺术业	-	厦门市思明区金桥路101号商务楼七楼A区之四	厦门市思明区金桥路101号商务楼七楼A区之四	-	18359271580	18359271580;13328771042;0592-2231691;18050056137	3198763139@qq.com	3192994823@qq.com	文艺创作与表演；文化、艺术活动策划；其他未列明文化艺术业；专业化设计服务；摄影扩印服务；娱乐及体育设备出租；其他文化及日用品出租；广告的设计、制作、代理、发布；市场管理；会议及展览服务；提供企业营销策划服务；其他未列明商务服务业（不含需经许可审批的项目）；其他文化艺术经纪代理（不含须经许可审批的项目）；服装批发；化妆品及卫生用品批发；鞋帽批发；厨房、卫生间用具及日用杂货批发；互联网销售；首饰、工艺品及收藏品批发(不含文物)；其他文化用品批发；其他未列明批发业（不含需经许可审批的经营项目）；服装零售；鞋帽零售；化妆品及卫生用品零售；纺织品及针织品零售；钟表、眼镜零售；其他机械设备及电子产品批发。
深圳市声锐文化传播有限公司	存续	卢智玲	50万人民币	50万人民币	2009-11-24	2021-06-10	2009-11-24 至 无固定期限	广东省	深圳市	宝安区	91440300697120554G	91440300697120554G	440301104375968	69712055-4	10	有限责任公司(自然人独资)	文化艺术业	-	深圳市宝安区西乡街道劳动社区宝源路1065号F518时尚创意园F1栋F1-408	深圳市宝安区西乡街道宝源路1065号F518时尚创意园F1栋408	http://www.i-motor.com.cn	13823742717	13823742717;0755-82871820	68618897@qq.com	68688897@qq.com	一般经营项目是：文化活动策划、企业营销策划、展览展示、会务服务、信息咨询（不含人才中介服务及其它限制项目）；从事广告业务（法律、行政法规规定应进行广告经营审批登记的，另行办理审批登记后方可经营）。摩托车及零配件零售；电车销售。（除依法须经批准的项目外，凭营业执照依法自主开展经营活动），许可经营项目是：机动车修理和维护。（依法须经批准的项目，经相关部门批准后方可开展经营活动，具体经营项目以相关部门批准文件或许可证件为准）
无锡大红门文化发展有限公司	存续	周天文	50万人民币	-	2014-08-13	2022-06-18	2014-08-13 至 无固定期限	江苏省	无锡市	惠山区	9.13202e+17	9.13202e+17	320202000130425	31371875-0	13	有限责任公司(自然人投资或控股)	文化艺术业	-	无锡市惠山区堰桥街道水澄北路141号	无锡市惠山区堰桥街道水澄北路141号	-	0510-85058988	0510-85058988;13915267909;13861455582	1104836795@qq.com	13915267909@163.com;13915267909@qq.com;13915267909@126.com;108614737@qq.com	一般项目：组织文化艺术交流活动；会议及展览服务；从事语言能力、艺术、体育、科技等培训的营利性民办培训服务机构（除面向中小学生开展的学科类、语言类文化教育培训）；市场营销策划；日用品销售；文具用品批发；工艺美术品及收藏品批发（象牙及其制品除外）；建筑材料销售；建筑装饰材料销售（除依法须经批准的项目外，凭营业执照依法自主开展经营活动）
南京造梦空间文化创意有限公司	存续	张久月	50万人民币	-	2018-04-10	2022-07-12	2018-04-10 至 无固定期限	江苏省	南京市	雨花台区	91320105MA1WBWG31F	91320105MA1WBWG31F	320105000372006	MA1WBWG3-1	12	有限责任公司(自然人独资)	文化艺术业	-	南京市雨花台区民智路1号1幢1108室	南京市雨花台区民智路1号1幢1108室	-	18052028520	18052028520;18551711758;18951899243;15251814342	zhuoning0719@126.com	huazhuo025@163.com;zhonghonggang@zhiliaoke.com.cn	一般项目：数字文化创意内容应用服务；专业设计服务；文艺创作；图文设计制作；平面设计；组织文化艺术交流活动；企业形象策划；品牌管理；会议及展览服务；婚庆礼仪服务；咨询策划服务；项目策划与公关服务；礼仪服务；个人商务服务；信息技术咨询服务；技术推广服务；信息咨询服务（不含许可类信息咨询服务）；摄影扩印服务；摄像及视频制作服务；文化娱乐经纪人服务；互联网销售（除销售需要许可的商品）；市场营销策划；日用百货销售；工艺美术品及礼仪用品制造（象牙及其制品除外）；工艺美术品及礼仪用品销售（象牙及其制品除外）（除依法须经批准的项目外，凭营业执照依法自主开展经营活动）
沈阳恩维迪曼文化传媒有限公司	存续	于迪	50万人民币	-	2016-06-22	2023-02-17	2016-06-22 至 2066-06-21	辽宁省	沈阳市	浑南区	91210102MA0P4ULR8U	91210102MA0P4ULR8U	210102000189726	MA0P4ULR-8	11	有限责任公司(自然人投资或控股)	文化艺术业	-	辽宁省沈阳市浑南新区世纪路2-1号602、603室	辽宁省沈阳市浑南新区世纪路2-1号602、603室	www.nweshow.cn	13998899478	13998899478;024-31329295	cgr518@126.com	nwdm_dimensions@163.com;13998899478@163.com	一般项目：体育赛事策划，组织文化艺术交流活动，文化场馆管理服务，旅游开发项目策划咨询，会议及展览服务，专业设计服务，图文设计制作，平面设计，数字内容制作服务（不含出版发行），技术服务、技术开发、技术咨询、技术交流、技术转让、技术推广，摄像及视频制作服务，影视美术道具置景服务，计算机系统服务，人工智能基础软件开发，人工智能应用软件开发，软件开发，政府采购代理服务，组织体育表演活动，信息咨询服务（不含许可类信息咨询服务）（除依法须经批准的项目外，凭营业执照依法自主开展经营活动）
朝阳传媒（集团）有限公司	存续	杨春峰	50万人民币	50万人民币	2011-07-04	2020-09-30	2011-07-04 至 2031-07-05	辽宁省	朝阳市	双塔区	91211302577223460P	91211302577223460P	211300004052154	57722346-0	103	有限责任公司（非自然人投资或控股的法人独资）	广播、电视、电影和录音制作业	-	朝阳市双塔区新华路一段88号	辽宁省朝阳市双塔区新华路一段88号	-	0421-7201823	0421-7201823;0421-2862038	2932416705@qq.com	337864168@qq.com;596151220@qq.com;lichen1223@sina.com	许可项目：广播电视节目制作经营，音像制品制作，食品经营，食品互联网销售（销售预包装食品）（依法须经批准的项目，经相关部门批准后方可开展经营活动，具体经营项目以审批结果为准）一般项目：广告设计、代理，组织文化艺术交流活动，礼仪服务，旅行社服务网点旅游招徕、咨询服务，农村民间工艺及制品、休闲农业和乡村旅游资源的开发经营，日用品销售，互联网销售（除销售需要许可的商品），软件开发，网络与信息安全软件开发，人工智能基础软件开发，动漫游戏开发（除依法须经批准的项目外，凭营业执照依法自主开展经营活动）
北京希望之弦文化发展有限公司	存续	陈立新	50万人民币	50万人民币	2010-04-30	2021-12-22	2010-04-30 至 2030-04-29	北京市	北京市	通州区	91110112554872601A	91110112554872601A	110112012827724	55487260-1	14	有限责任公司(自然人投资或控股)	文化艺术业	-	北京市通州区玉桥西路37号院3号商业楼43门	北京市通州区玉桥西路37号院3号商业楼43门	-	13601235343	13601235343;13691159879;13601323534	x8d8x@126.com	-	组织文化艺术交流活动；技术推广；设计、制作广告；销售文化用品、计算机软件及辅助设备、家具、体育用品（不含弩）、电子产品、仪器仪表、五金交电、家用电器、玩具、灯具、针纺织品、服装鞋帽、工艺品、日用品、花卉、机械设备、通讯设备；计算机技术培训；维修仪器仪表、电子产品；电脑图文设计；打字、复印；企业管理咨询；企业策划；公共关系服务；会议服务；翻译服务；承办展览展示；食品经营（仅销售预包装食品）；工艺美术设计；经济贸易咨询；出版物零售；电子出版物制作。（市场主体依法自主选择经营项目，开展经营活动；出版物零售、电子出版物制作以及依法须经批准的项目，经相关部门批准后依批准的内容开展经营活动；不得从事国家和本市产业政策禁止和限制类项目的经营活动。）
深圳市唱启文化艺术有限公司	存续	周斯铭	50万人民币	-	2016-06-24	2023-06-08	2016-06-24 至 2026-06-21	广东省	深圳市	龙岗区	91440300MA5DF9D66R	91440300MA5DF9D66R	440301116625294	MA5DF9D6-6	15	有限责任公司	文化艺术业	-	深圳市龙岗区龙城街道回龙埔社区恒明湾创汇中心5栋A座1901	深圳市福田区园岭街道百花四路长安花园C座2楼	-	0755-82288825	0755-82288825;18018799381	szcqwh@qq.com	1482056441@qq.com;szcqart@qq.com	一般经营项目是：文化活动策划；乐器的销售；艺术培训；文化艺术交流活动；展览展示策划；音乐培训；计算机、电子产品、音箱、话筒的销售；舞台灯光音响设备的研发、设计、租赁及销售；国内贸易。（法律、行政法规、国务院决定禁止的项目除外，限制的项目须取得许可后方可经营）；票务代理服务；文化娱乐经纪人服务；咨询策划服务；其他文化艺术经纪代理；文艺创作；专业设计服务；组织文化艺术交流活动；项目策划与公关服务；广告设计、代理；广告发布；摄影扩印服务；摄像及视频制作服务；信息技术咨询服务；礼仪服务；会议及展览服务；个人互联网直播服务。（除依法须经批准的项目外，凭营业执照依法自主开展经营活动），许可经营项目是：音乐制作；音乐编曲；视频制作。营业性演出；演出场所经营；演出经纪；信息网络传播视听节目；网络文化经营。（依法须经批准的项目，经相关部门批准后方可开展经营活动，具体经营项目以相关部门批准文件或许可证件为准）
雅安市三足鸟文化创意有限公司	存续	杨蕊菱	50万人民币	3万人民币	2012-12-06	2021-05-28	2012-12-06 至 2042-12-05	四川省	雅安市	雨城区	9.15118e+17	9.15118e+17	513101000018732	05823019-1	14	有限责任公司(自然人投资或控股)	文化艺术业	雅安市三足鸟广告有限责任公司	四川省雅安市雨城区滨江路中段“西康商业广场”2幢1单元7层12号	四川省雅安市雨城区滨江路中段“西康商业广场”2幢1单元7层12号	www.yaszngg.com	15984505047	15984505047;13551559764;0835-8533486	272300252@qq.com	363892735@qq.com;2069489740@qq.com	广告设计、制作服务；室内外装饰、装修设计及施工；路牌、路标、广告牌安装及施工；会议及展览服务；文化产品设计；策划创意服务；大型庆典活动策划、组织服务；企业形象策划；专业设计服务；项目的策划服务与公关服务；文化艺术咨询服务；公共关系服务；摄影服务；互联网信息服务；办公用品、家具销售。（依法须经批准的项目，经相关部门批准后方可开展经营活动）
福州古来文化传播有限公司	存续	胡邦春	50万人民币	50万人民币	2006-08-04	2023-04-24	2006-08-04 至 2026-08-03	福建省	福州市	鼓楼区	91350102791765172E	91350102791765172E	350100100182053	79176517-2	10	有限责任公司(自然人投资或控股)	文化艺术业	-	福建省福州市鼓楼区软件大道89号福州软件园F区附属楼三楼F-S309室	福建省福州市鼓楼区软件大道89号福州软件园F区附属楼三楼F-S309室	www.gulai.cn	13960986505	13960986505;18850375259;13055917766;18965024602;0591-70555092	1831116611@qq.com	594713466@qq.com	设计、制作、代理、发布国内各类广告；提供企业营销策划服务；企业管理咨询服务；企业形象策划服务；教育咨询服务；信息技术咨询服务；其他专业咨询；文化产品设计；文化会展服务；互联网文化产品；动漫衍生产品设计服务；动漫设计；数字动漫制作；医学研究和试验发展；药品、医疗器械互联网信息服务；产品销售代理；医疗器械销售。（依法须经批准的项目，经相关部门批准后方可开展经营活动）
周三霞品牌推广（深圳）有限公司	存续	周三霞	50万人民币	-	2015-07-30	2016-05-24	2015-07-30 至 5000-01-01	广东省	深圳市	龙岗区	91440300349770788H	91440300349770788H	440301113526219	34977078-8	17	有限责任公司(自然人独资)	广播、电视、电影和录音制作业	深圳市三棱光文化传播有限公司	深圳市龙岗区布吉街道吉政路华昱花园6栋707	深圳市龙岗区布吉街道吉政路华昱花园6栋707	www.design-encounters.cn	13631614151	13631614151;15815558772;13530983099	452754555@qq.com	-	一般经营项目是：文化活动策划、展览展示策划、企业形象策划、企业营销策划、文化活动策划、品牌策划、平面设计、摄影；从事广告业务（法律法规、国务院规定需另行办理广告经营审批的，需取得许可后方可经营），信息咨询（不含限制项目），翻译服务。，许可经营项目是：
深圳市域见文创传播有限公司	存续	刘丹	50万人民币	-	2018-09-26	2018-09-26	2018-09-26 至 无固定期限	广东省	深圳市	龙岗区	91440300MA5FB66Y2Y	91440300MA5FB66Y2Y	440300205523231	MA5FB66Y-2	13	有限责任公司	广播、电视、电影和录音制作业	-	深圳市龙岗区坂田街道布龙路十二橡树庄园二期E1-5	深圳市龙岗区坂田街道布龙路十二橡树庄园二期E1-5	yjfamuseum.org.cn	18576674161	18576674161;18682466769	2409522166@126.com	-	一般经营项目是：文化传播活动策划；展览展示策划；珠宝、工艺品销售。，许可经营项目是：
深圳德田文化发展有限公司	存续	樊永亮	50万人民币	50万人民币	2011-09-20	2022-01-17	2011-09-20 至 无固定期限	广东省	深圳市	龙岗区	9144030058270244X9	9144030058270244X9	440301105714669	58270244-X	18	有限责任公司(自然人独资)	文化艺术业	-	深圳市龙岗区南湾街道上李朗社区上李朗工业区E栋201	深圳市龙岗区南湾街道上李朗社区上李朗工业区E栋201	-	13724243217	13724243217;0755-28122012;13528875387;13554729656;13076914998	627315774@qq.com	627315773@qq.com;627315747@qq.com;605393365@qq.com	一般经营项目是：工艺美术品（不含文物）、家居饰品、工艺钟表、灯饰、办公用品、电子产品的技术开发与销售，国内贸易（以上均不含法律、行政法规、国务院决定规定在登记前须经批准的项目）；艺术设计、文化活动策划、展览展示策划；货物及技术进出口（法律、行政法规规定禁止的项目除外；法律、行政法规规定限制的项目须取得许可证后方可经营）。，许可经营项目是：
长春市鑫聚圆影院管理有限公司	存续	徐福臣	50万人民币	50万人民币	2015-09-06	2023-06-13	2015-09-06 至 2030-09-05	吉林省	长春市	长春高新技术产业开发区	9.12201e+17	9.12201e+17	220107200503447	33388751-9	14	有限责任公司(自然人投资或控股)	文化艺术业	-	高新区前进大街1889号欢乐城六层	长春市前进大街1889欢乐城6层	-	0431-81802292	0431-81802292;18946503388;18166822493;81802128-818	65490344@qq.com	172239241@qq.com;184409418@qq.com	电影放映；食品、百货经销；场地租赁；广告设计、制作、代理、发布（烟草广告和固定形式印刷品广告除外）；会议服务；饮品现场制售，喷绘（依法须经批准的项目，经相关部门批准后方可开展经营活动）*
北京乌有园艺术有限公司	存续	展望	50万人民币	50万人民币	2007-11-06	2016-06-03	2007-11-06 至 2027-11-05	北京市	北京市	顺义区	9111011266911048XB	9111011266911048XB	110105010599329	66911048-X	14	有限责任公司(自然人独资)	文化艺术业	-	北京市顺义区北石槽镇寺上村中大街111号	北京市顺义区北石槽镇寺上村中大街111号	-	13810638208	13810638208	zhanyan_1806@126.com	1572164219@qq.com	文艺创作；园林景观设计；家居装饰及设计；组织文化艺术交流活动（不含演出）；承办展览展示；摄影扩印服务；销售工艺美术品；货物进出口。（企业依法自主选择经营项目，开展经营活动；依法须经批准的项目，经相关部门批准后依批准的内容开展经营活动；不得从事本市产业政策禁止和限制类项目的经营活动。）
上海歆慧体育发展有限公司	存续	贺奕渌	50万人民币	50万人民币	2013-06-19	2023-04-14	2013-06-19 至 无固定期限	上海市	上海市	崇明区	91310230071203913H	91310230071203913H	310230000591329	07120391-3	12	有限责任公司(自然人投资或控股)	文化艺术业	-	上海市崇明区陈家镇前裕公路199号7幢375室（上海裕安经济小区）	上海江场西路299弄6号1006室	-	13501814760	13501814760;021-66282159	13501814760@126.com	184818314@qq.com	一般项目：体育赛事策划；市场营销策划；信息咨询服务（不含许可类信息咨询服务）；会议及展览服务；物业管理；体育用品设备出租；体育用品及器材零售；服装服饰零售；鞋帽零售；日用百货销售；食品销售（仅销售预包装食品）【分支机构经营】。（除依法须经批准的项目外，凭营业执照依法自主开展经营活动）许可项目：建设工程施工；餐饮服务【分支机构经营】；高危险性体育运动（游泳）【分支机构经营】。（依法须经批准的项目，经相关部门批准后方可开展经营活动，具体经营项目以相关部门批准文件或许可证件为准）
广州雨下文化传播有限公司	存续	陈波	50万人民币	50万人民币	2016-06-30	2023-02-09	2016-06-30 至 无固定期限	广东省	广州市	海珠区	91440105MA59DKFR65	91440105MA59DKFR65	440105000518150	MA59DKFR-6	23	有限责任公司(自然人投资或控股)	文化艺术业	-	广州市海珠区工业大道北132号之二十八栋202室	广州市海珠区工业大道北132号之二十八栋202室	shop526409383.taobao.com	13631375394	13631375394;18819340612;020-34202060	3591416617@qq.com	-	数字内容制作服务（不含出版发行）;其他文化艺术经纪代理;工艺美术品及收藏品批发（象牙及其制品除外）;工艺美术品及收藏品零售（象牙及其制品除外）;市场营销策划;市场调查（不含涉外调查）;文艺创作;广告设计、代理;广告制作;广告发布（非广播电台、电视台、报刊出版单位）;互联网销售（除销售需要许可的商品）;咨询策划服务;组织体育表演活动;组织文化艺术交流活动;服装服饰零售;服装服饰批发;厨具卫具及日用杂品零售;灯具销售;日用木制品销售;木制容器销售;软木制品销售;塑料制品销售;皮革制品销售;家具销售;家具零配件销售;日用玻璃制品销售;文具用品零售;家居用品销售;竹制品销售;信息技术咨询服务;计算机软硬件及辅助设备零售;计算机软硬件及辅助设备批发;通讯设备销售;电子产品销售;家用电器销售;体育用品及器材零售;体育用品及器材批发;个人卫生用品销售;智能车载设备销售;办公设备耗材销售;办公用品销售;…
环球美育（天津）教育科技有限公司	存续	刘森	50万人民币	-	2020-05-28	2021-12-30	2020-05-28 至 无固定期限	天津市	天津市	河北区	91120105MA071PX901	91120105MA071PX901	120105000374815	MA071PX9-0	10	有限责任公司	文化艺术业	-	天津市河北区铁东路街敬贤里6号楼2门301（存在多址信息）	天津市河北区铁东路街敬贤里6号楼2门301(存在多址信息)	-	13516290088	13516290088;15522109159	13516290088@163.com	13516290088@qq.com;15522109159@qq.com	一般项目：软件开发；组织文化艺术交流活动；会议及展览服务；信息咨询服务（不含许可类信息咨询服务）；企业形象策划；市场营销策划；摄像及视频制作服务；企业管理；文艺创作；专业设计服务；日用百货销售；文化用品设备出租；玩具、动漫及游艺用品销售；照相机及器材销售；互联网销售（除销售需要许可的商品）；计算机软硬件及辅助设备批发；计算机软硬件及辅助设备零售；电子产品销售；业务培训（不含教育培训、职业技能培训等需取得许可的培训）。（除依法须经批准的项目外，凭营业执照依法自主开展经营活动）
宁夏素然美业商贸有限公司	存续	王文娟	50万人民币	50万人民币	2016-05-20	2016-05-20	2016-05-20 至 2026-05-17	宁夏回族自治区	银川市	金凤区	91641100MA75WQPX9U	91641100MA75WQPX9U	641100200070724	MA75WQPX-9	11	有限责任公司(自然人投资或控股)	文化艺术业	-	银川市金凤区北京中路60、62、64号大世界商务广场E座1101室	6.40102e+17	-	18595118278	18595118278;13995472331	79465775@qq.com	794657775@qq.com	会议及展览服务；演出服务；代理、设计、制作、发布国内各类广告业务；化妆品、舞台设备及道具、办公用品、鞋子服装、工艺品、文化用品、婚纱、演出礼服的租赁、批发兼零售；美容养生服务及咨询；化妆造型服务；美甲服务；赛事活动组织及承办；庆典礼仪服务；婚礼策划服务。(依法须经批准的项目，经相关部门批准后方可开展经营活动)
厦门闽仪天下文化创意有限公司	存续	柯美琴	50万人民币	50万人民币	2011-05-24	2017-04-07	2011-05-24 至 2031-05-23	福建省	厦门市	思明区	91350203575008361C	91350203575008361C	350203200264183	57500836-1	10	有限责任公司(自然人投资或控股)	文化艺术业	-	厦门市思明区龙山中路70号海西环保设计产业园5楼501B	厦门市思明区龙山中路70号海西环保设计产业园5楼501B	www.xmmytx.com	15959283013	15959283013	1337593110@qq.com	-	文化活动策划、市场营销策划；礼仪庆典服务；企业管理咨询；批发、零售：日用百货、工艺品、服装鞋帽、电子产品、金属材料。
重庆芙莱尔文化传播有限公司	存续	刘光英	50万人民币	-	2017-06-23	2017-07-27	2017-06-23 至 无固定期限	重庆市	重庆市	渝北区	91500112MA5UNJX00F	91500112MA5UNJX00F	500112009713176	MA5UNJX0-0	39	有限责任公司	文化艺术业	-	重庆市渝北区龙溪街道红锦大道89号3层03033号	重庆市渝北区龙溪街道红锦大道89号03033号	-	023-67160029	023-67160029;18375882175	746846162@qq.com	-	承办经批准的文化艺术交流活动；美容美发服务（取得相关行政许可后，在许可范围内从事经营活动）；食品经营（取得相关行政许可后，在许可范围内从事经营活动）；企业管理咨询；销售：工艺美术品（文物、象牙及其制品除外）、日用品、五金交电、百货；摄影服务(不含航空摄影)；电脑图文设计、制作；企业形象策划；个人形象设计；展览服务；会议服务；清洁服务。（依法须经批准的项目，经相关部门批准后方可开展经营活动）
深圳幸福之照文化传播有限公司	存续	陈淑苗	50万人民币	33.5万人民币	2012-03-29	2021-06-18	2012-03-29 至 无固定期限	广东省	深圳市	南山区	9144030059302981X5	9144030059302981X5	440307106113188	59302981-X	14	有限责任公司	文化艺术业	-	深圳市南山区招商街道工业六路9号H栋	深圳市南山区招商街道工业六路9号H栋	-	13316942913	13316942913;13145877595;13402065853;0755-28225081;13926594015	13316942913@139.com	13825289213@163.com;524779965@qq.com;13145877595@qq.com;2355641722@qq.com	一般经营项目是：文化活动策划；从事广告业务；企业形象策划；市场营销策划；产品包装设计；展览展示策划；摄影摄像服务；国内贸易；经营进出口业务；婚纱礼服出租和出售（以上根据法律、行政法规、国务院决定等规定需要审批的，依法取得相关审批文件后方可经营）。，许可经营项目是：
上海金宝龙艺术服务有限公司	存续	金宝龙	50万人民币	50万人民币	2000-10-18	2020-07-31	2000-10-18 至 2030-10-17	上海市	上海市	长宁区	91310105631618747C	91310105631618747C	310105000169900	63161874-7	13	有限责任公司(自然人投资或控股)	文化艺术业	-	上海市长宁区延安西路2633号A303室	上海市长宁区延安西路2633号A303室	www.jblballet.com	021-62781361	021-62781361	jinbaolong@jblballet.com	jingbaolong@jblballet.com	艺术咨询、商务咨询、舞蹈培训、企业形象策划，销售服装、鞋类。【依法须经批准的项目，经相关部门批准后方可开展经营活动】
上海美趣文化传媒有限公司	存续	颜高锋	50万人民币	-	2018-08-10	2022-09-19	2018-08-10 至 无固定期限	上海市	上海市	松江区	91310230MA1K1ER538	91310230MA1K1ER538	310230001880035	MA1K1ER5-3	19	其他有限责任公司	文化艺术业	上海集红文化传媒有限公司	上海市徐汇区淮海中路1045弄8B	上海静安区海宁路899号1604室	meiquwenhua.cn	13162506002	13162506002;021-52211918;13651665509	yoyo.rong@mqwh-sh.com	meiquwenhua@163.com	许可项目：演出经纪。（依法须经批准的项目，经相关部门批准后方可开展经营活动，具体经营项目以相关部门批准文件或许可证件为准）一般项目：组织文化艺术交流活动；会议及展览服务；广告设计、代理；广告发布；广告制作；企业形象策划；市场营销策划；体育赛事策划；文艺创作；专业设计服务；网络技术服务；信息咨询服务（不含许可类信息咨询服务）；礼仪服务；摄影扩印服务；摄像及视频制作服务；互联网销售（除销售需要许可的商品）；图文设计制作；技术服务、技术开发、技术咨询、技术交流、技术转让、技术推广；乐器零售；工艺美术品及礼仪用品销售（象牙及其制品除外）；办公用品销售；日用百货销售。（除依法须经批准的项目外，凭营业执照依法自主开展经营活动）
万画云游（上海）文化创意有限公司	存续	黄胜利	50万人民币	-	2022-03-09	2023-06-12	2022-03-09 至 无固定期限	上海市	上海市	嘉定区	91310114MA7L01AQ8X	91310114MA7L01AQ8X	310114004623537	MA7L01AQ-8	16	有限责任公司	文化艺术业	-	上海市嘉定区众仁路399号1幢12层B区J	上海市嘉定区众仁路399号1幢12层B区J	-	010-56142694	010-56142694	wuyajun@modian.com	-	一般项目：组织文化艺术交流活动；动漫游戏开发；玩具销售；玩具、动漫及游艺用品销售；技术服务、技术开发、技术咨询、技术交流、技术转让、技术推广；专业设计服务；平面设计；图文设计制作；包装服务；市场营销策划；计算机软硬件及辅助设备批发；体育用品及器材零售；包装材料及制品销售；纸制品销售；自动售货机销售；文具用品批发；文具用品零售；体育用品及器材批发；塑料制品销售；日用品销售（除依法须经批准的项目外，凭营业执照依法自主开展经营活动）。
广州瀚启创意文化传播有限公司	存续	谢洋	50万人民币	32.5万人民币	2019-11-14	2023-06-08	2019-11-14 至 无固定期限	广东省	广州市	海珠区	91440101MA5D1KTF5R	91440101MA5D1KTF5R	440105002998660	MA5D1KTF-5	12	有限责任公司(法人独资)	广播、电视、电影和录音制作业	-	广州市海珠区新港东路2842号自编4栋1103房（仅限办公）	广州市海珠区新港东路2842号自编4栋1103房（仅限办公）	-	020-89449469	020-89449469;13902290473	fd@cyberspace.com	liujingyan@cyberspace.com;18122018875@handwerker-china.com;lishulin@handwrker-china.com	广告设计、代理;企业形象策划;摄像及视频制作服务;电影摄制服务;文艺创作;市场营销策划;音像制品出租;摄影扩印服务;数字文化创意软件开发;动漫游戏开发;软件开发;网络技术服务;数字内容制作服务（不含出版发行）;信息系统集成服务;体育竞赛组织;体育健康服务;体育中介代理服务;健身休闲活动;棋牌室服务;台球活动;游乐园服务;休闲观光活动;组织体育表演活动;文化娱乐经纪人服务;文化场馆管理服务;办公设备租赁服务;休闲娱乐用品设备出租;体育用品设备出租;文化用品设备出租;广播电视节目制作经营
杭州喜番文化创意有限公司	存续	吴栩杰	50万人民币	-	2019-01-23	2020-01-08	2019-01-23 至 9999-09-09	浙江省	杭州市	-	91330101MA2GK0BC2L	91330101MA2GK0BC2L	330198000288426	MA2GK0BC-2	10	有限责任公司(自然人投资或控股)	文化艺术业	杭州喜番服装设计有限公司	浙江省杭州经济技术开发区元成恒盛大楼6幢420室	浙江省杭州经济技术开发区元成恒盛大楼6幢420室	-	15906613059	15906613059	15906613059@qq.com	-	服务：文化创意策划，国内广告的设计、代理、发布(除网络广告发布)，电脑图文设计，会议会展服务，平面设计，服装设计，市场营销策划，公关活动策划，企业形象设计；技术开发、技术咨询、技术服务、成果转让：计算机软硬件、网络技术、玩具；批发、零售：工艺美术品，玩具（除国家专控），办公用品，文化用品。（依法须经批准的项目，经相关部门批准后方可开展经营活动）
上海敬思文化传播有限公司	存续	潘甲林	50万人民币	50万人民币	2011-07-22	2021-11-23	2011-07-22 至 2031-07-21	上海市	上海市	奉贤区	91310116579159650P	91310116579159650P	310116002444773	57915965-0	13	有限责任公司(自然人投资或控股)	文化艺术业	-	上海市奉贤区奉浦大道1599号M幢	上海市奉贤区奉浦大道1599号M幢	-	18686479622	18686479622;021-62088005;18019176693	czdq.gzb@163.com	-	一般项目：组织文化艺术交流活动；技术服务、技术开发、技术咨询、技术交流、技术转让、技术推广；信息咨询服务（不含许可类信息咨询服务）；会议及展览服务。（除依法须经批准的项目外，凭营业执照依法自主开展经营活动）
张家港市领舞联盟艺术推广有限公司	存续	毕玉	50万人民币	-	2015-05-11	2018-12-21	2015-05-11 至 无固定期限	江苏省	苏州市	张家港市	91320582346090664C	91320582346090664C	320582000361330	34609066-4	37	有限责任公司(自然人独资)	文化艺术业	-	张家港市杨舍镇沙洲西路骏马置地B座5楼	张家港市杨舍镇沙洲西路骏马置地B座5楼	-	13921957376	13921957376;15162362777;0512-58199880;0512-80155188	13921957376@qq.com	849964198@qq.com;1063521175@qq.com	艺术推广服务、舞蹈培训。（依法须经批准的项目，经相关部门批准后方可开展经营活动）
深圳市群青标识设计工程有限公司	存续	李晓天	50万人民币	50万人民币	1998-01-15	2022-11-15	1998-01-15 至 无固定期限	广东省	深圳市	罗湖区	9.14403e+17	9.14403e+17	440301103207849	19246402-8	10	有限责任公司	文化艺术业	深圳市群青企业形象设计有限公司	深圳市罗湖区笋岗街道梨园路3号厂房3栋三层310室	深圳市罗湖区笋岗街道梨园路3号厂房3栋三层310室	www.designsign.cn	13418759816	13418759816;0755-82500271;0755-83260187	514904407@qq.com	1779786133@qq.com;514904409@qq.com;abcd-2888@qq.com	一般经营项目是：企业形象策划、产品外型及包装设计、工艺美术设计（不含限制项目）。数字内容制作服务（不含出版发行）；广告发布；组织文化艺术交流活动；会议及展览服务；广告制作；广告设计、代理；平面设计；专业设计服务；市场营销策划；图文设计制作；礼仪服务；文艺创作；信息咨询服务（不含许可类信息咨询服务）；五金产品零售；工艺美术品及收藏品零售（象牙及其制品除外）；工艺美术品及礼仪用品销售（象牙及其制品除外）；家居用品销售；工程管理服务；园林绿化工程施工；摄像及视频制作服务；办公用品销售；包装服务；企业管理咨询；园艺产品销售；日用品销售；科普宣传服务；信息系统集成服务；动漫游戏开发；工程技术服务（规划管理、勘察、设计、监理除外）；摄影扩印服务；纸制品销售；规划设计管理；数字技术服务；金属结构销售；金属材料销售；家具销售；照明器具生产专用设备销售；礼品花卉销售；3D打印服务；文具用品零售；技术服务、…
江门市韵轩文化发展有限公司	在业	梁秀冰	50万人民币	-	2019-12-25	2019-12-25	2019-12-25 至 无固定期限	广东省	江门市	蓬江区	91440703MA5487854A	91440703MA5487854A	440703000310381	MA548785-4	10	有限责任公司(自然人投资或控股)	文化艺术业	-	江门市蓬江区白石黄龙山庄35号（住改商）	江门市蓬江区白石黄龙山庄35号（住改商）	-	15014993773	15014993773	15014993773@139.com	-	投资文化产业，组织策划文化艺术交流活动，市场营销策划，展览展示服务，礼仪服务，会务服务，商务信息咨询，教育信息咨询；舞台灯光音响设计，舞台艺术造型策划；设计、制作、发布、代理：广告。(依法须经批准的项目，经相关部门批准后方可开展经营活动)〓
佛山市南海区西樵镇渔耕粤韵文化旅游发展有限公司	存续	余乔金	50万人民币	50万人民币	2013-08-12	2021-01-08	2013-08-12 至 无固定期限	广东省	佛山市	南海区	91440605076653497B	91440605076653497B	440682000401974	07665349-7	22	有限责任公司(自然人投资或控股)	广播、电视、电影和录音制作业	-	佛山市南海区西樵山风景名胜区南门对面	佛山市南海区西樵山风景名胜区南门对面	www.fsygyy.com	0757-66861615	0757-66861615;0757-66826305;0757-66826306	2048828740@qq.com	-	许可项目：旅游业务；食品经营（销售预包装食品）。（依法须经批准的项目，经相关部门批准后方可开展经营活动，具体经营项目以相关部门批准文件或许可证件为准）一般项目：游览景区管理；休闲观光活动；公园、景区小型设施娱乐活动；园区管理服务。（除依法须经批准的项目外，凭营业执照依法自主开展经营活动）
贵阳荷塘月色音乐文化传播有限公司	存续	张超	50万人民币	50万人民币	2018-03-18	2023-04-07	2018-03-18 至 无固定期限	贵州省	贵阳市	乌当区	91520198MA6GUG94XQ	91520198MA6GUG94XQ	520198000047176	MA6GUG94-X	10	有限责任公司(自然人投资或控股)	文化艺术业	-	贵州省贵阳市高新技术产业开发区金阳科技产业园标准厂房辅助用房B619	贵州省贵阳市高新技术产业开发区金阳科技产业园标准厂房辅助用房B619	www.htysmusic.com	18984394019	18984394019;0851-87990018;0851-88632168	943250629@qq.com	2456886723@qq.com	法律、法规、国务院决定规定禁止的不得经营；法律、法规、国务院决定规定应当许可（审批）的，经审批机关批准后凭许可（审批）文件经营;法律、法规、国务院决定规定无需许可（审批）的，市场主体自主选择经营。（一般项目：知识产权服务（专利代理服务除外）；文化娱乐经纪人服务；其他文化艺术经纪代理；会议及展览服务；文艺创作；工艺美术品及礼仪用品销售（象牙及其制品除外）；广告制作；组织文化艺术交流活动；个人商务服务；礼仪服务；旅游开发项目策划咨询；乐器零售；乐器零配件销售；电影摄制服务；电子产品销售；平面设计；文化用品设备出租；摄像及视频制作服务（除许可业务外，可自主依法经营法律法规非禁止或限制的项目）许可项目：演出经纪；营业性演出（依法须经批准的项目，经相关部门批准后方可开展经营活动））
北京威柏惠华广告有限公司	存续	王钢	50万人民币	50万人民币	2014-01-06	2022-01-18	2014-01-06 至 2034-01-05	北京市	北京市	朝阳区	91110105089660135A	91110105089660135A	110105016641851	08966013-5	30	有限责任公司(自然人投资或控股)	文化艺术业	-	北京市朝阳区光华路7号7层7B11	北京市朝阳区光华路7号7层7B11	www.mensunochina.cn	010-65610206	010-65610206	leifengchun@mensunochina.cn	1032073500@qq.com	设计、制作、代理、发布广告；承办展览展示活动；组织文化艺术交流活动（不含演出）；企业策划；会议服务；经济贸易咨询；企业管理咨询；销售文具用品、日用品、工艺品；从事文化经纪业务。（企业依法自主选择经营项目，开展经营活动；依法须经批准的项目，经相关部门批准后依批准的内容开展经营活动；不得从事本市产业政策禁止和限制类项目的经营活动。）
无锡大世界影城有限责任公司	存续	陆志强	50万人民币	50万人民币	2004-02-16	2019-06-29	2004-02-16 至 2024-02-04	江苏省	无锡市	梁溪区	9.13202e+17	9.13202e+17	320202000003502	75798132-2	29	有限责任公司	广播、电视、电影和录音制作业	-	无锡市中山路359号六、七楼	无锡市中山路359号大东方百货	www.dsjmovie.com	0510-82707787	0510-82707787	dsjmovie@163.com	-	电影放映的服务；音像制品、书报刊的零售；预包装食品兼散装食品的零售。设计、制作、代理和发布国内广告业务；展览展示服务；工艺品、日用品、玩具的销售。（依法须经批准的项目，经相关部门批准后方可开展经营活动）
广州金源棋院有限公司	存续	金洁鹏	50万人民币	-	2020-01-13	2020-01-13	2020-01-13 至 无固定期限	广东省	广州市	黄埔区	91440101MA5D45M38C	91440101MA5D45M38C	440112002856532	MA5D45M3-8	24	有限责任公司(自然人投资或控股)	文化艺术业	-	广州市黄埔区世纪南三街1号202之218号	广州市黄埔区世纪南三街1号202之218号	-	13416289275	13416289275	13416289275@139.com	-	教育咨询服务;文化艺术咨询服务;文艺创作服务;艺（美）术创作服务;文化推广（不含许可经营项目）;文化传播（不含许可经营项目）;棋牌服务;体育组织;运动场馆服务（游泳馆除外）;竞技体育科技服务
德州人参果文化传播有限公司	存续	杨冬来	50万人民币	-	2015-04-08	2022-05-13	2015-04-08 至 2035-04-07	山东省	德州市	德城区	91420106333491688P	91420106333491688P	420106000430540	33349168-8	17	有限责任公司(自然人投资或控股)	文化艺术业	武汉苏菲雅文化传播有限公司 ; 长沙人参果文化传播有限公司	山东省德州市德城区新湖街道办事处文化路新华大厦6楼6003室	山东省德州市德城区新湖街道办事处文化路新华大厦6楼6003室	-	15624319578	15624319578;18692204332;027-88060019	15624319578@qq.com	3526313986@qq.com;21565845@qq.com	一般项目：广告设计、代理；礼仪服务；企业形象策划；会议及展览服务；专业设计服务；教育咨询服务（不含涉许可审批的教育培训活动）；翻译服务；乐器零售；乐器维修、调试；商标代理；计算机及通讯设备租赁；机械设备租赁；电子产品销售；计算机及办公设备维修；通讯设备修理；办公服务；婚庆礼仪服务；法律咨询（不包括律师事务所业务）；知识产权服务（专利代理服务除外）；市场主体登记注册代理；打字复印；摄影扩印服务；信息咨询服务（不含许可类信息咨询服务）。（除依法须经批准的项目外，凭营业执照依法自主开展经营活动）
广州千秋万代文化传播有限公司	存续	李爱美	50万人民币	-	2019-02-12	2020-10-09	2019-02-12 至 无固定期限	广东省	广州市	南沙区	91440101MA5CLMQ074	91440101MA5CLMQ074	440110002864422	MA5CLMQ0-7	14	有限责任公司(自然人投资或控股)	广播、电视、电影和录音制作业	-	广州市南沙区丰泽东路106号（自编1号楼）X1301-H7519(集群注册）（JM）	广州市南沙区丰泽东路106号（自编1号楼）X1301-H7519(集群注册）（JM）	-	13005366332	13005366332;19927181026	19927181026@189.cn	-	艺（美）术创作服务;文化传播（不含许可经营项目）;文化推广（不含许可经营项目）;群众参与的文艺类演出、比赛等公益性文化活动的策划;企业形象策划服务;策划创意服务;市场营销策划服务;大型活动组织策划服务（大型活动指晚会、运动会、庆典、艺术和模特大赛、艺术节、电影节及公益演出、展览等，需专项审批的活动应在取得审批后方可经营）;数字动漫制作;动漫及衍生产品设计服务;服装批发;服装辅料批发;服装零售;服装辅料零售;玩具批发;玩具零售;玩具设计服务;广告业;游戏软件设计制作;企业管理咨询服务;教育咨询服务;文化艺术咨询服务;其他文化娱乐用品批发;文化研究
南京白妍兴华文化传播有限公司	存续	李纲	50万人民币	50万人民币	2012-10-26	2022-06-23	2012-10-26 至 无固定期限	江苏省	南京市	秦淮区	91320104053287076B	91320104053287076B	320103000264143	05328707-6	14	有限责任公司(自然人独资)	文化艺术业	-	南京市秦淮区石鼓路42号712室	南京秦淮区石鼓路42号建华大厦712	-	025-52333077	025-52333077	1195926212@qq.com	369909099@qq.com;958580779@qq.com;11959262122@qq.com	文化艺术交流活动组织、策划；艺术培训（不含中小学学科教育及考试相关内容）；舞台策划；个人形象策划；展览展示服务；会务服务；礼仪服务；摄影服务；演出经纪（须取得许可或批准后方可经营）。（依法须经批准的项目，经相关部门批准后方可开展经营活动）
深圳市音悦嘉文化传播有限公司	存续	张欣怡	50万人民币	-	2018-11-12	2022-04-11	2018-11-12 至 无固定期限	广东省	深圳市	宝安区	91440300MA5FD0W122	91440300MA5FD0W122	440300205812397	MA5FD0W1-2	10	有限责任公司(自然人独资)	文化艺术业	-	深圳市宝安区新安街道海旺社区创业路1004号85区宏发领域花园4栋13A17	深圳市宝安区新安街道海旺社区创业路1004号85区宏发领域花园4栋13A17	-	17666297556	17666297556;15602951189	1129789151@qq.com	2239789151@qq.com;757175779@qq.com	一般经营项目是：演出活动策划，乐器销售。，许可经营项目是：乐器演奏培训；音乐培训
深圳市迪闻视觉文化传播有限公司	存续	邓美湘	50万人民币	-	2010-06-30	2019-08-07	2010-06-30 至 无固定期限	广东省	深圳市	福田区	91440300558667285N	91440300558667285N	440301104780614	55866728-5	12	有限责任公司	文化艺术业	深圳市迪闻广告有限公司	深圳市福田区园岭街道八卦二路鹏基工业区厂房第614栋四层404室	深圳市福田区园岭街道八卦二路鹏基工业区厂房第614栋四层404室	-	18926566106	18926566106;0755-82119171;0755-25892993	158956984@qq.com	422254908@qq.com;706728791@qq.com	一般经营项目是：摄影摄像服务，平面美术设计，企业形象设计，文化活动策划，从事广告业务。（法律、行政法规、国务院决定禁止的项目除外，限制的项目须取得许可后方可经营），许可经营项目是：美工制作。
郑州樱桃里餐饮管理有限公司	存续	王兵	50万人民币	-	2016-06-20	2021-12-17	2016-06-20 至 无固定期限	河南省	郑州市	金水区	91410100MA3XB63AXX	91410100MA3XB63AXX	410101000302769	MA3XB63A-X	32	有限责任公司(自然人投资或控股)	娱乐业	-	河南省郑州市金水区花园路正弘中心2507-2509	河南省郑州市金水区花园路科源路正弘中心2508-2509	http://www.rxycy.com	18337188426	18337188426;18337191973;17073556666;17073557777;18603836668;18037305063	ligc@huyachaoji.com	hycjzb001@163.com;811819611@qq.com;591386880@qq.com	一般项目：餐饮管理；企业管理咨询；市场营销策划；会议及展览服务；信息咨询服务（不含许可类信息咨询服务）（除依法须经批准的项目外，凭营业执照依法自主开展经营活动）
杭州圣朗烽传媒有限公司	存续	单张奎	50万人民币	-	2020-03-23	2023-02-28	2020-03-23 至 9999-09-09	浙江省	杭州市	江干区	91330100MA2H2YLF6G	91330100MA2H2YLF6G	330155000021199	MA2H2YLF-6	13	有限责任公司(自然人投资或控股)	广播、电视、电影和录音制作业	杭州梦幻之林文化传媒有限公司	浙江省杭州市钱塘新区白杨街道科技园路57号17幢6楼605-607室	浙江省杭州市钱塘新区白杨街道科技园路57号17幢6楼605-607室	-	15314764507	15314764507	1171028259@qq.com	-	许可项目：电影发行；广播电视节目制作经营；电视剧制作(依法须经批准的项目，经相关部门批准后方可开展经营活动，具体经营项目以审批结果为准)。一般项目：企业管理咨询；信息咨询服务（不含许可类信息咨询服务）；信息技术咨询服务；企业形象策划；市场营销策划；组织文化艺术交流活动；会议及展览服务；图文设计制作；文艺创作；电影摄制服务；文化娱乐经纪人服务；其他文化艺术经纪代理；摄影扩印服务；广告制作；广告设计、代理；广告发布；礼仪服务；平面设计；鞋帽批发；鞋帽零售；家用电器销售；服装服饰批发；服装服饰零售；箱包销售；化妆品零售；化妆品批发；珠宝首饰批发；日用杂品销售；珠宝首饰零售；家具销售；五金产品批发；五金产品零售；日用百货销售；办公设备销售；建筑装饰材料销售；汽车零配件零售；汽车装饰用品销售；日用品销售；互联网销售（除销售需要许可的商品）；技术服务、技术开发、技术咨询、技术交流、技术转让、技术推广…
济南博集文化传媒有限公司	存续	张晓辉	50万人民币	50万人民币	2011-02-17	2021-04-15	2011-02-17 至 无固定期限	山东省	济南市	历下区	9.13701e+17	9.13701e+17	370105200045840	56811250-7	13	有限责任公司(自然人投资或控股)	文化艺术业	济南鸿景广告传媒有限公司	山东省济南市历下区山大路157号华强广场1-1204	-	-	13589062433	13589062433;0531-82952610	15853175428@163.com	15853175428@qq.com;275951792@qq.com	国内广告业务；经济贸易咨询；企业营销策划；企业管理咨询；文化艺术交流策划；教育咨询（不含出国留学咨询及中介服务、办学、家教、培训）；翻译服务；图书、期刊的批发、零售（凭许可证经营）。（依法须经批准的项目，经相关部门批准后方可开展经营活动）
上海悠唯文化传播有限公司	存续	宋文君	50万人民币	10.1万人民币	2012-03-14	2023-06-21	2012-03-14 至 2062-03-13	上海市	上海市	闵行区	9.13101e+17	9.13101e+17	310112001155216	59166330-7	19	有限责任公司（自然人投资或控股的法人独资）	文化艺术业	-	上海市闵行区元江路5500号第1幢E165室	上海市杨浦区隆昌路619号1号楼221-222室	-	13651639690	13651639690;18616705460;13127666465	1103200209@qq.com	songwenjun@uvee.com.cn	一般项目：数字内容制作服务（不含出版发行）；组织文化艺术交流活动；专业设计服务；平面设计；广告制作；会议及展览服务；软件开发；软件外包服务；数字文化创意软件开发；人工智能应用软件开发；人工智能基础软件开发；动漫游戏开发；技术服务、技术开发、技术咨询、技术交流、技术转让、技术推广。（除依法须经批准的项目外，凭营业执照依法自主开展经营活动）许可项目：货物进出口；技术进出口。（依法须经批准的项目，经相关部门批准后方可开展经营活动，具体经营项目以相关部门批准文件或许可证件为准）
上海小而美文化传播有限公司	存续	徐璇	50万人民币	15万人民币	2014-09-17	2014-09-17	2014-09-17 至 2034-09-16	上海市	上海市	杨浦区	91310110312459961F	91310110312459961F	310110000698658	31245996-1	13	有限责任公司（自然人独资）	文化艺术业	-	上海市杨浦区周家嘴路3805号2137室	上海建国西路691号2楼	-	13818786368	13818786368;17701878240;18717977941	angel@storyland.com.cn	-	文化艺术交流活动策划，企业形象策划，市场营销策划，公关活动策划，广告设计、制作、代理、发布，建筑装饰建设工程专项设计，环境工程建设工程专项设计，图文设计制作，雕塑设计，动漫设计，商务咨询，企业管理咨询，投资咨询（以上咨询不得从事经纪），市场信息咨询与调查（不得从事社会调查、社会调研、民意调查、民意测验），会务服务，展览展示服务，翻译服务；网络科技、信息科技、计算机软硬件技术领域内的技术开发、技术咨询、技术转让、技术服务；服装鞋帽、办公用品、日用百货、电子产品、计算机、软硬件及辅助设备（以上除计算机信息系统安全专用产品）的销售。【依法须经批准的项目，经相关部门批准后方可开展经营活动】
深圳市新华商智文化发展有限公司	存续	刘迪芬	50万人民币	50万人民币	2005-04-22	2018-07-11	2005-04-22 至 5000-01-01	广东省	深圳市	南山区	91440300774116795B	91440300774116795B	440301103584522	77411679-5	25	有限责任公司	文化艺术业	深圳市新华商智管理咨询有限公司	深圳市南山区高新技术产业园区中区M－7栋B座5层B区	深圳市南山区高新技术产业园区中区M-7栋B座5层B区	-	13789019646	13789019646;0755-26710088;13535084960	13789019646@163.com	1003156605@qq.com;zcb@xhgsb.com;zongcb@xhgsb.com	一般经营项目是：文化活动策划、展览展示策划、企业管理策划、企业管理咨询、投资咨询（均不含限制项目）、经营进出口业务（法律、行政法规、国务院决定禁止的项目除外，限制的项目须取得许可后方可经营）。，许可经营项目是：
上画（北京）文化传媒有限公司	存续	宋文	50万人民币	50万人民币	2013-09-17	2023-03-27	2013-09-17 至 2033-09-16	北京市	北京市	朝阳区	91110105078540349Q	91110105078540349Q	110105016296883	07854034-9	22	有限责任公司(自然人投资或控股)	文化艺术业	-	北京市朝阳区平房路241号2幢2层233室	北京市朝阳区姚家园南路1号惠通时代广场7号院	-	010-85564221	010-85564221;010-85511001;010-65762610	331705301@qq.com	-	一般项目：组织文化艺术交流活动；会议及展览服务；企业管理咨询；影视美术道具置景服务；数字内容制作服务（不含出版发行）；广告制作；摄像及视频制作服务；电影摄制服务。（除依法须经批准的项目外，凭营业执照依法自主开展经营活动）许可项目：广播电视节目制作经营；电影发行。（依法须经批准的项目，经相关部门批准后方可开展经营活动，具体经营项目以相关部门批准文件或许可证件为准）（不得从事国家和本市产业政策禁止和限制类项目的经营活动。）
萃流（深圳）国际文化交流有限公司	存续	魏时晴	50万人民币	50万人民币	2011-05-26	2022-01-10	2011-05-26 至 无固定期限	广东省	深圳市	福田区	91440300576378946C	91440300576378946C	440301105431757	57637894-6	10	有限责任公司	文化艺术业	深圳市互惠生信息咨询有限公司 ; 深圳互惠生国际文化交流有限公司	深圳市福田区沙头街道天安社区泰然五路12号天安数码城天祥大厦五层5B-13	深圳市福田区沙头街道沙嘴社区沙嘴路8号红树华府A、B、C、D栋A栋9层910室	www.icxc-china.com	18926021980	18926021980;0755-83752130;0755-82925958	605399879@qq.com	863357049@qq.com;2782537226@qq.com;wufei_tax@163.com;290417030@qq.com;123563901@qq.com	一般经营项目是：文化活动策划；教育信息咨询（法律、行政法规、国务院决定禁止的项目除外，限制的项目须取得许可后方可经营），许可经营项目是：为公民出国定居、探亲、访友、继承财产和其他非公务活动提供信息介绍，法律咨询，沟通联系，境外安排，签证申办及其他相关服务。
广州市声优音画文化传播有限公司	存续	石艳君	50万人民币	50万人民币	2010-04-26	2018-05-11	2010-04-26 至 无固定期限	广东省	广州市	越秀区	91440101554414918A	91440101554414918A	440106000203181	55441491-8	15	有限责任公司(自然人投资或控股)	广播、电视、电影和录音制作业	-	广州市越秀区中山一路杨箕泰兴直街50号306房	广州市越秀区中山一路杨箕泰兴直街50号306房	www.singyou.cn	18102686438	18102686438;18102674238;020-34202060;13570345116	2046629677@qq.com	123@qq.com	文化艺术咨询服务;会议及展览服务;大型活动组织策划服务（大型活动指晚会、运动会、庆典、艺术和模特大赛、艺术节、电影节及公益演出、展览等，需专项审批的活动应在取得审批后方可经营）;公司礼仪服务;广告业;商品批发贸易（许可审批类商品除外）;商品零售贸易（许可审批类商品除外）;录音制作;电影和影视节目制作;音像制品制作
青岛彩梦文化传播有限公司	存续	尹涛	50万人民币	50万人民币	2015-08-06	2021-01-28	2015-08-06 至 无固定期限	山东省	青岛市	平度市	91370283350316021J	91370283350316021J	370283230072225	35031602-1	14	有限责任公司(自然人独资)	文化艺术业	-	山东省青岛市平度市东阁街道办事处福州路82号2号楼1单元901室	山东省青岛市平度市福州路82号2号楼1单元505	-	17685719888	17685719888;0532-87355559;18669898773	1228107208@qq.com	1002805922@qq.com;caimengwenhua@163.com	一般项目：信息咨询服务（不含许可类信息咨询服务）；社会经济咨询服务；广告设计、代理；广告制作；广告发布（非广播电台、电视台、报刊出版单位）；玩具、动漫及游艺用品销售；专业设计服务；平面设计；软件开发；会议及展览服务；摄像及视频制作服务；摄影扩印服务；体育用品及器材零售；体育用品及器材批发；企业形象策划；电子产品销售；工艺美术品及礼仪用品销售（象牙及其制品除外）；从事语言能力、艺术、体育、科技等培训的营利性民办培训服务机构（除面向中小学生开展的学科类、语言类文化教育培训）。（除依法须经批准的项目外，凭营业执照依法自主开展经营活动）
江门市新会区银河影院投资管理有限公司	存续	钟振兴	50万人民币	50万人民币	2016-06-29	2021-07-20	2016-06-29 至 2028-06-28	广东省	江门市	新会区	91440705MA4UR5U703	91440705MA4UR5U703	440782000118118	MA4UR5U7-0	328	有限责任公司(自然人投资或控股)	广播、电视、电影和录音制作业	-	江门市新会区会城梅江村大五洲（土名）（江门美吉特广场）4楼4F12、5楼5F03、6楼6F01	江门市新会区会城梅江村大五洲（土名）（江门美吉特广场）4楼4F12、5楼5F03、6楼6F01	-	13544995840	13544995840;0750-6605000;13828048086	373788381@qq.com	1046464124@qq.com	影院投资管理、电影放映；广告代理、发布；销售：食品；场地出租。(依法须经批准的项目，经相关部门批准后方可开展经营活动)〓
上海伊叶文化艺术传播有限公司	存续	康平平	50万人民币	50万人民币	2006-08-02	2020-08-14	2006-08-02 至 2056-08-01	上海市	上海市	徐汇区	9.13101e+17	9.13101e+17	310104000350288	79146919-7	22	有限责任公司(自然人投资或控股)	文化艺术业	-	上海市徐汇区龙启路256号326室、云锦路502号303、304、305、306、316、317室	上海市徐汇区龙启路256号326室、云锦路502号303、304、305、306、316、317室	http://shanghaidance.com/	18502136899	18502136899;13818417362	emmashi@shanghaidance.com	272580080@qq.com	一般项目：文化艺术辅导，体育指导，科技指导，文化艺术交流策划，企业形象策划，舞美设计，音响、演出服装设计，广告设计、制作。（除依法须经批准的项目外，凭营业执照依法自主开展经营活动）
杭州梦涂传媒有限公司	存续	丁芹燕	50万人民币	50万人民币	2012-06-06	2023-02-21	2012-06-06 至 2032-06-05	浙江省	杭州市	滨江区	9.13301e+17	9.13301e+17	330108000099549	59662503-5	12	有限责任公司(自然人投资或控股)	广播、电视、电影和录音制作业	杭州梦涂服饰有限公司	浙江省杭州市滨江区西兴街道楚天路270号1幢5楼504室	浙江省杭州市滨江区西兴街道楚天路270号1幢5楼504室	-	15858118011	15858118011	1470004887@qq.com	-	一般项目：个人商务服务；企业管理咨询；企业管理；企业总部管理；企业形象策划；品牌管理；市场营销策划；服装服饰批发；技术服务、技术开发、技术咨询、技术交流、技术转让、技术推广；互联网销售（除销售需要许可的商品）；服饰研发；服装辅料制造；日用品销售；鞋帽批发；制鞋原辅材料销售；羽毛(绒)及制品销售；针纺织品及原料销售；皮革制品制造；皮革制品销售；工艺美术品及礼仪用品销售（象牙及其制品除外）；日用百货销售(除依法须经批准的项目外，凭营业执照依法自主开展经营活动)。许可项目：广播电视节目制作经营(依法须经批准的项目，经相关部门批准后方可开展经营活动，具体经营项目以审批结果为准)。
重庆润博文化传播有限公司	存续	王林林	50万人民币	7.98万人民币	2021-02-10	2022-08-02	2021-02-10 至 无固定期限	重庆市	重庆市	沙坪坝区	91500106MA61CP811G	91500106MA61CP811G	500106013919210	MA61CP81-1	11	有限责任公司	文化艺术业	-	重庆市沙坪坝区经纬大道1108号商业广场室内步行街【3F】层【3035，3036，3037A，3037B】号商铺（自主承诺）	重庆市沙坪坝区联芳街道经纬大道1108号商业广场室内步行街3F层3068,3069A号商铺	-	023-65360603	023-65360603	1091652733@qq.com	-	许可项目：艺术考级活动；演出经纪。（依法须经批准的项目，经相关部门批准后方可开展经营活动，具体经营项目以相关部门批准文件或许可证件为准） 一般项目：组织文化艺术交流活动；体育赛事策划；体育竞赛组织；组织体育表演活动；市场营销策划；礼仪服务；会议及展览服务；企业形象策划；摄影扩印服务；非居住房地产租赁；信息咨询服务（不含许可类信息咨询服务）；其他文化艺术经纪代理；项目策划与公关服务；个人商务服务；业务培训（不含教育培训、职业技能培训等需取得许可的培训）；体验式拓展活动及策划；教育教学检测和评价活动；招生辅助服务；日用百货销售；服装服饰零售；皮革制品销售；鞋帽零售；摄像及视频制作服务；照相机及器材销售；玩具、动漫及游艺用品销售；音响设备销售；食品销售（仅销售预包装食品）；农副产品销售；租赁服务（不含许可类租赁服务）。（除依法须经批准的项目外，凭营业执照依法自主开展经营活动）
深圳市兴海博文化传播有限公司	存续	夏奕周	50万人民币	-	2014-02-24	2023-04-27	2014-02-24 至 2024-02-21	广东省	深圳市	宝安区	91440300088408106W	91440300088408106W	440301108848759	08840810-6	35	有限责任公司	文化艺术业	-	深圳市宝安区西乡街道桃源居19区学校配套用房1层	深圳市宝安区西乡街道桃源居19区学校配套用房1层	-	13684996341	13684996341;13602669424;13510271553;13530161614	1722320553@qq.com	xyzh506@163.com;1592807991@qq.com;246125116@qq.com;5213145@qq.com;923465724@qq.com	一般经营项目是：文化交流活动策划；礼仪、会议、会务服务；学生社会实践教育活动、素质教育活动、青少年夏（冬）令营活动、户外体育活动的组织、策划；企业形象设计；文化用品、体育用品的销售；文化教育咨询，教育产品，文化用品研发销售；文化活动策划（不含经营卡拉OK、歌舞厅）；教育信息咨询；物业管理；国内贸易（不含专营、专控、专卖商品）；经营进出口业务。（法律、行政法规或者国务院决定禁止和规定在登记前须经批准的项目除外），许可经营项目是：自费出国留学中介服务；劳务派遣；中西餐制售；餐饮服务。
深圳市棒棒糖文化传播有限公司	存续	丁宝华	50万人民币	-	2016-12-01	2022-05-11	2016-12-01 至 5000-01-01	广东省	深圳市	龙岗区	91440300MA5DQ0GM1F	91440300MA5DQ0GM1F	440307118175159	MA5DQ0GM-1	12	有限责任公司(自然人独资)	文化艺术业	-	深圳市龙岗区龙城街道回龙埔社区龙平西路依山郡14栋14-101	深圳市龙岗区龙城街道回龙埔社区龙平西路依山郡14栋14-101	-	13823706668	13823706668;13316445630	13823706668@139.com	2885714857@qq.com	一般经营项目是：文化活动策划；公共关系策划与咨询；市场信息咨询；教育项目、教育软件的技术开发；企业管理咨询；企业形象设计与策划；舞台艺术策划；会务策划；礼仪策划；教育咨询；图书设计；从事广告业务、文化用品的技术开发与销售（以上均不含法律、行政法规、国务院决定规定需前置审 批和禁止的项目）；英语的口译、笔译；翻译服务；声乐、器乐、舞蹈、美术、音乐的培训；销售电子产品、计算机、软件及辅助设备；经营电子商务，国内贸易。，许可经营项目是：文化演出。
深圳市厚素文化传播有限公司	存续	吴建鸿	50万人民币	-	2014-09-18	2023-04-06	2014-09-18 至 5000-01-01	广东省	深圳市	罗湖区	91440300311778119D	91440300311778119D	440301111338259	31177811-9	12	有限责任公司(自然人独资)	文化艺术业	-	深圳市罗湖区黄贝街道怡景路怡景花园桂江楼A地	深圳市罗湖区黄贝街道怡景路怡景花园桂江楼A地	-	15818509855	15818509855;18575581310;18207679109	15818509855@qq.com	1503636160@qq.com;1181447754@qq.com	一般经营项目是：文化艺术研究、开发、交流活动的策划；文化艺术咨询；学生社会实践教育及课外教育活动的策划；青少年冬夏令营的策划；讲座策划；公关活动策划；国际文化艺术交流策划；艺术品展览展示策划；会务策划；企业形象策划；企业管理咨询；瓷器、艺术家具、雕塑、字画（不含文物）、工艺品（象牙及其制品除外）的技术研发与销售；艺术培训；动漫产品、影视设备的技术研发；国内贸易，从事货物及技术的进出口业务（法律、行政法规、国务院决定禁止的项目除外，限制的项目须取得许可后方可经营）。（企业经营涉及前置性行政许可的，须取得前置性行政许可文件后方可经营），许可经营项目是：
北京丛林天润影视文化有限公司	存续	王清凤	50万人民币	-	2009-08-07	2020-04-30	2009-08-07 至 2029-08-06	北京市	北京市	通州区	9.11101e+17	9.11101e+17	110112012158278	69326136-8	10	有限责任公司(自然人独资)	文化艺术业	-	北京市通州区宋庄镇丛林庄206号	北京市通州区宋庄镇丛林庄206号	www.gbjmlm.com	010-60514050	010-60514050;15801221497;13718675085;15811356975;13552521140	19051040@qq.com	360079419@qq.com;2636999535@qq.com;1512416291@qq.com	组织文化艺术交流活动（不含棋牌）；影视策划、企业策划；技术推广；设计、制作、代理、发布广告；承办展览展示；会议服务；经济贸易咨询、教育咨询；餐饮管理；摄影服务；销售电子产品、日用杂货、服装、工艺品（不含文物）、文具用品、化妆品、摄影器材；广播电视节目制作。（企业依法自主选择经营项目，开展经营活动；广播电视节目制作以及依法须经批准的项目，经相关部门批准后依批准的内容开展经营活动；不得从事本区产业政策禁止和限制类项目的经营活动。）
新疆乾坤书画苑文化传媒有限公司	存续	王乾坤	50万人民币	-	2021-05-14	2022-05-24	2021-05-14 至 无固定期限	新疆维吾尔自治区	乌鲁木齐市	沙依巴克区	91650103MA79ENF963	91650103MA79ENF963	650103029064573	MA79ENF9-6	12	有限责任公司(自然人投资或控股)	文化艺术业	-	新疆乌鲁木齐市沙依巴克区仓房沟北路888号广晟园小区E幢2层2号铺	新疆乌鲁木齐市沙依巴克区仓房沟中路352号中容大厦A座三层301-302	-	15739449371	15739449371	876326503@qq.com	-	一般项目：文艺创作；数字文化创意内容应用服务；办公服务；图文设计制作；广告设计、代理；广告制作；技术服务、技术开发、技术咨询、技术交流、技术转让、技术推广；健身休闲活动；会议及展览服务；个人互联网直播服务；游艺及娱乐用品销售；纸制品销售；工艺美术品及礼仪用品销售（象牙及其制品除外）；中小学生校外托管服务；幼儿园外托管服务。（除依法须经批准的项目外，凭营业执照依法自主开展经营活动）
凤阳县谷姚文化传媒有限公司	存续	谷天柱	50万人民币	50万人民币	2018-07-18	2021-02-22	2018-07-18 至 无固定期限	安徽省	滁州市	凤阳县	91341126MA2RWULQ8E	91341126MA2RWULQ8E	341126000097433	MA2RWULQ-8	50	有限责任公司(自然人独资)	文化艺术业	-	安徽省滁州市凤阳县府城镇世府小区19-2-101室	安徽省滁州市凤阳县府城镇世府小区19-2-101室	-	0550-6722322	0550-6722322;13505551655;15256683779	15256683779@163.com	6722322@qq.com;13505551655@qq.com;15256683779@qq.com	网络销售；组织各类文化艺术交流活动；承办新闻发布会，各类商务性会议及庆典活动；市场营销策划；承办展览展示。（依法须经批准的项目，经相关部门批准后方可开展经营活动）**
无锡优美家文化艺术有限公司	存续	李亚楠	50万人民币	7.1958万人民币	2017-12-08	2019-06-28	2017-12-08 至 无固定期限	江苏省	无锡市	梁溪区	91320213MA1TEKD33D	91320213MA1TEKD33D	320213000388598	MA1TEKD3-3	23	有限责任公司(自然人独资)	文化艺术业	-	无锡市中山路531号4楼409号商铺	无锡市梁溪区中山路531号4楼409号商铺	-	18762690178	18762690178	18762690178@139.com	18762690178@163.com	组织策划文化艺术交流活动；摄影摄像服务；会议及展览服务；个人形象设计；企业形象策划；设计、制作、代理和发布各类广告；婚庆礼仪服务；电脑喷绘、晒图服务；电脑加工图片服务。（依法须经批准的项目，经相关部门批准后方可开展经营活动）
苏州师家班文化传媒有限公司	存续	师法童	50万人民币	50万人民币	2015-08-03	2022-06-27	2015-08-03 至 无固定期限	江苏省	苏州市	苏州工业园区	9.13206e+17	9.13206e+17	320594000449597	34634232-3	17	有限责任公司(自然人投资或控股)	文化艺术业	-	苏州工业园区唯华路3号君地商务广场1幢803室	苏州工业园区唯华路3号君地商务广场1幢803室	-	15501587999	15501587999	1362649653@qq.com	-	一般项目：广告设计、代理；广告发布（非广播电台、电视台、报刊出版单位）；广告制作；文具用品零售；组织文化艺术交流活动；平面设计；市场营销策划；企业形象策划；咨询策划服务；信息咨询服务（不含许可类信息咨询服务）；体验式拓展活动及策划；项目策划与公关服务；乐器批发；乐器零售；乐器维修、调试；文化用品设备出租；租赁服务（不含出版物出租）；教育咨询服务（不含涉许可审批的教育培训活动）；中小学生校外托管服务（不含餐饮、住宿、文化教育培训）；幼儿园外托管服务（不含餐饮、住宿、文化教育培训）；从事语言能力、艺术、体育、科技等培训的营利性民办培训服务机构（除面向中小学生开展的学科类、语言类文化教育培训）；信息技术咨询服务；科技推广和应用服务；礼仪服务；办公设备租赁服务（除依法须经批准的项目外，凭营业执照依法自主开展经营活动）
广州木澄文化传播有限公司	存续	王珍芬	50万人民币	3.45万人民币	2017-12-06	2021-09-29	2017-12-06 至 无固定期限	广东省	广州市	天河区	91440101MA5AMFCX2M	91440101MA5AMFCX2M	440104000789941	MA5AMFCX-2	10	有限责任公司(自然人投资或控股)	文化艺术业	-	广州市天河区员村南街7号101房（仅限办公）	广州市天河区员村南街7号101房（仅限办公）	-	15920103760	15920103760;13378690636;020-84320000	727628932@qq.com	eeetyj@126.com	舞台表演化妆服务;文化传播（不含许可经营项目）;文化艺术咨询服务;商品信息咨询服务;服装辅料批发;木制、塑料、皮革日用品零售;美术图案设计服务;信息电子技术服务;风险投资;网络信息技术推广服务;会议及展览服务;策划创意服务;文艺创作服务;信息技术咨询服务;商品零售贸易（许可审批类商品除外）;计算机技术开发、技术服务;日用杂品综合零售;服装和鞋帽出租服务;服装辅料零售;服装批发;文化推广（不含许可经营项目）;服装零售;摄影服务;日用灯具零售;商务文印服务;公司礼仪服务;企业形象策划服务;婚姻服务;大型活动组织策划服务（大型活动指晚会、运动会、庆典、艺术和模特大赛、艺术节、电影节及公益演出、展览等，需专项审批的活动应在取得审批后方可经营）
深圳市爸妈圈文化传播有限公司	存续	钟玫	50万人民币	-	2014-09-11	2022-12-13	2014-09-11 至 5000-01-01	广东省	深圳市	龙岗区	9.14403e+17	9.14403e+17	440307111290957	31178918-4	10	有限责任公司	文化艺术业	-	深圳市龙岗区坂田街道杨美社区长发中路7号云里智能园7栋二层204室	深圳市龙岗区坂田街道雅园路5号坂田创意园Y3栋3楼A1室	-	13631572930	13631572930;0755-66813932;18823354572	461064356@qq.com	591171612@qq.com	一般经营项目是：文化艺术交流活动策划；企业活动策划；企业管理咨询；产品技术服务；经济信息咨询（不含金融、证券、保险、银行及法律、行政法规、国务院决定禁止、限制的项目）；软件设计；计算机系统服务；从事广告业务；会议及展览服务；经营电子商务；玩具、教学实验教具用品、办公用品的销售；国内贸易；酒店车票代定服务（不涉及旅行社业务）；大型活动组织策划服务（大型活动指晚会、运动会、庆典、艺术和模特大赛、艺术节、电影节及公益演出、展览等，不含限制及禁止项目，需专项审批的活动应在取得审批后方可经营）。（不涉及旅行社业务）；教育咨询服务（不含涉许可审批的教育培训活动）；自然科学研究和试验发展；组织文化艺术交流活动；文具用品零售。（除依法须经批准的项目外，凭营业执照依法自主开展经营活动），许可经营项目是：旅游产品的销售
沭阳乐庆文化创意有限公司	存续	石翠	50万人民币	-	2017-12-19	2022-04-15	2017-12-19 至 2027-12-18	江苏省	宿迁市	沭阳县	91321322MA1UQU4B55	91321322MA1UQU4B55	321322000663027	MA1UQU4B-5	11	有限责任公司(自然人投资或控股)	文化艺术业	江苏欢乐庆文化创意有限公司	宿迁市沭阳县陇集镇发展大道南侧3#标准化厂房三楼1室	沭阳县陇集镇发展大道南侧	-	15052751111	15052751111;0527-83661111;0527-89997611	1398961413@qq.com	-	文化艺术创意设计；节庆工艺礼品、园艺用品、家居用品生产、销售；动漫、微电影制作；知识产权咨询和代理；自营和代理各类商品及技术的进出口业务（国家限定企业经营或禁止进出口的商品和技术除外）。非居住房地产租赁；土地使用权租赁（依法须经批准的项目，经相关部门批准后方可开展经营活动）
深圳华京国际体育文化发展有限公司	存续	刘思娣	50万人民币	-	2017-11-28	2017-11-28	2017-11-28 至 无固定期限	广东省	深圳市	南山区	91440300MA5EW2594X	91440300MA5EW2594X	440300203049409	MA5EW259-4	10	有限责任公司(自然人独资)	文化艺术业	-	深圳市南山区南头街道62号文体中心体育馆一层T101	深圳市南山区南头街道62号文体中心体育馆一层T101	-	13510166688	13510166688	qwp10188@163.com	szljy2408@sina.com;13510166688@163.com	一般经营项目是：商务信息咨询；为企业提供管理服务；展览展会策划、礼仪策划；体育器材文化用品销售；器乐、美术、艺术培训（不含限制项目）; 体育场馆文化场馆的管理。（以上项目法律、行政法规、国务院决定禁止的除外，限制的项目须取得许可后方可经营），许可经营项目是：体育文化活动的组织、策划；舞蹈、音乐、影视语言表演；文艺创作。
南通市艺盏灯少儿文化艺术传播有限公司	存续	李静	50万人民币	-	2016-06-07	2019-06-29	2016-06-07 至 无固定期限	江苏省	南通市	崇川区	91320602MA1MMFYKX2	91320602MA1MMFYKX2	320602000262260	MA1MMFYK-X	21	有限责任公司(自然人独资)	文化艺术业	-	南通市崇川区工农路59号5幢主厂房1层01-02室	南通市崇川区工农路59号5幢主厂房1层01-02室	http://www.ntyzd.com/	13962989844	13962989844	877679105@qq.com	-	文化艺术活动策划；非学历非职业技能培训；文化用品销售。（依法须经批准的项目，经相关部门批准后方可开展经营活动）
厦门幸孕儿文化传媒有限公司	存续	陈红	50万人民币	-	2017-05-23	2021-02-08	2017-05-23 至 2067-05-22	福建省	厦门市	思明区	91350203MA2Y955308	91350203MA2Y955308	350203200767517	MA2Y9553-0	13	有限责任公司(自然人投资或控股)	文化艺术业	-	厦门市思明区环岛东路3911号信义国际中心2502-A单元	厦门市思明区环岛东路3911号信义国际中心2502-A单元	-	13606082309	13606082309	1002428064@qq.com	-	一般项目：组织文化艺术交流活动；摄影扩印服务；摄像及视频制作服务；广告制作；家用视听设备销售；销售代理；乐器批发；茶具销售；市场营销策划；艺术品代理；移动终端设备销售；办公服务（标志牌、铜牌的设计、制作服务，奖杯、奖牌、奖章、锦旗的设计、制作）；艺（美）术品、收藏品鉴定评估服务；办公用品销售；广告发布（非广播电台、电视台、报刊出版单位）；工艺美术品及礼仪用品销售（象牙及其制品除外）；五金产品零售；照相器材及望远镜零售；通讯设备修理；家具零配件销售；服装服饰批发；商务代理代办服务；日用品销售；日用品出租；服装服饰零售；家用电器销售；贸易经纪；服装辅料销售；美发饰品销售；业务培训（不含需取得许可的培训）；化妆品零售；计算机软硬件及辅助设备批发；软件开发；塑料制品销售；珠宝首饰批发；信息咨询服务（不含许可类信息咨询服务）；化妆品批发；文化用品设备出租；通讯设备销售；照相机及器材销售；日用家电零…
杭州反应堆文化创意有限公司	存续	刘广	50万人民币	47万人民币	2013-03-26	2021-02-05	2013-03-26 至 2033-03-25	浙江省	杭州市	西湖区	9.13301e+17	9.13301e+17	330106000262265	06397093-6	13	有限责任公司(自然人投资或控股)	娱乐业	杭州当道广告有限公司	浙江省杭州市西湖区翠柏路7号402室	浙江省杭州市西湖区紫荆花路2号联合大厦A-1-902室	http://www.duibrand.com	0571-81021153	0571-81021153;0571-88382726;0571-87397301	hello@duibrand.com	53867454@qq.com;hr@duibrand.com	服务：文化创意策划，组织文化艺术交流活动（除演出及演出中介），文化信息咨询，影视策划，摄影服务，舞台艺术造型策划，企业品牌策划，设计、制作、代理、发布国内广告（除网络广告发布），工业产品设计，承办会展，经济信息咨询（除商品中介）。
厦门美和美物文化传播有限公司	存续	叶少青	50万人民币	50万人民币	2014-03-07	2022-01-06	2014-03-07 至 2064-03-06	福建省	厦门市	思明区	91350203092999498P	91350203092999498P	350203200426582	09299949-8	20	有限责任公司(自然人投资或控股)	文化艺术业	厦门昭印文化传播有限公司	厦门市思明区育秀里96号616室	厦门市思明区育秀里96号616室	adcopy.cn	18705925940	18705925940;15260225180	abc660@qq.com	abc@qq.com	一般项目：广告制作；品牌管理；平面设计；数字内容制作服务（不含出版发行）；广告发布；广告设计、代理；组织文化艺术交流活动；市场营销策划；文艺创作；咨询策划服务；信息咨询服务（不含许可类信息咨询服务）；项目策划与公关服务；企业形象策划；软件开发；个人商务服务；数字文化创意软件开发；专业设计服务；数字文化创意内容应用服务；信息技术咨询服务；创业空间服务；标准化服务；个人互联网直播服务；社会经济咨询服务；物联网技术服务；大数据服务；企业管理咨询；其他文化艺术经纪代理；艺术品代理；数字文化创意技术装备销售；企业管理；会议及展览服务；商业综合体管理服务；玩具、动漫及游艺用品销售；工艺美术品及礼仪用品销售（象牙及其制品除外）；办公用品销售；工艺美术品及收藏品零售（象牙及其制品除外）；互联网销售（除销售需要许可的商品）。（除依法须经批准的项目外，凭营业执照依法自主开展经营活动）
成都晨像文化传播有限公司	存续	柯蓉	50万人民币	-	2018-02-08	2019-10-16	2018-02-08 至 3999-01-01	四川省	成都市	-	91510100MA6CADG6XU	91510100MA6CADG6XU	510109001326788	MA6CADG6-X	14	有限责任公司(自然人投资或控股)	广播、电视、电影和录音制作业	-	中国（四川）自由贸易试验区成都高新区天府大道中段500号1栋附212号	中国（四川）自由贸易试验区成都高新区天府大道中段500号1栋附212号	-	17345879737	17345879737;18180734977;15308213406	150366369@qq.com	1503663697@qq.com	组织策划文化交流活动；摄影服务；影视创作；美容服务（不含医疗美容）（未取得相关行政许可（审批），不得开展经营活动）；企业形象设计；广告设计（不含气球广告）；图文设计；包装设计；平面设计；标识设计；舞台设计；品牌营销策划；会务服务；公共关系服务；婚庆礼仪服务；企业营销策划；企业管理咨询；商务咨询（不含投资咨询）；销售：工艺美术品、办公用品、电子产品。(依法须经批准的项目，经相关部门批准后方可开展经营活动)。
西安君福音悦汇餐饮娱乐管理有限公司	存续	李同	50万人民币	50万人民币	2013-11-06	2023-05-11	2013-11-06 至 无固定期限	陕西省	西安市	雁塔区	9.16101e+17	9.16101e+17	610113100027443	08100894-3	15	有限责任公司(自然人投资或控股的法人独资)	娱乐业	-	西安市雁塔区长安中路30号陕西省军区军人服务社A区商业楼七、八层	西安市雁塔区长安中路30号陕西省军区军人服务商A区商业楼七、八层	-	029-88337777	029-88337777	yyh@xianyinyuehui.com	lifurong@xianyinyuehui.com;934364287@qq.com;290314848@qq.com	量贩KTV；餐饮管理；机械设备、KYV音响设备及日用品租赁；文化艺术交流活动的组织策划、企业营销策划、市场营销策划；会展会务服务；商务信息咨询（不含金融、证券、保险、期货等限制审批项目）、企业管理咨询。(依法须经批准的项目，经相关部门批准后方可开展经营活动)
内蒙古新思路文化艺术发展有限公司	存续	刘慧龙	50万人民币	50万人民币	2000-04-03	2023-04-21	2000-04-03 至 2099-12-31	内蒙古自治区	呼和浩特市	玉泉区	91150104720122073J	91150104720122073J	150104000011498	72012207-3	32	有限责任公司（非自然人投资或控股的法人独资）(1153)	文化艺术业	呼和浩特市新思路文化礼仪有限公司	内蒙古自治区呼和浩特市玉泉区石羊桥北路182号蒙西文化大厦民族演艺集团三楼303办公室	内蒙古自治区呼和浩特市玉泉区石羊桥北路182号蒙西文化大厦民族演艺集团三楼303办公室	www.nmxsl.com	13847188026	13847188026;0471-6956103;13847186023	65979619@qq.com	-	许可经营项目：对外文化艺术传播、交流；文化旅游；文化艺术人才培训；影视制作；大型文艺演出。一般经营项目：租赁业；其他计算机服务；花灯制作
尚学壹品（广州）国学文化传播有限公司	存续	谢玉权	50万人民币	-	2018-04-27	2023-06-26	2018-04-27 至 无固定期限	广东省	广州市	黄埔区	91440101MA5AU08D6W	91440101MA5AU08D6W	440106002513991	MA5AU08D-6	32	有限责任公司(自然人投资或控股)	文化艺术业	尚学堂（广州）国学文化发展有限公司	广州市黄埔区东荟二街104号101铺	广州市黄埔区东荟二街104号101铺	-	020-29860716	020-29860716;020-29860736;020-37713284;13113349953	13688896108@163.com	2896675285@qq.com	文艺创作;组织文化艺术交流活动;艺（美）术品、收藏品鉴定评估服务;艺术品代理;其他文化艺术经纪代理;娱乐性展览;文具用品零售;文具用品批发
深圳综艺经典文化发展有限公司	存续	黄慧红	50万人民币	50万人民币	2013-10-17	2020-08-26	2013-10-17 至 无固定期限	广东省	深圳市	龙岗区	9.14403e+17	9.14403e+17	440307108137696	08079048-6	10	有限责任公司	文化艺术业	-	深圳市龙岗区布吉街道可园社区布沙路235号102	深圳市龙岗区布吉街道可园社区布沙路235号102	-	13699192906	13699192906;13714778371	2592054154@qq.com	-	一般经营项目是：投资兴办实业（具体项目另行申报）；文化活动策划；展览展示策划；字画、工艺美术用品的购销；艺术摄影，艺术影像产品、艺术品衍品的经营与开发、设计制作；电脑喷绘制作；室内装潢材料销售；货物运输代理、仓储（除专项）；展览设备租赁、展览搭建；书画艺术培训；装修装饰设计及工程施工。，许可经营项目是：
合肥世染文化传播有限公司	存续	李子倩	50万人民币	-	2022-01-19	2022-01-19	2022-01-19 至 无固定期限	安徽省	合肥市	包河区	91340111MA8NM7BF48	91340111MA8NM7BF48	340111000964539	MA8NM7BF-4	35	有限责任公司(自然人独资)	文化艺术业	-	安徽省合肥市包河区马鞍山路105号华泰商住楼B-104号	安徽省合肥市包河区马鞍山路105号华泰商住楼B-104号	-	18055102195	18055102195	18055102195@qq.com	-	一般项目：文化娱乐经纪人服务；组织文化艺术交流活动；酒店管理；物业管理；商务代理代办服务；旅客票务代理；礼品花卉销售；日用百货销售；农副产品销售；花卉绿植租借与代管理；信息技术咨询服务；国内贸易代理；城市绿化管理；信息咨询服务（不含许可类信息咨询服务）；个人商务服务；家政服务；礼仪服务；咨询策划服务；游艺及娱乐用品销售；旅游开发项目策划咨询；技术服务、技术开发、技术咨询、技术交流、技术转让、技术推广；网络与信息安全软件开发；工艺美术品及礼仪用品制造（象牙及其制品除外）；工艺美术品及礼仪用品销售（象牙及其制品除外）（除许可业务外，可自主依法经营法律法规非禁止或限制的项目）
济源市光明和力广告有限公司	存续	许东亮	50万人民币	50万人民币	2009-05-14	2021-11-03	2009-05-14 至 无固定期限	河南省	省直辖县级行政区划	济源市	9.1419e+17	9.1419e+17	410881100012158	68970291-7	16	有限责任公司(自然人独资)	文化艺术业	济源市光明电力广告有限公司	济水大街993号	济水大街993号	zhaodiangong.com	0391-4164167	0391-4164167;0391-6665496;0391-6662616;15893010593	838581104@qq.com	343978025@qq.com;jiyuanwang@126.com	一般项目：平面设计；广告制作；办公服务；档案整理服务；组织文化艺术交流活动；软件开发（除依法须经批准的项目外，凭营业执照依法自主开展经营活动）许可项目：文件、资料等其他印刷品印刷（依法须经批准的项目，经相关部门批准后方可开展经营活动，具体经营项目以相关部门批准文件或许可证件为准）
杭州麦昆文化艺术有限公司	存续	戚孟勇	50万人民币	50万人民币	2012-12-13	2016-11-23	2012-12-13 至 2032-12-12	浙江省	杭州市	西湖区	91330106056730571F	91330106056730571F	330196000034817	05673057-1	15	有限责任公司(自然人投资或控股)	娱乐业	-	杭州市转塘街道双流643号C1-2-121	杭州市转塘街道双流643号C1-2-121	-	13567141968	13567141968;0571-85880069	906736636@qq.com	-	文化艺术交流与策划，电子商务，多媒体设计与制作、舞台搭建、艺术摄影服务；男装和女装的高级定制、制服定制、时装、围巾披肩、手套、箱包等配饰的创意设计与定制及销售，工艺礼品设计，产品包装设计，图文设计制作，室内装饰设计，各类广告设计、制作、发布与代理（除网络广告），企业形象策划，企业管理咨询，商务信息咨询，市场营销策划，公关策划，会务服务，展览展示服务，礼仪服务、翻译、庆典活动的策划及咨询、其他无需报经审批的一切合法项目。
南京优视文化发展有限公司	存续	鲍迎春	50万人民币	50万人民币	2011-04-21	2023-05-05	2011-04-21 至 2026-04-20	江苏省	南京市	溧水区	91320117571572862J	91320117571572862J	320124000059987	57157286-2	18	有限责任公司(自然人投资或控股)	文化艺术业	-	南京市溧水经济开发区双塘北路6号	溧水经济开发区双塘路	-	18912938999	18912938999;18963625897	3238871861@qq.com	270389348@qq.com;4950482@qq.com	图书、电子图书、音像制品网络发行；电脑及配件、打印设备、电脑耗材、家用电器、通讯设备、办公家具、办公设备、文体用品、教学设备及仪器、文化办公用品、纸制品、包装材料、工艺礼品、玩具的销售，会展服务。（依法须经批准的项目，经相关部门批准后方可开展经营活动）
广州市柳生文化传播有限公司	存续	马柳生	50万人民币	-	2014-12-30	2021-01-22	2014-12-30 至 无固定期限	广东省	广州市	海珠区	9.14401e+17	9.14401e+17	440103000223844	32757262-5	19	有限责任公司(自然人投资或控股)	广播、电视、电影和录音制作业	-	广州市海珠区江贝村安定里大街7号608房（仅限办公）	广州市海珠区江贝村安定里大街7号608房（仅限办公）	-	13798118124	13798118124	15989066235@163.com	413506360@qq.com;154341734@qq.com	电影和影视节目制作;广告业;商品批发贸易（许可审批类商品除外）;商品零售贸易（许可审批类商品除外）;工业设计服务;室内装饰、设计;货物进出口（专营专控商品除外）
湛江梦想家文化传播有限公司	存续	杨华冲	50万人民币	-	2016-05-13	2019-12-02	2016-05-13 至 无固定期限	广东省	湛江市	赤坎区	91440802MA4UPL1D85	91440802MA4UPL1D85	440802000048090	MA4UPL1D-8	10	有限责任公司(自然人独资)	文化艺术业	-	湛江市赤坎区军民路43号城市汇峰花园5幢1层09号商铺	湛江市赤坎区军民路43号城市汇峰花园5幢1层09号商铺	-	13428101123	13428101123	3136687224@qq.com	-	国内外广告设计、制作、代理、发布；婚庆策划服务；演出服务、演出经纪代理，商务信息咨询（除证券和期货投资咨询及其它涉及前置审批和专营专控的咨询业务），室内外装饰工程，文化艺术交流活动策划，舞台音响、灯光设备设计与安装，舞台设备租赁、搭建；展览展示服务，摄影服务，礼仪服务，会务服务，企业形象策划，电脑图文设计、制作，汽车租赁，会场布置，化妆服务，花艺制作，酒店预订服务，服装出租；销售：工艺礼品（除象牙及其制品）、印刷材料，服装，首饰。(依法须经批准的项目，经相关部门批准后方可开展经营活动)〓
杭州荼岚朵文化创意有限公司	存续	范俊雯	50万人民币	-	2015-10-22	2022-03-04	2015-10-22 至 9999-09-09	浙江省	杭州市	西湖区	91330106MA27W48X3U	91330106MA27W48X3U	330106000450331	MA27W48X-3	11	有限责任公司(自然人投资或控股)	文化艺术业	-	浙江省杭州市西湖区丰盛九玺天城9号楼2层229室	浙江省杭州市西湖区西溪路556-21号	-	13858022902	13858022902;0571-89925117;13429607317;15558189700	1396951464@qq.com	-	许可项目：食品销售；出版物互联网销售；出版物零售；食品互联网销售(依法须经批准的项目，经相关部门批准后方可开展经营活动，具体经营项目以审批结果为准)。一般项目：茶具销售；日用化学产品销售；工艺美术品及礼仪用品销售（象牙及其制品除外）；服装服饰零售；家具销售；农副产品销售；专业设计服务；品牌管理；平面设计；会议及展览服务；组织文化艺术交流活动；业务培训（不含教育培训、职业技能培训等需取得许可的培训）；日用百货销售；日用品销售(除依法须经批准的项目外，凭营业执照依法自主开展经营活动)。
深圳市半山文化传媒有限公司	存续	薛慧玲	50万人民币	50万人民币	2015-11-10	2020-09-03	2015-11-10 至 5000-01-01	广东省	深圳市	福田区	9144030035929181XW	9144030035929181XW	440301114321532	35929181-X	43	有限责任公司	文化艺术业	-	深圳市福田区福田街道口岸社区福田南路7号深港1号21栋19B5	广东省深圳市福田区福田街道口岸社区福田南路7号深港1号21栋19B5	-	15220950390	15220950390;18664967829;15989395639;0755-28410547	985462081@qq.com	1909016070@qq.com;66959922@qq.com	一般经营项目是：文化活动策划、展会策划、企业营销策划、企业形象策划；计算机技术咨询；网络技术开发；投资咨询、经济信息咨询；个人形象设计及策划、文化艺术交流活动策划；从事广告业务。（法律、行政法规、国务院决定禁止的项目除外，限制的项目须取得许可后方可经营），许可经营项目是：
南京禾影影视文化有限公司	存续	张义军	50万人民币	-	2017-06-05	2022-06-25	2017-06-05 至 无固定期限	江苏省	南京市	江宁区	91320115MA1P4LTEXW	91320115MA1P4LTEXW	320121000635541	MA1P4LTE-X	11	有限责任公司(自然人投资或控股)	广播、电视、电影和录音制作业	-	南京市江宁区科学园湖东路29号	南京江宁区科学园湖东路29号	-	18913043550	18913043550	1203750403@qq.com	-	电影放映；食品销售；设计、制作、发布国内各类广告；场地租赁；电子游艺设备销售及技术服务。（依法须经批准的项目，经相关部门批准后方可开展经营活动）
武宁县九岭山旅游发展有限公司	存续	余久根	50万人民币	50万人民币	2001-08-28	2018-12-10	2001-08-28 至 无固定期限	江西省	九江市	武宁县	91360423060779271T	91360423060779271T	360423210002473	06077927-1	10	有限责任公司(自然人投资或控股)	娱乐业	-	江西省九江市武宁县杨洲乡集镇	江西省九江市武宁县杨洲乡集镇	-	0792-2982666	0792-2982666;13702463377;13330010621	473286707@qq.com	13702463377@139.com;437884663@qq.com	旅游景点开发（仅限下属分支机构经营）；摄影、漂流(国家有专项规定凭有效许可证经营)、旅游纪念品零售**
南通美天视觉文化传播有限公司	存续	卢鹏	50万人民币	-	2016-01-28	2022-06-27	2016-01-28 至 无固定期限	江苏省	南通市	崇川区	91320691MA1MEXYNX1	91320691MA1MEXYNX1	320691000113773	MA1MEXYN-X	15	有限责任公司(自然人独资)	文化艺术业	-	南通市崇川区城山路129号	开发区景兴路288号	-	18071600923	18071600923;15162781067	576987513@qq.com	-	一般项目：组织文化艺术交流活动；摄影扩印服务；摄像及视频制作服务；专业设计服务；企业形象策划；市场营销策划；会议及展览服务；广告制作；服装服饰批发；鞋帽批发；玩具销售；日用品销售；电子产品销售；日用家电零售；通讯设备销售；计算机软硬件及辅助设备批发；体育用品及器材批发；化妆品批发（除依法须经批准的项目外，凭营业执照依法自主开展经营活动）
绍兴鸿文文化传播有限公司	存续	洪海	50万人民币	50万人民币	2009-10-30	2019-08-16	2009-10-30 至 2029-11-04	浙江省	绍兴市	柯桥区	9.13306e+17	9.13306e+17	330621000095005	69529779-4	13	有限责任公司（非自然人投资或控股的法人独资）	文化艺术业	-	浙江省绍兴市柯桥区稽东镇陈村村	浙江省绍兴市柯桥区稽东镇陈村村	-	13819586937	13819586937;18888770777;0188-8770777	1356005127@qq.com	-	广告设计、制作、发布、代理；室内装潢设计（凭资质经营）；服务：版权登记代理、文化艺术活动交流策划、教育信息咨询、展览展示服务、会展服务、企业形象策划、企业营销策划；网络技术开发；网页设计；经销：美术作品（除出版物、文物）、工艺礼品、电子产品、照明材料、日用百货；货物进出口（法律、行政法规禁止的除外）。
上海壹芯文化传播有限责任公司	存续	封瑛颖	50万人民币	-	2018-10-15	2021-08-31	2018-10-15 至 2023-10-14	上海市	上海市	宝山区	91310113MA1GN1P430	91310113MA1GN1P430	310113002287419	MA1GN1P4-3	20	有限责任公司(自然人投资或控股)	文化艺术业	-	上海市宝山区大华路518号S07市场内A26B31、A30B35、A28B33	上海宝山区潘广路1757号二楼	-	15002157020	15002157020;13916320828	873201394@qq.com	-	一般项目：文化艺术交流策划；设计、制作、发布、代理各类广告；会务服务；展览展示服务；工艺美术品（除象牙及其制品）、儿童用品销售；文化艺术辅导。（除依法须经批准的项目外，凭营业执照依法自主开展经营活动）
上海妆艺文化礼仪策划有限公司	存续	KOH FUI SIN	50万人民币	25万人民币	2005-12-07	2019-04-25	2005-12-07 至 2025-12-06	上海市	上海市	闵行区	91310112783607529C	91310112783607529C	310112000585817	78360752-9	15	有限责任公司(自然人投资或控股)	文化艺术业	-	上海市闵行区金都路4299号D幢1207号	北京西路1701号静安中华大厦505室	-	13818629800	13818629800;021-62489001;18621998815	dongguibin2009@163.com	785484655@qq.com	礼仪服务，设计、制作各类广告，企业营销策划，企业形象策划，企业管理咨询、商务咨询（咨询类项目除经纪），电脑图文设计，服饰、工艺礼品、化妆品的销售。【依法须经批准的项目，经相关部门批准后方可开展经营活动】
洛阳鹰速文化传播有限公司	存续	刘珂	50万人民币	-	2018-12-25	2023-04-24	2018-12-25 至 无固定期限	河南省	洛阳市	洛龙区	91410302MA466XCF11	91410302MA466XCF11	410302010057116	MA466XCF-1	14	有限责任公司(自然人投资或控股)	文化艺术业	-	河南省洛阳市洛龙区永泰街26号联通公司小区2号楼1单元801	河南省洛阳市洛龙区永泰街26号联通公司小区2号楼1单元801	www.1122qcjy.com	13849997749	13849997749;15637908263;13700792145;16638859916	13849997749@163.com	15637908263@163.com;982624110@qq.com	一般项目：咨询策划服务；企业管理咨询；信息咨询服务（不含许可类信息咨询服务）；市场调查（不含涉外调查）；汽车拖车、求援、清障服务；票务代理服务（除依法须经批准的项目外，凭营业执照依法自主开展经营活动）许可项目：酒类经营（依法须经批准的项目，经相关部门批准后方可开展经营活动，具体经营项目以相关部门批准文件或许可证件为准）
广西南宁市谜音文化传播有限责任公司	存续	曾鹏	50万人民币	-	2017-09-18	2021-10-21	2017-09-18 至 无固定期限	广西壮族自治区	南宁市	青秀区	91450103MA5MRWXF35	91450103MA5MRWXF35	450103000574334	MA5MRWXF-3	26	有限责任公司(自然人投资或控股)	文化艺术业	-	南宁市青秀区会展路18号广西会展大厦1楼北侧	南宁市青秀区会展路18号广西会展大厦1楼北侧	-	0771-3336688	0771-3336688;0771-3338866	183356803@qq.com	-	许可项目：餐饮服务；食品经营（销售散装食品）；歌舞娱乐活动；演出场所经营；营业性演出（依法须经批准的项目，经相关部门批准后方可开展经营活动，具体经营项目以相关部门批准文件或许可证件为准）一般项目：文化艺术交流活动策划、企业管理信息咨询、市场营销策划、商务信息咨询（除国家有专项规定外）、图文设计制作、设计各类广告、礼仪服务、摄影服务（除依法须经批准的项目外，凭营业执照依法自主开展经营活动）
深圳市一生财税有限公司	存续	邓冬云	50万人民币	-	2014-02-11	2023-05-05	2014-02-11 至 5000-01-01	广东省	深圳市	宝安区	9144030008842275XF	9144030008842275XF	440301108786471	08842275-X	15	有限责任公司（自然人独资）	广播、电视、电影和录音制作业	深圳市喜来乐文化发展有限公司	深圳市宝安区西乡街道西乡大道与前进二路交汇处研发综合楼606	深圳市宝安区西乡街道西乡大道与前进二路交汇处研发综合楼606	-	13717079920	13717079920;18820918370;15013781993	3209247560@qq.com	2608611925@qq.com;15013781993@139.com	一般经营项目是：企业登记代理；税务代理；商标设计；商标代理；知识产权代理；著作权代理；网站设计，国内贸易；货物及技术进出口。（法律、行政法规、国务院决定禁止的项目除外，限制的项目须取得许可后方可经营），许可经营项目是：审查企业会计报表，出具审计报告；验证企业资本，出具验资报告；办理企业合并、分立清算事宜中的审计业务，出具有关报告。
泉州迪尔思文化传播有限公司	存续	赵荣	50万人民币	-	2015-08-06	2019-06-26	2015-08-06 至 无固定期限	福建省	泉州市	石狮市	91350581MA32TTY40Y	91350581MA32TTY40Y	350581100171882	MA32TTY4-0	32	有限责任公司(自然人独资)	文化艺术业	-	福建省泉州市石狮市宝盖镇嘉禄东路228号卡都购物广场三楼	福建省泉州市石狮市宝盖镇嘉禄东路228号卡都购物广场三楼	-	0595-83108666	0595-83108666;13797888727;13655900999	824121437@qq.com	-	文化艺术活动交流策划；舞台造型设计；展览展示活动策划；服装、鞋帽、饰品批零兼营；企业管理服务；绘画艺术创作服务；舞蹈表演服务。（依法须经批准的项目，经相关部门批准后方可开展经营活动）
上海弈童天地文化传媒有限公司	存续	沈尧	50万人民币	46万人民币	2011-09-27	2023-06-27	2011-09-27 至 无固定期限	上海市	上海市	闵行区	91310112583424445A	91310112583424445A	310112001114431	58342444-5	10	有限责任公司(自然人投资或控股)	文化艺术业	-	上海市闵行区沪光东路89号12幢3楼325室	上海市闵行区古美西路313弄70号109、110室	www.weiqiclass.com	18018602100	18018602100;13917705240	yao.shen@weiqiclass.com	-	一般项目：广告发布；广告制作；广告设计、代理；信息咨询服务（不含许可类信息咨询服务）；企业管理咨询；旅游开发项目策划咨询；市场调查（不含涉外调查）；计算机软硬件及辅助设备零售；体育用品及器材零售；办公用品销售；工艺美术品及收藏品零售（象牙及其制品除外）；工艺美术品及礼仪用品销售（象牙及其制品除外）；计算机系统服务；企业形象策划；工业设计服务；会议及展览服务；投资管理；体育赛事策划；组织文化艺术交流活动；数字文化创意内容应用服务；文艺创作；技术服务、技术开发、技术咨询、技术交流、技术转让、技术推广。（除依法须经批准的项目外，凭营业执照依法自主开展经营活动）
上海维琪文化传播有限公司	存续	王晓君	50万人民币	50万人民币	2011-07-18	2021-03-25	2011-07-18 至 无固定期限	上海市	上海市	闵行区	91310120579137910F	91310120579137910F	310120001904459	57913791-0	14	有限责任公司（自然人独资）	文化艺术业	-	上海市闵行区金平路581号	上海市闵行区金平路581号	articolle.cn	18721811379	18721811379;13472683921;15021252193	460756618@qq.com	sethwangxi@163.com	许可项目：出版物零售；出版物批发。（依法须经批准的项目，经相关部门批准后方可开展经营活动，具体经营项目以相关部门批准文件或许可证件为准）一般项目：组织文化艺术交流活动，企业形象策划，广告设计、代理，广告制作，项目策划与公关服务，礼仪服务，个人商务服务，信息咨询服务（不含许可类信息咨询服务），礼仪服务，文化艺术辅导，珠宝首饰、金银饰品、文具用品的批发、零售。（除依法须经批准的项目外，凭营业执照依法自主开展经营活动）
厦门梦想伙伴品牌管理有限公司	存续	费建卿	50万人民币	-	2018-06-05	2022-11-04	2018-06-05 至 2068-06-04	福建省	厦门市	湖里区	91350203MA31RDN610	91350203MA31RDN610	350203200910294	MA31RDN6-1	22	有限责任公司(自然人独资)	文化艺术业	厦门梦想伙伴娱乐管理有限公司	厦门市湖里区枋湖工业小区23号205室	厦门市湖里区蔡坑社95号203室之五	-	18750935729	18750935729;13666061266	420569257@qq.com	-	其他未列明服务业（不含需经许可审批的项目）；文艺创作与表演；经营性演出（含文化表演团体）；演出经纪业务；其他未列明企业管理服务（不含须经审批许可的项目）；企业管理咨询；文化、艺术活动策划；其他未列明文化艺术业；商务信息咨询；其他未列明的专业咨询服务（不含需经许可审批的项目）；广告的设计、制作、代理、发布；其他人力资源服务（不含需经许可审批的项目）；包装服务；会议及展览服务；其他文化艺术经纪代理（不含须经许可审批的项目）；其他娱乐业（不含须经许可审批的项目）；艺术表演场馆的管理（不含文艺演出）。
广州天之伽文化传播有限公司	存续	高振添	50万人民币	1万人民币	2019-11-13	2022-03-22	2019-11-13 至 无固定期限	广东省	广州市	越秀区	91440101MA5D1JXB5F	91440101MA5D1JXB5F	440104003196139	MA5D1JXB-5	10	有限责任公司(自然人投资或控股)	文化艺术业	-	广州市越秀区龟岗大马路6号502房	广州市越秀区龟岗大马路6号502房	-	15322235993	15322235993	15322235993@163.com	7616848@qq.com	广告制作;广告发布（非广播电台、电视台、报刊出版单位）;广告设计、代理;体育健康服务;健身休闲活动;健康咨询服务（不含诊疗服务）;文艺创作;文化娱乐经纪人服务;互联网销售（除销售需要许可的商品）;休闲娱乐用品设备出租;体育用品设备出租;体育用品及器材零售;体育用品及器材批发;咨询策划服务;货物进出口
深圳市记忆盒子文化传播有限公司	存续	易帮宜	50万人民币	-	2014-08-01	2023-05-11	2014-08-01 至 5000-01-01	广东省	深圳市	龙岗区	91440300311805340N	91440300311805340N	440301109984169	31180534-0	10	有限责任公司	广播、电视、电影和录音制作业	-	深圳市龙岗区龙城街道黄阁坑社区龙飞大道333号启迪协信商务公寓1栋B1210	深圳市龙岗区龙城街道黄阁坑社区龙飞大道333号启迪协信商业LOFT2栋1319	-	13602606867	13602606867;18617184603	532998671@qq.com	449169012@qq.com;13602606867@139.com;2675977623@qq.com;810259537@qq.com;229606708@qq.com	一般经营项目是：文化活动策划、展览展示策划、企业营销策划、礼仪策划、企业形象策划、会务策划；从事广告业务；平面设计、多媒体设计、动漫设计、舞台设计、三维设计；影视设计及咨询（不含人才中介服务证券及限制项目）；文化办公用品的销售。（企业经营涉及前置性行政许可的，须取得前置性行政许可文件后方可经营），许可经营项目是：
东莞市大盈文化传播有限公司	存续	李建军	50万人民币	-	2016-02-02	2022-07-08	2016-02-02 至 无固定期限	广东省	东莞市	-	91441900MA4UM09N7D	91441900MA4UM09N7D	441900002893604	MA4UM09N-7	21	有限责任公司(自然人投资或控股)	文化艺术业	-	广东省东莞市石龙镇石龙兴龙西路2号203室	广东省东莞市石龙镇石龙兴龙西路2号203室	-	13728380813	13728380813;18929293222	13728380813@qq.com	-	组织策划文化艺术活动、企业形象策划、市场营销策划、企业管理咨询、礼仪庆典活动；餐饮服务（酒吧）；综合文艺表演、经营演出及经纪业务。(依法须经批准的项目，经相关部门批准后方可开展经营活动)〓
惠州市创德文化艺术有限公司	存续	黄迁菲	50万人民币	-	2019-10-11	2019-10-11	2019-10-11 至 无固定期限	广东省	惠州市	惠城区	91441302MA53W2UP46	91441302MA53W2UP46	441302000677980	MA53W2UP-4	12	有限责任公司(自然人投资或控股)	文化艺术业	-	惠州市惠城区三栋镇翠竹四路9号中信凯旋城花园四期C7栋1层10、11号	惠州市惠城区三栋镇翠竹四路9号中信凯旋城花园四期C7栋1层10、11号	-	13631906216	13631906216	13631906216@qq.com	-	文化艺术交流活动策划；体育活动策划；教育信息咨询（不含教育培训项目）；教育项目投资（不含教育培训项目）；为学生提供托管服务（不含教育培训项目）；销售：乐器、体育用品。(依法须经批准的项目，经相关部门批准后方可开展经营活动)〓
荣成市哆来咪娱乐管理服务有限公司	存续	赵金刚	50万人民币	50万人民币	2015-03-06	2021-04-16	2015-03-06 至 2045-03-06	山东省	威海市	荣成市	9.13711e+17	9.13711e+17	371082200039868	33459447-8	10	有限责任公司(自然人投资或控股)	娱乐业	-	荣成市万隆国际小区负一层	荣成市万隆国际小区负一层	-	0631-7511123	0631-7511123;0631-7521123	2879066@qq.com	-	歌舞娱乐，零售食品、日用百货。（依法须经批准的项目，经相关部门批准后方可开展经营活动，有效期限以许可证为准）
昆明嘉美影业有限公司	存续	杨雷	50万人民币	50万人民币	2010-11-09	2021-07-01	2010-11-09 至 2040-11-08	云南省	昆明市	五华区	9.15301e+17	9.15301e+17	530102100114417	56318463-2	10	有限责任公司(自然人投资或控股)	广播、电视、电影和录音制作业	-	云南省昆明市五华区霖雨路268号嘉年华商业广场B座401号	云南省昆明市五华区霖雨路268号嘉年华商业广场B座401号	-	18988294525	18988294525;0871-65709933;0871-65876677	2643230384@qq.com	467363988@qq.com	电影放映；室内娱乐活动；预包装食品、玩具、电子产品的销售；国内各类广告的设计、制作、代理及发布；饮料及冷饮服务；小吃服务（依法须经批准的项目，经相关部门批准后方可开展经营活动）
广州凯尚体育服务有限公司	存续	郭大坤	50万人民币	50万人民币	2010-09-21	2023-03-15	2010-09-21 至 2040-09-21	广东省	广州市	越秀区	91440101558372022U	91440101558372022U	440101400056103	55837202-2	19	有限责任公司(台港澳法人独资)	文化艺术业	-	广州市越秀区东风东路787号东发街1号首层康体中心（包括健身中心、壁球场、乒乓球场、游泳池等）及二层204室	广州市越秀区东风东路787号	-	13710821211	13710821211;020-87341328;020-87341818	lucyzhang@laifung-gz.com.cn	mingleung@laifung-gz.com.cn;carrieli@laifung-gz.com.cn	体育竞赛组织;体育保障组织;健身休闲活动;体育中介代理服务;体育健康服务;文化场馆管理服务;休闲观光活动;组织体育表演活动;组织文化艺术交流活动;娱乐性展览;新鲜水果零售;服装服饰零售;鞋帽零售;化妆品零售;体育用品及器材零售;珠宝首饰零售;乐器零售;计算机软硬件及辅助设备零售;通信设备销售;宠物食品及用品零售;电子产品销售;谷物销售;豆及薯类销售;游艺及娱乐用品销售;个人卫生用品销售;日用品销售;母婴用品销售;钟表销售;眼镜销售（不含隐形眼镜）;箱包销售;户外用品销售;互联网销售（除销售需要许可的商品）;玩具、动漫及游艺用品销售;高危险性体育运动（游泳）
北京博医拍影视传媒有限公司	存续	王苡萱	50万人民币	-	2015-04-13	2022-11-11	2015-04-13 至 2035-04-12	北京市	北京市	昌平区	91110105339697046A	91110105339697046A	110105018912789	33969704-6	13	有限责任公司(法人独资)	广播、电视、电影和录音制作业	北京博医互联信息技术有限公司	北京市昌平区立汤路175号院1号楼-4至5层101内2层227室	北京昌平区立汤路175号院1号楼-4至5层101内2层227室	-	010-53355820	010-53355820;13563605018	hr@boyitimes.com	ju_huang@boyitime.com;hj1220@126.com;17187819@126.com	广播电视节目制作；电影摄制；组织文化艺术交流活动（不含演出）；设计、制作、代理、发布广告；文艺创作；摄影、扩印服务；舞台灯光音响设计；工艺美术设计；电脑图文设计；产品设计；技术开发、技术推广、技术服务、技术咨询；企业管理咨询；企业策划；公共关系服务；租赁摄影器材。（市场主体依法自主选择经营项目，开展经营活动；广播电视节目制作、电影摄制以及依法须经批准的项目，经相关部门批准后依批准的内容开展经营活动；不得从事国家和本市产业政策禁止和限制类项目的经营活动。）
厦门天使之手文化传播有限公司	存续	林建雄	50万人民币	-	2018-01-15	2019-11-06	2018-01-15 至 2068-01-14	福建省	厦门市	思明区	91350203MA31F48B7R	91350203MA31F48B7R	350203200850782	MA31F48B-7	30	有限责任公司(自然人投资或控股)	文化艺术业	-	厦门市思明区吕岭路1589号宝龙一城一区1-8号楼LG层S1-LG-008	厦门市思明区吕岭路1589号宝龙一城一区1-8号楼LG层S1-LG-008	-	13950179549	13950179549	abc@qq.com	-	文化、艺术活动策划；其他未列明文化艺术业；理发及美容服务；广告的设计、制作、代理、发布；教育咨询（不含教育培训及出国留学中介、咨询等须经许可审批的项目）；社会经济咨询（不含金融业务咨询）；商务信息咨询；其他未列明的专业咨询服务（不含需经许可审批的项目）。
大华书场（杭州）文化传播有限公司	存续	叶运峰	50万人民币	50万人民币	2003-10-14	2023-04-07	2003-10-14 至 9999-09-09	浙江省	杭州市	上城区	91330102754413792P	91330102754413792P	330102000081096	75441379-2	22	有限责任公司(自然人独资)	文化艺术业	杭州大华书场有限公司	浙江省杭州市上城区青年路48号二层	浙江省杭州市上城区青年路48号二层	-	13396597369	13396597369;13306538518	13396597369@163.com	zc454659174@qq.com	一般项目：广告设计、代理；广告制作；食品销售（仅销售预包装食品）；文化用品设备出租；租借道具活动；会议及展览服务；文艺创作；票务代理服务；礼仪服务；组织文化艺术交流活动；其他文化艺术经纪代理；非居住房地产租赁；文化娱乐经纪人服务(除依法须经批准的项目外，凭营业执照依法自主开展经营活动)。许可项目：营业性演出；演出场所经营；演出经纪(依法须经批准的项目，经相关部门批准后方可开展经营活动，具体经营项目以审批结果为准)。
合肥汉海文化传媒有限公司	存续	何元源	50万人民币	20万人民币	2014-03-12	2023-03-16	2014-03-12 至 2044-03-12	安徽省	合肥市	蜀山区	9.13401e+17	9.13401e+17	340100000922689	09482954-8	18	有限责任公司(自然人投资或控股)	文化艺术业	-	安徽省合肥市蜀山区雪霁路东、仰桥路南博隆商务中心3楼301室	安徽省合肥市蜀山区雪霁路东、阳桥路南博隆商务中心3楼301室	-	15555430027	15555430027;18164470969;13696541261;18919650153;13911433914	1445713147@qq.com	1055483565@qq.com;457091651@qq.com;1622284389@qq.com	一般项目：组织文化艺术交流活动；服装服饰零售；文艺创作；针纺织品销售；化妆品零售；日用品销售；服装辅料销售；鞋帽零售；箱包销售；市场营销策划；礼仪服务；广告设计、代理；图文设计制作；会议及展览服务；专业设计服务；平面设计；广告制作；数字内容制作服务（不含出版发行）；电影制片；电影摄制服务；个人互联网直播服务；文化娱乐经纪人服务；服装制造；其他文化艺术经纪代理；数据处理和存储支持服务；软件开发；人工智能基础软件开发；人工智能应用软件开发；数字文化创意软件开发；互联网销售（除销售需要许可的商品）；文具用品零售；珠宝首饰零售；工艺美术品及礼仪用品制造（象牙及其制品除外）；办公用品销售；美发饰品销售；金属制品销售；家用电器销售；包装材料及制品销售；智能仓储装备销售；办公设备销售；日用杂品销售（除许可业务外，可自主依法经营法律法规非禁止或限制的项目）
珠海市有画好说文化艺术有限公司	存续	赵晓亮	50万人民币	-	2016-11-02	2017-12-11	2016-11-02 至 无固定期限	广东省	珠海市	斗门区	91440400MA4UX6Y475	91440400MA4UX6Y475	440403000065082	MA4UX6Y4-7	14	有限责任公司(自然人投资或控股)	文化艺术业	-	珠海市斗门区白藤二路8号176号商铺	珠海市斗门区白藤二路8号176号商铺	-	15919194580	15919194580	33980278@qq.com	-	一般项目：组织文化艺术交流活动；工艺美术品及礼仪用品销售（象牙及其制品除外）；文具用品批发；文具用品零售；业务培训（不含教育培训、职业技能培训等需取得许可的培训）；艺术品代理；文艺创作；专业设计服务；摄影扩印服务；平面设计；广告设计、代理；会议及展览服务；市场营销策划；家具安装和维修服务；汽车租赁。（除依法须经批准的项目外，凭营业执照依法自主开展经营活动）许可项目：住宅室内装饰装修；印刷品装订服务。（依法须经批准的项目，经相关部门批准后方可开展经营活动，具体经营项目以相关部门批准文件或许可证件为准）
上海绘本树文化传播有限公司	存续	夏丽萍	50万人民币	13.5万人民币	2015-02-11	2022-09-16	2015-02-11 至 2035-02-10	上海市	上海市	奉贤区	9.13101e+17	9.13101e+17	310105000477238	33279790-9	14	有限责任公司(自然人投资或控股)	广播、电视、电影和录音制作业	-	上海市奉贤区浦卫公路1602、1626号202室	上海市闵行区申长路869号龙湖虹桥天街3楼A馆L3-303-305	-	18616862161	18616862161;0186-1862161	shirley@storytreeclub.com	xiajunnj@126.com	文化艺术活动交流策划，商务咨询，企业形象策划，市场营销策划，设计、制作、代理、发布各类广告。【依法须经批准的项目，经相关部门批准后方可开展经营活动】
深圳市起点文化艺术发展有限公司	存续	匡新建	50万人民币	-	2013-09-04	2022-04-14	2013-09-04 至 2033-09-04	广东省	深圳市	龙岗区	9144030007800436XC	9144030007800436XC	440301107893230	07800436-X	13	有限责任公司(自然人独资)	文化艺术业	深圳市图加艺术文化传播有限公司	深圳市龙岗区平湖街道凤凰社区凤凰大道凤凰商业广场五楼502-503号	深圳市龙岗区平湖街道凤凰社区凤凰大道凤凰商业广场五楼502-503号	-	13316908818	13316908818;13823276207;0755-23742261	13316908818@163.com	13316908818@.163.com;13823276207@163.com;2355436319@qq.com;2355742780@qq.com	一般经营项目是：文化艺术教育培训及相关产品销售；文化活动策划；国内贸易（不含专营、专控、专卖商品）。，许可经营项目是：
盘锦劲松文创产业有限公司	存续	冷劲松	50万人民币	-	2018-03-01	2022-02-10	2018-03-01 至 2038-02-28	辽宁省	盘锦市	兴隆台区	91211103MA0XKMAU5Y	91211103MA0XKMAU5Y	211103000088141	MA0XKMAU-5	33	有限责任公司(自然人独资)	文化艺术业	盘锦劲松商贸有限公司 ; 盘锦劲松创意美术有限公司	辽宁省盘锦市兴隆台区兴盛街道兴隆社区兴隆小区1-50-142-507	辽宁省盘锦市兴隆台区兴盛街道兴隆社区兴隆小区1-50-142-507	-	13008252103	13008252103;18342347752	1149096644@qq.com	13008252103@163.com;1149086467@qq.com	一般项目：文艺创作，图文设计制作，平面设计，专业设计服务，工艺美术品及收藏品零售（象牙及其制品除外），互联网销售（除销售需要许可的商品），信息技术咨询服务（除依法须经批准的项目外，凭营业执照依法自主开展经营活动）
无锡市巴士信息传媒有限公司	存续	张功领	50万人民币	50万人民币	1994-01-11	2022-04-18	1994-01-11 至 无固定期限	江苏省	无锡市	-	91320200135931566M	91320200135931566M	320200000005931	13593156-6	10	有限责任公司（非自然人投资或控股的法人独资）	广播、电视、电影和录音制作业	无锡市巴士广告公司 ; 无锡市巴士广告有限公司	无锡市梁青路6号	无锡市梁清路6号	-	0510-85168484	0510-85168484;15852768825;0510-82708951;0510-85869215	1519647153@qq.com	997730270@qq.com;16410809@qq.com	设计、制作、代理和发布国内各类广告；室内装饰装潢（不含资质）；装饰装修材料的销售；公关服务；市场营销策划；企业形象策划；贸易咨询服务；文化信息咨询；复印、影印、打印服务。（依法须经批准的项目，经相关部门批准后方可开展经营活动）
北京宏成运达咨询有限公司	存续	潘秀洁	50万人民币	50万人民币	2011-06-01	2023-04-25	2011-06-01 至 2031-05-31	北京市	北京市	丰台区	91110106576941663M	91110106576941663M	110106013925300	57694166-3	14	有限责任公司(自然人独资)	文化艺术业	-	北京市丰台区东铁匠营苇子坑138号1039-1室	北京市丰台区东铁匠营苇子坑138号1039-1室	-	13520169285	13520169285;010-56246062	776712109@qq.com	-	经济信息咨询；企业策划；企业管理；会议服务；翻译服务；电脑图文设计；打字、复印；承办展览展示；市场调查；组织文化艺术交流活动；设计、制作、代理、发布广告；销售文具用品、计算机软硬件及辅助设备。（企业依法自主选择经营项目，开展经营活动；依法须经批准的项目，经相关部门批准后依批准的内容开展经营活动；不得从事本市产业政策禁止和限制类项目的经营活动。）
上海翱盛文化传播有限公司	存续	蔡婷婷	50万人民币	-	2017-05-17	2020-07-16	2017-05-17 至 无固定期限	上海市	上海市	徐汇区	91310116MA1J9H1M8K	91310116MA1J9H1M8K	310116003818342	MA1J9H1M-8	12	有限责任公司(自然人投资或控股)	文化艺术业	-	上海市徐汇区石龙路345弄23号4幢106室	上海市徐汇区石龙路345弄27号B座负一楼	-	18221173467	18221173467;13917603017;021-63333533	vicky_0727@163.com	314161112@qq.com;2853173352@qq.com	文化艺术交流策划咨询，广告设计、制作、代理、发布，展览展示服务，礼仪服务，公关活动策划，电脑图文设计制作，企业形象策划，商务咨询，企业管理咨询。【依法须经批准的项目，经相关部门批准后方可开展经营活动】
厦门惠惠陈文化传播有限公司	存续	陈凤	50万人民币	-	2018-10-17	2022-12-15	2018-10-17 至 2058-10-16	福建省	厦门市	思明区	91350206MA325RA841	91350206MA325RA841	350206200862490	MA325RA8-4	17	有限责任公司(自然人投资或控股)	文化艺术业	-	厦门市思明区前埔路506-508号国金广场A栋21层01、02单元	厦门市思明区前埔路506-508号国金广场A栋21层01、02单元	weidian.com/?userid=963285271	18650015642	18650015642	412056687@qq.com	-	一般项目：文艺创作；个人互联网直播服务；专业设计服务；组织文化艺术交流活动；教育咨询服务（不含涉许可审批的教育培训活动）；健康咨询服务（不含诊疗服务）；会议及展览服务；文具用品批发；文具用品零售；办公用品销售；互联网销售（除销售需要许可的商品）；日用百货销售；服装服饰批发；服装服饰零售；化妆品零售；化妆品批发；美发饰品销售；个人卫生用品销售；珠宝首饰批发；珠宝首饰制造；珠宝首饰回收修理服务；珠宝首饰零售；工艺美术品及礼仪用品销售（象牙及其制品除外）；平面设计；广告制作；广告设计、代理；劳务服务（不含劳务派遣）；销售代理；国内贸易代理；摄像及视频制作服务；摄影扩印服务；数字内容制作服务（不含出版发行）；数字文化创意内容应用服务；文化娱乐经纪人服务；影视美术道具置景服务；其他文化艺术经纪代理；电子产品销售；数字文化创意技术装备销售；广播影视设备销售；电影摄制服务。（除依法须经批准的项目外，凭…
厦门次要虚构文化传播有限公司	存续	许亦舒	50万人民币	-	2021-07-26	2021-07-26	2021-07-26 至 9999-12-31	福建省	厦门市	思明区	91350203MA8TMLRC5N	91350203MA8TMLRC5N	350203201285199	MA8TMLRC-5	12	有限责任公司(自然人投资或控股)	文化艺术业	-	厦门市思明区古楼南里30号303室之一	厦门市思明区古楼南里30号303室之一	-	17689202545	17689202545;13606078816	abc89@qq.com	-	一般项目：企业形象策划；组织文化艺术交流活动；市场营销策划；会议及展览服务；礼仪服务；摄影扩印服务；票务代理服务；图文设计制作；广告设计、代理；广告制作；广告发布（广播电台、电视台、报刊出版单位）；日用百货销售；办公用品销售；工艺美术品及礼仪用品销售（象牙及其制品除外）；宠物食品及用品零售；化妆品零售；五金产品零售；服装服饰零售；鞋帽零售；纸制品销售；日用木制品销售；建筑装饰材料销售；家具销售；体育用品及器材零售；包装材料及制品销售；技术服务、技术开发、技术咨询、技术交流、技术转让、技术推广；信息咨询服务（不含许可类信息咨询服务）；企业管理咨询；品牌管理；互联网销售（除销售需要许可的商品）。（除依法须经批准的项目外，凭营业执照依法自主开展经营活动）。
武汉友莱餐饮文化有限公司	存续	孙瑞瑞	50万人民币	-	2019-04-23	2020-12-07	2019-04-23 至 无固定期限	湖北省	武汉市	洪山区	91420111MA4K3QT8X1	91420111MA4K3QT8X1	420111000729950	MA4K3QT8-X	10	有限责任公司(自然人投资或控股)	文化艺术业	武汉食集粮舍餐饮管理有限公司	洪山区和平街东方红村东方雅园二期20栋1层1号商铺	洪山区和平街东方红村东方雅园二期20栋1层1号商铺	-	18186130811	18186130811;13657253398;15342758707	15527925337@163.com	15342758707@qq.com	餐饮管理；市场营销策划；企业形象设计；计算机软硬件设计、开发；食品销售。（依法须经审批的项目，经相关部门审批后方可开展经营活动）
杭州港铁影视文化传媒有限公司	存续	赵媛媛	50万人民币	50万人民币	2013-04-01	2021-08-03	2013-04-01 至 2033-03-31	浙江省	杭州市	滨江区	91330108063981192D	91330108063981192D	330108000115866	06398119-2	10	有限责任公司(自然人投资或控股)	广播、电视、电影和录音制作业	杭州港铁广告策划有限公司	杭州市滨江区浦沿街道西浦路1718号超级星期天公寓1幢849室	杭州市滨江区浦沿街道西浦路1718号超级星期天公寓1幢849室	-	19658850620	19658850620;18658850620;13357133590;13757137970	244274980@qq.com	18658850620@126.com	许可项目：广播电视节目制作经营(依法须经批准的项目，经相关部门批准后方可开展经营活动，具体经营项目以审批结果为准)。一般项目：食品销售（仅销售预包装食品）；广告发布；广告设计、代理；广告制作；食用农产品零售；工艺美术品及收藏品零售（象牙及其制品除外）(除依法须经批准的项目外，凭营业执照依法自主开展经营活动)。
深圳市红星闪闪文化发展有限公司	存续	袁长芳	50万人民币	-	2013-05-10	2016-03-11	2013-05-10 至 5000-01-01	广东省	深圳市	龙岗区	91440300068585754L	91440300068585754L	440306107270280	06858575-4	11	有限责任公司	广播、电视、电影和录音制作业	-	深圳市龙岗区布吉街道吉华路395号海发大厦宏泰兴商务中心	深圳市龙岗区布吉街道吉华路395号海发大厦宏泰兴商务中心	-	13418592206	13418592206;18719034542	2212859505@qq.com	1019399227@qq.com	一般经营项目是：文化活动策划；企业管理咨询；投资兴办实业（具体项目另行申报）。，许可经营项目是：
北京文博产业运营管理有限责任公司	存续	马江	50万人民币	50万人民币	2002-01-29	2021-10-11	2002-01-29 至 2042-01-28	北京市	北京市	朝阳区	91110101735562960R	91110101735562960R	110105003548074	73556296-0	40	有限责任公司(法人独资)	文化艺术业	北京文博大厦物业管理有限责任公司	北京市朝阳区高原街2号4号楼一层、二层	北京朝阳区高原街2号4号楼一层二层	-	18310236202	18310236202;010-64087866;010-56792216;010-56792221;010-56792185;010-64153424	835320552@qq.com	13810700612@139.com;wang53616@126.com;13611210988@163.com;lunjunyang@sach.gov.cn	物业管理（含写字间出租）；组织文化艺术交流活动（不含演出）；承办展览展示活动；会议服务；经济贸易咨询；企业管理咨询；公共关系服务；礼仪服务；技术推广服务；建设工程项目管理；舞台灯光音响设计；工艺美术设计；产品设计；城市园林绿化管理；企业策划；销售工艺品、日用品、文具用品；酒店管理；清洁服务（不含餐具消毒）；机动车公共停车场服务；文物及非物质文化遗产保护；销售食品；餐饮服务；住宿；人力资源服务。（市场主体依法自主选择经营项目，开展经营活动；销售食品、餐饮服务、住宿、人力资源服务以及依法须经批准的项目，经相关部门批准后依批准的内容开展经营活动；不得从事国家和本市产业政策禁止和限制类项目的经营活动。）
武汉锦途天下教育发展有限公司	存续	邢博	50万人民币	40万人民币	2016-01-07	2022-03-03	2016-01-07 至 2026-01-06	湖北省	武汉市	江岸区	91420103MA4KLQKH46	91420103MA4KLQKH46	420103000319946	MA4KLQKH-4	14	有限责任公司(自然人投资或控股)	娱乐业	-	武汉市江岸区京汉大道869号商业裙房栋1层E15-1室	武汉市江汉区新华下路133号1层	-	13886168083	13886168083;15313115232;15927134688;13545116618;027-85666136	6059127@qq.com	apple.xiao@topandyou.com;penny.xiang@topandyou.com	一般项目：教育咨询服务（不含涉许可审批的教育培训活动）；软件开发；组织文化艺术交流活动；会议及展览服务；品牌管理；企业形象策划；招生辅助服务；业务培训（不含教育培训、职业技能培训等需取得许可的培训）；中小学生校外托管服务、幼儿园外托管服务（不含餐饮、住宿、文化教育培训）；组织体育表演活动；智能家庭消费设备销售；体验式拓展活动及策划；计算机软硬件及辅助设备零售；数字文化创意技术装备销售；数字文化创意内容应用服务；玩具、动漫及游艺用品销售；工艺美术品及礼仪用品销售（象牙及其制品除外）；教学用模型及教具制造；数字内容制作服务（不含出版发行）；文艺创作；文具用品零售；文具用品批发；自费出国留学中介服务（除依法须经批准的项目外，凭营业执照依法自主开展经营活动）
厦门甘露园文化传播有限公司	存续	尤芳州	50万人民币	50万人民币	2012-12-28	2020-05-13	2012-12-28 至 2042-12-27	福建省	厦门市	思明区	91350203058362397J	91350203058362397J	350203200350177	05836239-7	12	有限责任公司(自然人投资或控股)	文化艺术业	-	厦门市思明区湖滨南路819号15F	厦门市思明区湖滨南路819号15F	-	18030309696	18030309696;13959255075;15880209733;13850713950	1544988133@qq.com	-	文化、艺术活动策划；其他未列明文化艺术业；提供企业营销策划服务；包装服务；其他未列明商务服务业（不含需经许可审批的项目）；会议及展览服务；服装批发；鞋帽批发；厨房、卫生间用具及日用杂货批发；计算机、软件及辅助设备批发；服装零售；鞋帽零售；厨房用具及日用杂品零售；家具零售；计算机、软件及辅助设备零售；建材批发；灯具、装饰物品批发；灯具零售。
上海巳明文化传媒有限公司	存续	黄辉明	50万人民币	33.92万人民币	2021-09-13	2021-09-13	2021-09-13 至 无固定期限	上海市	上海市	闵行区	91310112MA7BAWKD5Q	91310112MA7BAWKD5Q	310112002770482	MA7BAWKD-5	20	有限责任公司(自然人投资或控股)	文化艺术业	-	上海市闵行区万源路2800号	上海市闵行区万源路2800号	-	021-54846011	021-54846011	568237552@qq.com	181055243@qq.com	一般项目：摄像及视频制作服务；摄影扩印服务；互联网销售（除销售需要许可的商品）；服装服饰零售；服装服饰出租；箱包销售；鞋帽零售；日用品销售；化妆品零售；珠宝首饰零售；企业形象策划；图文设计制作；广告设计、代理；市场营销策划；礼仪服务；网络技术服务；会议及展览服务；信息咨询服务（不含许可类信息咨询服务）；技术服务、技术开发、技术咨询、技术交流、技术转让、技术推广（除依法须经批准的项目外，凭营业执照依法自主开展经营活动）。
上海敏凯文化有限公司	存续	王敏华	50万人民币	44.75万人民币	2013-10-16	2019-05-27	2013-10-16 至 2033-10-15	上海市	上海市	宝山区	91310113080069517Y	91310113080069517Y	310113001094939	08006951-7	14	有限责任公司(自然人投资或控股)	文化艺术业	上海星凯娱乐有限公司	上海市宝山区共和新路5000弄1号501室-B店铺	宝山区共和新路5000弄1号501室-B店铺	shanghaichangfantian.com	021-66970790	021-66970790;021-60732233;15601914358;66970790-8009;021-66970790-8009;021-60972110-8009	809926102@qq.com	13636548914@163.com;412472413@qq.com	文化传播；文化艺术交流策划；零售：预包装食品（含冷冻冷藏、不含熟食卤味）；卡拉喔凯包房；卷烟、雪茄烟零售。【依法须经批准的项目，经相关部门批准后方可开展经营活动】
广州三点文化传播有限公司	存续	钟朝伟	50万人民币	-	2018-04-24	2020-05-29	2018-04-24 至 无固定期限	广东省	广州市	南沙区	91440101MA5ATP4J2D	91440101MA5ATP4J2D	440110000561822	MA5ATP4J-2	10	有限责任公司(自然人投资或控股)	文化艺术业	-	广州市南沙区丰泽东路106号（自编1号楼）X1301-H4665(集群注册）（JM）	广州市南沙区丰泽东路106号（自编1号楼）X1301-H4665(集群注册）（JM）	www.sdfilms.cn	17328843451	17328843451;13800138000;13824902895;15622767073	863635019@qq.com	1079244573@qq.com	广告业;文化艺术咨询服务;策划创意服务;摄影服务;文化传播（不含许可经营项目）;文化推广（不含许可经营项目）;多媒体设计服务;时装设计服务;动漫及衍生产品设计服务;电子产品设计服务;标识、标志牌设计、安装服务;贸易代理;互联网商品零售（许可审批类商品除外）;商品批发贸易（许可审批类商品除外）;商品零售贸易（许可审批类商品除外）;艺（美）术创作服务;艺（美）术装裱、封装服务;企业形象策划服务;贸易咨询服务;展台设计服务;模型设计服务;美术图案设计服务;互联网商品销售（许可审批类商品除外）;钻石首饰零售;服装零售;化妆品及卫生用品零售;箱、包零售;钟表零售;玩具零售;日用家电设备零售;清扫、清洗日用品零售;日用灯具零售;小饰物、小礼品零售;预包装食品零售
吉林省金纬资产价格评估有限公司	存续	于春天	50万人民币	50万人民币	2010-06-13	2023-04-17	2010-06-13 至 无固定期限	吉林省	白山市	浑江区	91220601555270477P	91220601555270477P	220600000021962	55527047-7	25	有限责任公司(自然人投资或控股)	娱乐业	-	浑江区浑江大街安泰商都小区1号楼1004室	浑江区浑江大街安泰商都小区1号楼1004室	-	0439-3232778	0439-3232778	jlbsjingwei@126.com	jldsjingwei@126.com;jibjngwei@126.com;jibsjngweii@126.com;jibsjngwei@126.com;jlbsjngwei@126.com	一般项目：房地产评估；资产评估；土地调查评估服务；价格鉴证评估；社会稳定风险评估；物业服务评估；运行效能评估服务；矿业权评估服务；企业信用调查和评估；机动车鉴定评估；企业管理咨询；艺（美）术品、收藏品鉴定评估服务；信息技术咨询服务；互联网安全服务；网络与信息安全软件开发；安全咨询服务；环保咨询服务；信息咨询服务（不含许可类信息咨询服务）；资源循环利用服务技术咨询；法律咨询（不含依法须律师事务所执业许可的业务）；工程管理服务；技术服务、技术开发、技术咨询、技术交流、技术转让、技术推广；知识产权服务（专利代理服务除外）；咨询策划服务；公共安全管理咨询服务；社会经济咨询服务；土壤污染治理与修复服务；财政资金项目预算绩效评价服务；科技中介服务。（除依法须经批准的项目外，凭营业执照依法自主开展经营活动）
厦门爱宣棋文化创意有限公司	存续	陈坤泰	50万人民币	-	2018-05-21	2021-04-22	2018-05-21 至 2068-05-20	福建省	厦门市	-	91350200MA31Q34T6J	91350200MA31Q34T6J	350299200278261	MA31Q34T-6	11	有限责任公司(自然人独资)	文化艺术业	-	中国(福建)自由贸易试验区厦门片区滨湖二里213号501室	中国(福建)自由贸易试验区厦门片区滨湖二里213号501室	-	15392038586	15392038586	2993845708@qq.com	-	一般项目：组织文化艺术交流活动；广告制作；广告发布（非广播电台、电视台、报刊出版单位）；品牌管理；科技推广和应用服务；包装服务；市场营销策划；项目策划与公关服务；个人商务服务；政府采购代理服务；办公服务（标志牌、铜牌的设计、制作服务，奖杯、奖牌、奖章、锦旗的设计、制作）；工业工程设计服务；图文设计制作；专业设计服务；平面设计；工业设计服务；云计算装备技术服务；厨具卫具及日用杂品批发；工艺美术品及礼仪用品销售（象牙及其制品除外）；日用百货销售；照明器具销售；日用木制品销售；建筑装饰材料销售；互联网销售（除销售需要许可的商品）；家具安装和维修服务；家用电器安装服务；软件开发；信息技术咨询服务；食品经营（销售预包装食品）。（除依法须经批准的项目外，凭营业执照依法自主开展经营活动）许可项目：食品经营。（依法须经批准的项目，经相关部门批准后方可开展经营活动，具体经营项目以相关部门批准文件或许可证件…
临沂市邵氏商贸有限公司	存续	邵前军	50万人民币	50万人民币	2009-11-06	2021-12-13	2009-11-06 至 2029-11-05	山东省	临沂市	兰山区	9.13713e+17	9.13713e+17	371301200002131	69687374-9	10	有限责任公司(自然人独资)	广播、电视、电影和录音制作业	-	临沂市华丰市场发展有限公司国际副食分公司C区210号	临沂市华丰市场发展有限公司国际副食分公司C区210号	-	0539-8377263	0539-8377263	linyishaoshigongsi@126.com	inyishaoshigongsi@126.com	批发兼零售预包装食品兼散装食品，销售：日用百货 、服装鞋帽，企管管理咨询服务，产品的品牌营销、策划推广。
郑州蒙润教育信息咨询有限公司	存续	程玉真	50万人民币	-	2017-10-25	2019-08-31	2017-10-25 至 无固定期限	河南省	郑州市	二七区	91410103MA44HDCA4M	91410103MA44HDCA4M	410103000326553	MA44HDCA-4	39	有限责任公司(自然人独资)	娱乐业	-	郑州市二七区贺江路69号院T3号楼1-2层26号	郑州市二七区贺江路69号院T3号楼1-2层26号	-	15638298236	15638298236;13733811868;18103833237	88172242@qq.com	617291557@qq.com	教育信息咨询（不含办班及培训）；教育软件技术开发、技术推广、技术服务；教学设备的技术开发；组织文化艺术交流活动；教育文化用品的批发与零售；销售：音像制品、教学设备、教学器材、办公设备。涉及许可经营项目，应取得相关部门许可后方可经营
成都希子艺术文化传播有限责任公司	存续	唐希	50万人民币	-	2019-03-14	2019-03-14	2019-03-14 至 3999-01-01	四川省	成都市	锦江区	91510104MA6AQPAK43	91510104MA6AQPAK43	510104000758845	MA6AQPAK-4	36	有限责任公司(自然人投资或控股)	文化艺术业	-	成都市锦江区静康路396号附566号1楼101号	成都市锦江区静康路396号附566号1楼101号	-	13679076952	13679076952	510100@cd.com	-	大型活动组织服务；教育咨询服务；婚庆典礼服务；企业营销策划；包装设计；图文设计；摄影服务；企业形象设计；舞台设计；广告设计、制作；平面设计；动画设计与制作；艺术品（不含象牙及其制品、文物）销售；影视节目制作；文艺创作；多媒体设计；服装设计；服装销售；企业形象策划。（依法须经批准的项目，经相关部门批准后方可展开经营活动）。
南京巴巴酷文化传播有限公司	存续	朱高山	50万人民币	50万人民币	2007-08-08	2016-04-10	2007-08-08 至 2027-08-07	江苏省	南京市	玄武区	9132010266377201XN	9132010266377201XN	320125000061396	66377201-X	14	有限责任公司（自然人投资或控股的法人独资）	文化艺术业	-	南京市玄武区长江新村5号	南京市玄武区太平北路80号505室	-	025-86799666	025-86799666;025-8679666	631621125@qq.com	121965798@qq.com	文化艺术交流；企业形象策划；企业营销策划；物业管理；自有房屋租赁；停车场管理服务。（依法须经批准的项目，经相关部门批准后方可开展经营活动）
长沙叁叁得玖文化传媒有限公司	存续	宁弥怡	50万人民币	-	2018-05-28	2020-07-13	2018-05-28 至 2068-05-27	湖南省	长沙市	天心区	91430100MA4PLA578N	91430100MA4PLA578N	430193000229637	MA4PLA57-8	14	有限责任公司(自然人独资)	文化艺术业	-	湖南省长沙市天心区五一大道717号2107（集群注册）	湖南省长沙市天心区五一大道717号2107（集群注册）	http://www.cs33de9.com/	15916148080	15916148080	529220907@qq.com	-	文化娱乐经纪；文化活动的组织与策划；文化艺术竞赛活动的组织策划；文化艺术讲座活动的组织策划；文化艺术交流活动的组织；文化艺术咨询服务；广告设计；艺术表演场馆管理服务；舞台灯光、音响设备安装服务；工艺品零售；软件开发；企业管理咨询服务；企业营销策划；广告制作服务、发布服务、国内代理服务；舞台表演道具服务、艺术指导服务、美工服务、化妆服务；文化用品、体育用品、计算机的销售；服装、鞋帽、箱包、婴儿用品、日用百货的批发。（依法须经批准的项目，经相关部门批准后方可开展经营活动）
西安壹南品牌文化传播有限公司	存续	牛振江	50万人民币	-	2016-10-10	2020-12-07	2016-10-10 至 无固定期限	陕西省	西安市	雁塔区	91610133MA6TYW7520	91610133MA6TYW7520	610133100102364	MA6TYW75-2	36	有限责任公司(自然人投资或控股)	文化艺术业	-	西安曲江新区曲江池西路金地湖城大镜5号地第9幢1单元2层10203号	西安曲江新区曲江池西路金地湖城大镜5号地第9幢1单元2层10203号	www.onesouth.cn	18991396298	18991396298;18591926310	niuzhenjiang@163.com	-	许可经营项目：广告设计、制作、代理、发布；（依法须经批准的项目，经相关部门批准后方可开展经营活动） 一般经营项目：企业品牌策划，企业形象策划，企业营销策划，品牌推广，产品包装设计、制作，平面设计、制作，装饰工程的设计，市场调研，企业管理咨询，商务信息咨询，文化艺术交流活动的组织、策划。（依法须经批准的项目，经相关部门批准后方可开展经营活动）
郑州熙瑞教育信息咨询服务有限公司	存续	李瑞瑞	50万人民币	-	2016-10-11	2020-10-21	2016-10-11 至 无固定期限	河南省	郑州市	郑州高新技术产业开发区	91410100MA3XE5X29B	91410100MA3XE5X29B	410199000161058	MA3XE5X2-9	10	有限责任公司(自然人投资或控股)	娱乐业	郑州聚美美业技术咨询有限公司	河南省郑州高新技术产业开发区化工路40号2号楼东1单元6层14号	河南省郑州高新技术产业开发区化工路40号2号楼东1单元6层14号	-	15188328867	15188328867	1259669104@qq.com	1016672522@qq.com;413163654@qq.com	教育信息咨询服务、教学软件开发；文化艺术交流策划；企业管理咨询、企业营销策划；会议会展服务；企业形象策划；人力资源服务；家政服务；化妆品、美容用品、纹绣用品、仪器仪表、声乐用品、舞蹈用品、服装服饰的开发及销售。
合肥恒悦体育文化有限公司	存续	郑顺英	50万人民币	-	2019-03-06	2022-03-29	2019-03-06 至 2049-03-05	安徽省	合肥市	瑶海区	91340102MA2TH05B1B	91340102MA2TH05B1B	340102000167723	MA2TH05B-1	10	有限责任公司(自然人投资或控股)	娱乐业	-	安徽省合肥市瑶海区濉溪路构峰源公馆1栋02单元1608号	合肥市瑶海区	-	18019686020	18019686020;13083051580;13365510935	lionsohappy@qq.com	lionsohappy@msn.com;13365510935@qq.com	一般项目：体育赛事策划；体育竞赛组织；组织体育表演活动；体育经纪人服务；体育保障组织；健身休闲活动；体育中介代理服务；体育健康服务；体育场地设施经营（不含高危险性体育运动）；科普宣传服务；组织文化艺术交流活动；会议及展览服务；体育用品及器材零售；体育用品设备出租；租赁服务（不含许可类租赁服务）；工程管理服务；体育场地设施工程施工；园林绿化工程施工；普通机械设备安装服务；环境卫生公共设施安装服务；土石方工程施工；建筑材料销售；建筑装饰材料销售；防腐材料销售；保温材料销售；人造板销售；户外用品销售（除许可业务外，可自主依法经营法律法规非禁止或限制的项目）许可项目：建设工程施工（依法须经批准的项目，经相关部门批准后方可开展经营活动，具体经营项目以相关部门批准文件或许可证件为准）
青岛梦画文创有限公司	存续	高靖策	50万人民币	-	2022-04-27	2022-08-16	2022-04-27 至 无固定期限	山东省	青岛市	李沧区	91370213MA7MF0Y16G	91370213MA7MF0Y16G	370213230741059	MA7MF0Y1-6	13	有限责任公司(自然人投资或控股的法人独资)	文化艺术业	-	山东省青岛市李沧区巨峰路176号5号楼819	山东省青岛市李沧区巨峰路176号5号楼819	-	18366252619	18366252619	18366252619@163.com	-	一般项目：文艺创作；广告制作；广告发布；广告设计、代理；数字内容制作服务（不含出版发行）；会议及展览服务；娱乐性展览；包装服务；图书出租；音像制品出租；期刊出租；电子出版物出租；技术服务、技术开发、技术咨询、技术交流、技术转让、技术推广；信息咨询服务（不含许可类信息咨询服务）；信息技术咨询服务；软件开发；网络技术服务；网络与信息安全软件开发；互联网安全服务；玩具、动漫及游艺用品销售；游艺用品及室内游艺器材销售；游艺及娱乐用品销售；剧本娱乐活动。（除依法须经批准的项目外，凭营业执照依法自主开展经营活动）许可项目：出版物互联网销售；出版物批发；出版物零售；电子出版物制作。（依法须经批准的项目，经相关部门批准后方可开展经营活动，具体经营项目以相关部门批准文件或许可证件为准）
苏州卷卷文化传播有限公司	存续	赵亮	50万人民币	-	2016-03-16	2022-06-28	2016-03-16 至 无固定期限	江苏省	苏州市	苏州工业园区	91320508MA1MG8YX47	91320508MA1MG8YX47	320508000211615	MA1MG8YX-4	10	有限责任公司(自然人独资)	文化艺术业	-	苏州工业园区观枫街1号苏州文化博览中心“苏州文博广场”B-27号	苏州工业园区观枫街1号文化博览中心“苏州文博广场”B-27号	-	13606210062	13606210062;15850105477;0512-62957940;13913118850	251327512@qq.com	zhaoliang1988121@yahoo.com.cn;3191797960@qq.com	设计、制作、代理、发布各类广告；文化信息咨询、摄影摄像服务、会务服务、展览展示服务、企业形象设计、产品包装设计、多媒体设计服务、市场营销策划、商务信息咨询、企业管理咨询、企业管理培训（不含国家统一认可的职业证书类培训）、平面设计、电脑图文设计、标识标签制作。（依法须经批准的项目，经相关部门批准后方可开展经营活动）
上海巧露迪文化传播有限公司	存续	叶达夫	50万人民币	-	2019-06-03	2021-05-13	2019-06-03 至 2049-06-02	上海市	上海市	浦东新区	91310230MA1JTM1003	91310230MA1JTM1003	310230002530902	MA1JTM10-0	11	有限责任公司（自然人独资）	文化艺术业	-	浦东新区惠南镇拱北路313弄3支弄37、38、39、40号2层	上海市嘉定区新源路66弄世昶广场21号楼201室	-	13381528968	13381528968	1752753798@qq.com	-	一般项目：文化艺术交流策划，公关活动策划，体育赛事活动策划，市场营销策划，企业形象策划，展览展示服务，摄影服务，会务服务，广告设计、制作、代理、发布，商务信息咨询，企业管理咨询，文化艺术辅导。（除依法须经批准的项目外，凭营业执照依法自主开展经营活动）
厦门市本味文化创意有限公司	存续	李振斌	50万人民币	-	2016-01-19	2021-08-26	2016-01-19 至 2066-01-18	福建省	厦门市	湖里区	91350206MA345LXJ6E	91350206MA345LXJ6E	350206200499630	MA345LXJ-6	10	有限责任公司(自然人投资或控股)	文化艺术业	-	厦门市软件园二期望海路10号102室112单元之01	厦门市软件园二期望海路10号102室112单元之01	-	13306009553	13306009553;13696919399	77637001@qq.com	52626839@qq.com	其他未列明文化艺术业；酒、饮料及茶叶批发；酒、饮料及茶叶零售；互联网信息服务（不含药品信息服务和网吧）；其他预包装食品批发；预包装食品零售；广告的设计、制作、代理、发布；专业化设计服务；互联网销售；其他互联网服务（不含需经许可审批的项目）；其他未列明批发业（不含需经许可审批的经营项目）。
上海思怡文化传播有限公司	存续	陈梦龙	50万人民币	-	2019-10-24	2019-10-24	2019-10-24 至 2049-10-23	上海市	上海市	嘉定区	91310114MA1GWKLL8X	91310114MA1GWKLL8X	310114003738597	MA1GWKLL-8	14	有限责任公司(自然人投资或控股)	文化艺术业	-	上海市嘉定工业区叶城路925号B区4幢J	上海市嘉定工业区叶城路925号B区4幢J	-	18210434174	18210434174;13651726545	1581394082@qq.com	-	文化艺术交流策划，文学、舞台艺术、绘画艺术、雕刻艺术、书法篆刻、工艺美术创作服务，商务咨询，企业营销策划，企业管理咨询。【依法须经批准的项目，经相关部门批准后方可开展经营活动。】
深圳市熙腾影业有限责任公司	存续	刘茂锋	50万人民币	-	2015-08-03	2018-05-17	2015-08-03 至 5000-01-01	广东省	深圳市	龙华区	9144030034981973XJ	9144030034981973XJ	440301113556277	34981973-X	26	有限责任公司(自然人独资)	广播、电视、电影和录音制作业	-	深圳市龙华区福城街道大水坑社区大一村大水坑路55号401	深圳市龙华区福城街道大水坑社区大一村大水坑路55号401	-	13510403533	13510403533;0755-25555581	870858055@qq.com	3054154538@qq.com;499839570@qq.com	一般经营项目是：礼品、日用品的销售。（法律、行政法规、国务院决定规定在登记前须经批准的项目除外） ，许可经营项目是：电影放映；预包装食品、散装食品、饮料的零售。
上海绩优文化传播集团有限公司	存续	杜崇鑫	50万人民币	-	2014-08-29	2021-12-10	2014-08-29 至 2024-08-28	上海市	上海市	青浦区	91310118312291660Y	91310118312291660Y	310118003035321	31229166-0	23	有限责任公司(自然人投资或控股)	文化艺术业	上海绩优文化传播有限公司	上海市青浦区青松路80弄5号301室	上海市青浦区青松路80弄5号301室	www.jyjyjt.cn	021-59899066	021-59899066;15821621562;021-1582162	zhudelixiang@qq.com	-	文化艺术交流策划（除演出经纪），企业管理咨询，企业形象策划，商务信息咨询，会务服务，图文设计制作，销售办公用品、计算机软硬件及辅助设备（除计算机信息系统安全专用产品）。【依法须经批准的项目，经相关部门批准后方可开展经营活动】
山西省歌舞剧院有限公司	存续	刘波	50万人民币	50万人民币	2012-07-05	2021-07-23	2012-07-05 至 无固定期限	山西省	太原市	迎泽区	91140000405702449E	91140000405702449E	140000110111200	40570244-9	240	有限责任公司（非自然人投资或控股的法人独资）	文化艺术业	-	太原市迎泽区解放南路5号	太原市迎泽区解放南路5号	www.sxsgwjy.cn	0351-2027220	0351-2027220	sxsgwjy@163.com	sxsgwjy@126.com	歌舞、音乐表演；演出经纪；艺术创作生产；舞台美术，服装、灯光、音响、道具、数字影像设计制作；对外文化交流活动策划；文化赛事活动策划；演出设备租赁；仓储；广告策划经营；演出相关物业管理服务；文化产业项目开发。（依法须经批准的项目，经相关部门批准后方可开展经营活动））。
广州飞泛时尚文化有限公司	存续	OTUK BURAK	50万人民币	-	2018-08-15	2023-05-06	2018-08-15 至 2038-08-14	广东省	广州市	海珠区	91440101MA5C462C68	91440101MA5C462C68	440105400004961	MA5C462C-6	14	有限责任公司(外国自然人独资)	文化艺术业	-	广州市海珠区新滘中路自编583号F栋101	广州市海珠区新滘中路自编583号F栋101	-	13922215310	13922215310;15914471400	kay@jblgz.com	15914471400@139.com	文艺创作服务;互联网商品销售（许可审批类商品除外）;货物进出口(涉及外资准入特别管理规定和许可审批的商品除外);服装零售;帽零售;服装批发;帽批发;技术进出口;鞋零售;鞋批发;箱、包批发;头饰批发;箱、包零售;头饰零售
嘉兴晶禧文化传播有限公司	存续	陈明花	50万人民币	-	2021-03-17	2023-07-03	2021-03-17 至 9999-09-09	浙江省	嘉兴市	-	91330401MA2JGFXE0G	91330401MA2JGFXE0G	330403000204383	MA2JGFXE-0	14	有限责任公司(自然人投资或控股)	文化艺术业	-	浙江省嘉兴市经济技术开发区秦逸路588号	浙江省嘉兴市经济技术开发区秦逸路588号	-	0573-82826888	0573-82826888	2456981745@qq.com	-	一般项目：组织文化艺术交流活动；专业设计服务；文化用品设备出租；会议及展览服务；婚庆礼仪服务(除依法须经批准的项目外，凭营业执照依法自主开展经营活动)。
佛山市雷云闪电广告设计策划有限公司	存续	沈燕平	50万人民币	20万人民币	2004-11-16	2021-11-29	2004-11-16 至 无固定期限	广东省	佛山市	南海区	91440605769317226U	91440605769317226U	440682000118282	76931722-6	11	有限责任公司(自然人独资)	广播、电视、电影和录音制作业	-	佛山市南海区桂城街道东平路20号金百福都市广场D栋A座7楼01室（住所申报）	佛山市南海区桂城街道东平路20号金百福都市广场D栋A座7楼01室（住所申报）	-	13928652489	13928652489;13528999938	xhfoshancc@163.com	287880110@qq.com	广告设计、策划、制作、代理、发布；演艺文化活动策划；展览展示服务；电脑平面设计；电脑喷画；工业设计服务；摄影扩印服务（摄影服务）。（依法须经批准的项目，经相关部门批准后方可开展经营活动。）(依法须经批准的项目，经相关部门批准后方可开展经营活动)〓
苏州玉梦文化传媒有限公司	存续	朱伟	50万人民币	-	2014-11-04	2022-06-18	2014-11-04 至 无固定期限	江苏省	苏州市	姑苏区	9.13205e+17	9.13205e+17	320508000082953	32114828-4	17	有限责任公司(自然人投资或控股)	文化艺术业	-	苏州市金门路1072号金门商业广场A栋三层D区003-004	苏州市金门路1072号金门商业广场A栋三层D区003-004	-	13814802608	13814802608;0512-68669019	361510823@qq.com	-	广告设计、制作、代理，企业形象策划，市场营销策划，礼仪庆典策划，演出经纪，会务服务，摄影摄像服务，文化艺术咨询服务。（依法须经批准的项目，经相关部门批准后方可开展经营活动）一般项目：从事语言能力、艺术、体育、科技等培训的营利性民办培训服务机构（除面向中小学生开展的学科类、语言类文化教育培训）（除依法须经批准的项目外，凭营业执照依法自主开展经营活动）
广州随机影像文化有限公司	存续	谢子耿	50万人民币	50万人民币	2021-04-12	2022-03-31	2021-04-12 至 无固定期限	广东省	广州市	海珠区	91440101MA9XP7R438	91440101MA9XP7R438	440106007429610	MA9XP7R4-3	11	有限责任公司(自然人独资)	广播、电视、电影和录音制作业	-	广州市海珠区新业路79号之2 411房（仅限办公）	广州市海珠区新业路79号之2 411房（仅限办公）	-	020-87377446	020-87377446	2263816836@qq.com	-	摄像及视频制作服务;电影摄制服务;影视美术道具置景服务;数字文化创意内容应用服务;项目策划与公关服务;摄影扩印服务;广告发布（非广播电台、电视台、报刊出版单位）;广告制作;广告设计、代理;文艺创作;体验式拓展活动及策划;市场营销策划;企业形象策划;平面设计;图文设计制作;会议及展览服务;信息咨询服务（不含许可类信息咨询服务）;咨询策划服务;数字内容制作服务（不含出版发行）;婚庆礼仪服务;礼仪服务;科普宣传服务;数字文化创意软件开发;专业设计服务
成都零玖视界文化传播有限公司	存续	陈仕军	50万人民币	50万人民币	2014-02-20	2017-06-28	2014-02-20 至 3999-01-01	四川省	成都市	武侯区	9.15101e+17	9.15101e+17	510107000733388	09128857-1	19	有限责任公司(自然人投资或控股)	文化艺术业	-	成都市武侯区小天北街18号1层	成都市武侯区小天北街18号1层	-	13882085139	13882085139;028-85592114;15982144263	xhs_sc@163.com	-	策划各类文化交流活动；广告的设计、制作、代理、发布（不含气球广告及固定形式印刷品广告）；平面设计；会议及展览展示服务；企业形象设计；翻译服务；商务信息咨询；工艺美术品的设计、销售；摄影服务；网页设计；图文设计；计算机技术服务及技术咨询；销售：体育用品、办公用品。（依法须经批准的项目，经相关部门批准后方可开展经营活动）。
南京线之情文化发展有限公司	存续	唐明	50万人民币	50万人民币	2012-06-18	2022-06-24	2012-06-18 至 2032-06-17	江苏省	南京市	秦淮区	91320104598002528H	91320104598002528H	320125000130015	59800252-8	14	有限责任公司(自然人投资或控股)	文化艺术业	-	南京市秦淮区汉中路27号	南京市秦淮区汉中路27号	-	13951945775	13951945775;025-3536110;025-86378515;025-83536110	1770244418@qq.com	-	文化艺术交流服务；平面设计、装饰工程设计；投资管理、教育、文化、经济信息咨询；工艺礼品销售；文化艺术培训（不含与学历教育相关的培训或服务）。（依法须经批准的项目，经相关部门批准后方可开展经营活动）
南京悟夕文化传媒有限公司	存续	纪晨曦	50万人民币	-	2018-09-05	2022-06-25	2018-09-05 至 无固定期限	江苏省	南京市	栖霞区	91320113MA1X58TF57	91320113MA1X58TF57	320113000532555	MA1X58TF-5	10	有限责任公司(自然人独资)	文化艺术业	-	南京市栖霞区迈皋桥创业园科技研发基地寅春路18号-Q2233	南京栖霞区迈皋桥金山花苑3栋207	-	17761702212	17761702212;18913868273	1078144785@qq.com	1078144785@.qq.com	文化艺术交流策划；设计、制作、代理、发布国内各类广告；摄影摄像服务；礼仪服务；婚庆服务；展览展示服务；电子商务；企业形象策划；市场营销策划；展台设计；舞台设计；服装设计；电脑图文设计、制作；美术设计、制作；动漫设计；服装服饰、鞋帽、玩具销售。（依法须经批准的项目，经相关部门批准后方可开展经营活动）
深圳爱蹦迪电音文化传播有限公司	存续	朱梅中	50万人民币	-	2019-03-12	2019-03-12	2019-03-12 至 无固定期限	广东省	深圳市	龙华区	91440300MA5FHEFB63	91440300MA5FHEFB63	440300206556265	MA5FHEFB-6	36	有限责任公司	文化艺术业	-	深圳市龙华区龙华街道清华社区建设东路青年创业园B栋B-105	深圳市龙华区龙华街道清华社区建设东路青年创业园B栋B-105	-	15889756777	15889756777	15889756777@qq.com	-	一般经营项目是：舞蹈、音乐培训；舞台灯光、音响设备的上门安装服务；文化活动策划；礼仪策划、会务策划；企业形象策划；市场营销策划；软件技术咨询，信息技术咨询；教育信息咨询；经营电子商务；从事广告业务，数据库管理。（以上各项涉及法律、行政法规、国务院决定禁止的项目除外，限制的项目须取得许可后方可经营），许可经营项目是：酒吧、KTV经营和管理；冷热饮品、小吃制售；水果零售；提供酒水服务；酒水销售；保健食品、预包装食品零售；文艺节目演出；经纪业务
广州高山文化发展有限公司	存续	罗秀明	50万人民币	-	2020-01-15	2020-01-15	2020-01-15 至 无固定期限	广东省	广州市	越秀区	91440101MA5D491D7Y	91440101MA5D491D7Y	440104003214687	MA5D491D-7	15	有限责任公司(自然人投资或控股)	文化艺术业	-	广州市越秀区先烈中路80号2309房	广州市越秀区先烈中路80号2309房	-	020-37636881	020-37636881	927280636@qq.com	-	文艺创作服务;广告业;贸易咨询服务;企业管理咨询服务;企业形象策划服务;文化艺术咨询服务;策划创意服务;投资咨询服务;市场调研服务;商品信息咨询服务;市场营销策划服务;会议及展览服务;包装服务;大型活动组织策划服务（大型活动指晚会、运动会、庆典、艺术和模特大赛、艺术节、电影节及公益演出、展览等，需专项审批的活动应在取得审批后方可经营）
北京极点惯性影视传媒有限公司	存续	何贤瑞	50万人民币	-	2021-08-04	2021-08-04	2021-08-04 至 2051-08-03	北京市	北京市	通州区	91110112MA04DK866H	91110112MA04DK866H	110112031603302	MA04DK86-6	10	有限责任公司(自然人投资或控股)	广播、电视、电影和录音制作业	-	北京市通州区潞苑南大街甲560号B区103-A61	北京市通州区潞苑南大街甲560号B区103-A61	-	13151568805	13151568805	13151568805@163.com	-	广播电视节目制作经营；设计、制作、代理、发布广告；影视策划；电影摄制；摄影服务；文化艺术咨询；网页设计；电脑图文设计、制作；电脑动画设计；产品设计；模型设计；雕塑设计；包装装潢设计；工艺美术设计；室内装饰设计；品牌策划；企业形象设计；舞台灯光音响设计；摄影扩印服务；技术开发、技术转让、技术咨询、技术推广、技术服务；软件开发；电影发行；建设工程设计。（市场主体依法自主选择经营项目，开展经营活动；广播电视节目制作经营、电影发行、建设工程设计以及依法须经批准的项目，经相关部门批准后依批准的内容开展经营活动；不得从事国家和本市产业政策禁止和限制类项目的经营活动。）
上海雍荷堂文化传播有限公司	存续	任刚	50万人民币	37.4万人民币	2006-03-21	2023-01-06	2006-03-21 至 2046-03-20	上海市	上海市	嘉定区	91310114786713757H	91310114786713757H	310114001724251	78671375-7	20	有限责任公司(自然人投资或控股)	文化艺术业	上海雍荷堂文化艺术传播有限公司	上海市嘉定区澄浏公路52号39幢2楼J2881室	吴兴路92弄2号	www.yonghetang.vip	021-54660211	021-54660211;18019366458;021-53821396;13636416458;13916323312	lxk1605@139.com	cxp58768715@citiz.net	许可项目：建设工程施工。（依法须经批准的项目，经相关部门批准后方可开展经营活动，具体经营项目以相关部门批准文件或许可证件为准）一般项目：组织文化艺术交流活动；化妆品批发；化妆品零售；广告制作；广告发布；广告设计、代理；国际货物运输代理；会议及展览服务；信息咨询服务（不含许可类信息咨询服务）；工艺美术品及收藏品零售（象牙及其制品除外）；办公用品销售；日用品批发。（除依法须经批准的项目外，凭营业执照依法自主开展经营活动）
广州萌新社文化传播有限公司	存续	张健	50万人民币	-	2018-02-08	2022-08-16	2018-02-08 至 无固定期限	广东省	广州市	番禺区	91440300MA5F0ELJ76	91440300MA5F0ELJ76	440106005832031	MA5F0ELJ-7	10	有限责任公司(自然人投资或控股)	文化艺术业	深圳萌新社文化传播有限公司	广州市番禺区沙头街银平路116号贰区7栋101之一	广州市番禺区沙头街银平路116号贰区7栋101之一	-	13631405452	13631405452;18665550902	1987434096@qq.com	-	文艺创作服务;艺（美）术创作服务;企业形象策划服务;会议及展览服务;文化艺术咨询服务;策划创意服务;企业管理咨询服务;工艺品批发(象牙及其制品除外);珠宝首饰设计服务;水晶首饰批发;其他人造首饰、饰品批发;钻石首饰零售;其他人造首饰、饰品零售;钻石饰品批发;宝石饰品批发;玉石饰品批发;珍珠饰品批发;宝石饰品零售;玉石饰品零售;水晶饰品零售;珍珠饰品零售;黄金制品批发;黄金制品零售;铂金制品批发;铂金制品零售;商品批发贸易（许可审批类商品除外）;商品零售贸易（许可审批类商品除外）;大型活动组织策划服务（大型活动指晚会、运动会、庆典、艺术和模特大赛、艺术节、电影节及公益演出、展览等，需专项审批的活动应在取得审批后方可经营）;茶叶作物及饮料作物批发;陶瓷、玻璃器皿零售;非酒精饮料及茶叶零售;预包装食品批发;网络销售预包装食品;预包装食品零售
重庆渔汶桦传媒有限公司	存续	骆群	50万人民币	-	2020-04-27	2023-05-24	2020-04-27 至 无固定期限	重庆市	重庆市	渝中区	91500103MA60W4BH2R	91500103MA60W4BH2R	500103012816982	MA60W4BH-2	11	有限责任公司	广播、电视、电影和录音制作业	重庆铂仕渔传媒有限公司	重庆市渝中区两路口街道长江一路29-33号(国际村3-6号)第12层	重庆市渝中区两路口街道长江一路29-33号(国际村3-6号)第12层	-	13637829985	13637829985;18223403037	195328705@qq.com	874140243@qq.com	许可项目：酒类经营；食品销售。（依法须经批准的项目，经相关部门批准后方可开展经营活动，具体经营项目以相关部门批准文件或许可证件为准） 一般项目：组织文化艺术交流活动；食品销售（仅销售预包装食品）；广告设计、代理；日用百货销售；食用农产品零售；文具用品批发；文具用品零售；照相器材及望远镜零售；母婴用品销售；珠宝首饰批发；服装服饰批发；服装服饰零售；化妆品批发；化妆品零售；个人卫生用品销售；玩具、动漫及游艺用品销售；珠宝首饰零售；礼仪服务；企业形象策划；文艺创作；水产品批发；水产品零售；新鲜水果零售；新鲜水果批发。（除依法须经批准的项目外，凭营业执照依法自主开展经营活动）
江油市广视传媒有限公司	存续	万宇	50万人民币	50万人民币	2004-02-18	2022-05-19	2004-02-18 至 2053-02-28	四川省	绵阳市	江油市	91510781782291622G	91510781782291622G	510781000028614	78229162-2	32	有限责任公司(自然人投资或控股)	广播、电视、电影和录音制作业	江油广视广告有限公司	江油市太平干道（广电中心大楼十三层）	江油市太平干道（广电中心大楼十三层）	-	13398393718	13398393718;13890123238	935431378@qq.com	13890123238@163.com	许可项目：广播电视节目制作经营；食品销售；互联网直播技术服务（依法须经批准的项目，经相关部门批准后方可开展经营活动，具体经营项目以相关部门批准文件或许可证件为准）一般项目：广告设计、代理；广告制作；广告发布；会议及展览服务；婚庆礼仪服务；礼仪服务；企业形象策划；体验式拓展活动及策划；个人商务服务；旅游开发项目策划咨询；社会经济咨询服务；平面设计；票务代理服务；农副产品销售；食用农产品批发；林业产品销售；水产品批发（除依法须经批准的项目外，凭营业执照依法自主开展经营活动）。
深圳星概念文化发展有限公司	存续	柯小欢	50万人民币	-	2011-12-13	2021-03-05	2011-12-13 至 2031-12-13	广东省	深圳市	福田区	9.14403e+17	9.14403e+17	440301105893467	58790224-8	10	有限责任公司	文化艺术业	-	深圳市福田区香蜜湖街道香蜜社区香蜜湖北岸B303－0034号香蜜湖1979B区2层B213-214	深圳市福田区深南西路侨福大厦8J	www.singsky.cn	13510439142	13510439142;0755-61335611;0755-26411624	1404869560@qq.com	531600634@qq.com	一般经营项目是：文化艺术交流活动的策划；商务信息咨询；企业形象策划；企业营销策划；音响器材租赁；会展策划；乐器、舞蹈和美术培训；声乐培训。（法律、行政法规、国务院决定禁止的项目除外，限制的项目须取得许可后方可经营）。，许可经营项目是：舞台美术设计制作。
上海宙寰富文化传播有限公司	存续	董海红	50万人民币	-	2017-08-09	2019-08-02	2017-08-09 至 2037-08-08	上海市	上海市	宝山区	91310113MA1GLX4A5B	91310113MA1GLX4A5B	310113001963162	MA1GLX4A-5	15	有限责任公司(自然人投资或控股)	文化艺术业	-	上海市宝山区沪太路6397号1-2层F8区1268室	上海市长安路1050号安源大楼1号楼201室	-	13601712358	13601712358;15821194171;18017167375	123918463@qq.com	-	设计、制作、代理、发布各类广告；产品设计；文化艺术交流策划；市场营销策划；公关活动组织策划；企业形象策划；商务咨询；美容店；理发店；美甲服务。【依法须经批准的项目，经相关部门批准后方可开展经营活动】
东莞盟大文化传媒有限公司	存续	李实	50万人民币	50万人民币	2014-05-16	2021-12-13	2014-05-16 至 无固定期限	广东省	东莞市	-	91441900304032968C	91441900304032968C	441900001969555	30403296-8	15	其他有限责任公司	广播、电视、电影和录音制作业	东莞市云讯文化传播有限公司	广东省东莞市南城街道宏图路100号2栋203室	广东省东莞市南城街道宏图路100号2栋203室	http://www.tuonews.com/	0769-33335667	0769-33335667;0769-38998777;0769-22089508	wangdm@pvc123.com	-	电视节目制作；组织文化艺术交流活动；承办展览展示；会议服务；经济信息咨询；电子商务咨询；设计、制作、发布、代理：广告；大型活动组织策划服务（大型活动指晚会、运动会、庆典、艺术和模特大赛、艺术节、电影节及公演出、展览）；新媒体产业园的投资、招商、开发、建设；物业租赁；动漫及衍生产品设计服务；影视策划；电脑图文设计、制作；摄影摄像服务；会议及展览服务；策划创意服务；经营演出及经纪业务；文化娱乐经纪人；市场营销策划服务；网络技术的研究、开发；网络信息技术推广服务；信息技术、网络技术、计算机软件技术开发、技术转让、技术咨询、技术服务；批发、零售、网上销售：日用品；企业管理咨询服务；商务信息咨询服务；信息技术咨询服务；电子商务信息咨询服务；信息网络传播视听节目；品牌代理；网络推广；网络营销策划；批发业、零售业；仓储服务（不含危险化学品）；供应链管理；国内货运代理；货物或技术进出口（国家禁止或涉及行…
上海丁卯文化传播有限公司	存续	高云	50万人民币	50万人民币	2013-01-06	2013-01-06	2013-01-06 至 无固定期限	上海市	上海市	杨浦区	91310110059393152N	91310110059393152N	310110000617709	05939315-2	12	有限责任公司（自然人投资或控股的法人独资）	文化艺术业	-	上海市杨浦区平凉路1398号105-18室	上海市静安区彭江路602号大宁德必易园B座4楼	www.dnawedding.cn	13817093253	13817093253;021-56436569;021-58803710	lucy@dnawedding.cn	danny@dnawedding.cn;dnawedding@foxmail.com	文化艺术交流活动策划；商务咨询（不得从事经纪），旅游咨询（不得从事旅行社业务）；会展会务服务，摄影摄像服务，婚庆礼仪服务；图文设计制作。【依法须经批准的项目，经相关部门批准后方可开展经营活动】
厦门四合同源文化传播有限公司	存续	沈贵梁	50万人民币	-	2015-09-17	2022-05-30	2015-09-17 至 2045-09-16	福建省	厦门市	湖里区	91350206M0001M6A6G	91350206M0001M6A6G	350206200467035	M0001M6A-6	10	有限责任公司(自然人投资或控股)	文化艺术业	-	中国（福建）自由贸易试验区厦门片区长浩二里18号102室之一	-	-	15705925956	15705925956	abc267@qq.com	-	文化、艺术活动策划；其他未列明文化艺术业；其他文化用品批发；其他文化用品零售；教育咨询（不含教育培训及出国留学中介、咨询等须经许可审批的项目）；工艺美术品及收藏品零售（不含文物）；企业管理咨询；商务信息咨询；建筑装饰业；房屋建筑业；未列明的其他建筑业。
深圳夫子堂文化传播有限公司	存续	顾文丽	50万人民币	-	2016-03-27	2021-06-30	2016-03-27 至 2026-03-17	广东省	深圳市	宝安区	91440300MA5D9A0Y25	91440300MA5D9A0Y25	440306115479812	MA5D9A0Y-2	10	有限责任公司	文化艺术业	-	深圳市宝安区新安街道海裕社区N17区深业新岸线会所整套(一楼1101A)	深圳市宝安区新安街道海裕社区N17区深业新岸线会所整套(一楼1101A)	-	13760401041	13760401041;18923469632	285879446@qq.com	1275123707@qq.com;1399528088@qq.com;2469958207@qq.com	一般经营项目是：文化活动策划；从事广告业务；教育咨询；教育软件的技术开发及销售；礼仪策划、展览展示策划；文艺用品的销售；国内贸易。(法律、行政法规、国务院决定规定在登记前须经批准的项目除外；涉及行政许可的，须取得行政许可文件后方可经营），许可经营项目是：三岁以下婴幼儿照护服务；托育服务。（依法须经批准的项目，经相关部门批准后方可开展经营活动，具体经营项目以相关部门批准文件或许可证件为准）
石家庄成长文化传播有限公司	存续	焦彦肖	50万人民币	50万人民币	2014-04-11	2021-11-02	2014-04-11 至 2034-04-10	河北省	石家庄市	桥西区	91130104096829461J	91130104096829461J	130104000078829	09682946-1	25	有限责任公司(自然人独资)	文化艺术业	-	河北省石家庄市桥西区裕华西路77号办公楼2楼	河北省石家庄市桥西区裕华西路77号办公楼2楼	-	18032261319	18032261319;0311-86553070;15027712210;13343216786;0311-80668591	2072989967@qq.com	447059940@qq.com;13343216786@qq.com	文化艺术交流活动（营业性文艺演出除外）；会议及展览展示服务；企业形象策划、市场营销策划；企业管理咨询。（以上经营范围涉及许可经营项目的，应在取得有关部门的许可后方可经营）
上海丝合文化传播有限公司	存续	Van Ellen Tjibbe	50万人民币	50万人民币	2015-06-11	2020-08-07	2015-06-11 至 2035-06-10	上海市	上海市	静安区	91310115342127925Q	91310115342127925Q	310115002709213	34212792-5	15	有限责任公司（自然人独资）	文化艺术业	-	上海市静安区南京西路1486号1302-4室、1302-5室	上海市静安区铜仁路299号SOHO东海广场1605室	www.silkmandarin.cn	021-62378028	021-62378028;18321117180	liwengong@silkmandarin.cn	info@silkmandarin.cn	一般项目：文化艺术交流策划、企业形象策划、市场营销策划，市场信息咨询与调查（不得从事社会调查、社会调研、民意调查、民意测验），企业管理咨询、商务信息咨询，设计、制作、代理、发布各类广告（非广播电台、电视台、报刊出版单位），文化艺术辅导，体育指导，科技指导，从事语言能力培训的营利性民办培训服务机构（除面向中小学生开展的学科类、语言类文化教育培训）。（除依法须经批准的项目外，凭营业执照依法自主开展经营活动）
深圳市心弦文化传播有限公司	存续	韩晖	50万人民币	50万人民币	2014-10-20	2021-07-06	2014-10-20 至 5000-01-01	广东省	深圳市	龙岗区	9.14403e+17	9.14403e+17	440307111486768	31942984-5	11	有限责任公司(自然人独资)	广播、电视、电影和录音制作业	-	深圳市龙岗区龙城街道愉园社区白灰围一路19号家和盛世二期1栋109~2C号	深圳市龙岗区龙城街道愉园社区白灰围一路19号家和盛世二期1栋109~2C号	-	13902460706	13902460706;18038124943;15338890256	1847372704@qq.com	29006401@qq.com;2355436313@qq.com	一般经营项目是：承办经审批的文化交流活动；从事广告业务（法律、行政法规规定应进行广告经营审批登记的，另行办理审批登记后方可经营）；乐器培训；企业形象策划；文化活动策划；文化用品、工艺美术品（象牙及其制品除外）、电子产品、工艺礼品（象牙及其制品除外）的购销及其他国内贸易；装潢设计；展览展示；美术设计、电脑动画设计；经营电子商务；投资音乐厅、剧院、电影院、艺术馆、博物馆等营业性演出场所（具体项目另行申报）；文具用品、体育用品、文体器材的销售；首饰、工艺品（象牙及其制品除外）及收藏品（不含文物）的销售；工艺美术品（象牙及其制品除外）的销售。，许可经营项目是：文艺创作与表演；从事文化经纪业务；经营演出及其经纪业务；教育培训，职业技能培训。
上海坤益文化传播有限公司	存续	魏博	50万人民币	50万人民币	2008-05-07	2022-09-27	2008-05-07 至 无固定期限	上海市	上海市	宝山区	91310230674607116B	91310230674607116B	310230000343033	67460711-6	48	有限责任公司（自然人独资）	文化艺术业	-	上海市宝山区真陈路1000号1幢6楼Q座1164室	上海市崇明区富民支路58号D1-428室	-	18001869000	18001869000;15221234119;13564617915;13296022430;13585898529	18001869000@163.com	2512615367@qq.com;sh_ggyx@126.com;1214206080@qq.com	一般项目：广告设计、代理；广告制作；会议及展览服务；市场营销策划；网络技术服务；图文设计制作；工艺美术品及礼仪用品销售（象牙及其制品除外）；金属材料及制品销售。（除依法须经批准的项目外，凭营业执照依法自主开展经营活动）
深圳市和谐文化发展有限公司	存续	杨彬	50万人民币	-	2011-05-06	2023-03-07	2011-05-06 至 无固定期限	广东省	深圳市	龙岗区	91440300574762442E	91440300574762442E	440301105378802	57476244-2	14	有限责任公司	文化艺术业	-	深圳市龙岗区南湾街道樟树布社区布沙路57号荔景商务区B座201	深圳市龙岗区南湾街道樟树布社区布沙路57号荔景商务区B座201	-	13682430406	13682430406;13430986255;0755-25713136	442833816@qq.com	244326211@qq.com;sz88850110@126.com	一般经营项目是：企业管理咨询；市场营销策划、会议策划、展览展示策划、文化活动策划、礼仪策划、企业形象策划、户外体育活动策划；文化办公用品、户外用品的销售；国内贸易（法律、行政法规、国务院决定规定在登记前须经批准的项目除外）；企业管理服务；项目运营管理。广告设计、代理；礼品花卉销售；婚庆礼仪服务；日用百货销售；数字内容制作服务（不含出版发行）；科普宣传服务；会议及展览服务；工程管理服务；专业设计服务；项目策划与公关服务；旅游开发项目策划咨询；商业综合体管理服务；业务培训（不含教育培训、职业技能培训等需取得许可的培训）；服装服饰批发。（除依法须经批准的项目外，凭营业执照依法自主开展经营活动），许可经营项目是：出版物销售。餐饮服务；住宿服务；城市公共交通。（依法须经批准的项目，经相关部门批准后方可开展经营活动，具体经营项目以相关部门批准文件或许可证件为准）
苏州睿米加文化传播有限公司	存续	潘志华	50万人民币	-	2016-06-27	2022-10-17	2016-06-27 至 2046-06-26	江苏省	苏州市	苏州工业园区	91320594MA1MNPW14B	91320594MA1MNPW14B	320594000580507	MA1MNPW1-4	10	有限责任公司(自然人投资或控股)	文化艺术业	-	苏州工业园区东旺路8号七号楼A幢F301-069	苏州工业园区东旺路8号七号楼A幢F301-069	bengda.net.cn	18013119590	18013119590	peter.p@ryanmini.com	3235106278@qq.com;18013119590@139.com	文化艺术交流活动策划、展览展示服务、会议服务；设计、制作、代理、发布国内各类广告；市场调查、经济信息咨询、企业形象策划；计算机系统集成；销售：文具用品、工艺美术品、服装、日用品、五金交电、电子产品。（依法须经批准的项目，经相关部门批准后方可开展经营活动）
佛山市沃行文化传播有限公司	存续	何志琴	50万人民币	50万人民币	2018-02-06	2020-05-27	2018-02-06 至 无固定期限	广东省	佛山市	顺德区	91440606MA51BFX59G	91440606MA51BFX59G	440681001087584	MA51BFX5-9	11	有限责任公司(自然人独资)	文化艺术业	-	广东省佛山市顺德区北滘镇碧桂园社区碧桂园大道2号碧桂园总部新翼广场3座505（住所申报）	广东省佛山市顺德区北滘镇碧桂园社区碧桂园大道2号碧桂园总部新翼广场3座505（住所申报）	-	18666384291	18666384291	729071472@qq.com	-	文化传播；文化艺术活动咨询服务；文化、体育用品及器材专门零售（涉及许可的凭有效许可证经营）。(依法须经批准的项目，经相关部门批准后方可开展经营活动)〓
成都全益成文化传媒有限公司	存续	全正伦	50万人民币	-	2018-08-02	2022-07-19	2018-08-02 至 无固定期限	四川省	成都市	龙泉驿区	91510107MA678JUR14	91510107MA678JUR14	510107001611641	MA678JUR-1	20	有限责任公司(自然人投资或控股)	广播、电视、电影和录音制作业	-	四川省成都市龙泉驿区东安街道桃都大道中段888号1栋5单元12层1号	四川省成都市龙泉驿区东安街道桃都大道中段888号1单元12层1号	-	17746717338	17746717338	1322630483@qq.com	-	一般项目：文艺创作；旧货销售；二手日用百货销售；寄卖服务；珠宝首饰零售；珠宝首饰批发；互联网销售（除销售需要许可的商品）；日用百货销售；服装服饰零售；鞋帽零售；玩具销售；鞋帽批发；家具销售；会议及展览服务；箱包销售；日用木制品销售；工艺美术品及礼仪用品销售（象牙及其制品除外）；服装服饰批发；金属制品销售；广告制作；电子产品销售；塑料制品销售；市场营销策划；信息咨询服务（不含许可类信息咨询服务）；日用化学产品销售；企业管理咨询；建筑陶瓷制品销售；非金属矿及制品销售；搪瓷制品销售；平面设计；包装服务；专业设计服务；国内贸易代理；销售代理。（除依法须经批准的项目外，凭营业执照依法自主开展经营活动）
深圳市海川盛世文化传播有限公司	存续	周亚鹏	50万人民币	50万人民币	2017-12-13	2022-08-05	2017-12-13 至 无固定期限	广东省	深圳市	龙岗区	91440300MA5EWW8D8B	91440300MA5EWW8D8B	440300203208581	MA5EWW8D-8	11	有限责任公司	文化艺术业	-	深圳市龙岗区龙岗街道南联社区怡丰路34号深圳国际机器人城产业园A栋201-6	深圳市龙岗区龙城街道盛平社区盛龙路121号301	-	13232983480	13232983480;0755-36890664;15919438661;18681472263	13232983480@139.com	2015941594@qq.com	一般经营项目是：计算机软硬件及辅助设备零售；智能无人飞行器销售；办公设备销售；机械设备销售；电动自行车销售；智能机器人销售；电子产品销售；教学专用仪器销售；仪器仪表销售；体育用品及器材批发；文具用品零售；专业设计服务；技术服务、技术开发、技术咨询、技术交流、技术转让、技术推广；平面设计；教育咨询服务（不含涉许可审批的教育培训活动）；组织文化艺术交流活动；国内贸易代理；玩具销售；租赁服务（不含许可类租赁服务）；休闲娱乐用品设备出租；体验式拓展活动及策划；会议及展览服务；日用木制品销售；广告设计、代理；广告发布；公司礼仪服务；企业形象策划；市场营销策划；工艺美术品及礼仪用品销售（象牙及其制品除外）；智能机器人的研发；体育场地设施经营（不含高危险性体育运动）；体育赛事策划；体育竞赛组织。（除依法须经批准的项目外，凭营业执照依法自主开展经营活动），许可经营项目是：日用木制品制造；交通及公共管理用…
西安华视广告文化传播有限公司	存续	朱银果	50万人民币	-	2011-06-23	2023-02-02	2011-06-23 至 无固定期限	陕西省	西安市	雁塔区	91610133575098862E	91610133575098862E	610100100445775	57509886-2	17	其他有限责任公司	文化艺术业	-	西安曲江新区雁塔南路2216号曲江国际大厦1001室	西安曲江新区雁塔南路2216号曲江国际大厦1001室	-	029-89124961	029-89124961	542404997@qq.com	1415818254@qq.com	一般项目：组织文化艺术交流活动；企业管理咨询；广告发布（非广播电台、电视台、报刊出版单位）；广告设计、代理；广告制作；会议及展览服务；摄像及视频制作服务；人力资源服务（不含职业中介活动、劳务派遣服务）。(除依法须经批准的项目外，凭营业执照依法自主开展经营活动)
广州时光说文化传播有限公司	存续	何冬梅	50万人民币	20.5万人民币	2020-07-29	2023-06-07	2020-07-29 至 无固定期限	广东省	广州市	天河区	91440101MA9UPY1U1J	91440101MA9UPY1U1J	440106006305175	MA9UPY1U-1	12	有限责任公司(自然人投资或控股)	文化艺术业	-	广州市天河区宦溪西路50号512房	广州市天河区宦溪西路50号512房	-	15915887593	15915887593;13718571579	562565081@qq.com	-	保健食品（预包装）销售;食品销售（仅销售预包装食品）;食品互联网销售（仅销售预包装食品）;信息咨询服务（不含许可类信息咨询服务）;项目策划与公关服务;个人商务服务;组织文化艺术交流活动;文艺创作;文化娱乐经纪人服务;工艺美术品及礼仪用品销售（象牙及其制品除外）;图文设计制作;平面设计;专业设计服务;个人互联网直播服务（需备案）;文化场馆管理服务;数字文化创意软件开发;其他文化艺术经纪代理;包装服务;礼仪服务;市场营销策划;企业形象策划;咨询策划服务;社会经济咨询服务;体育赛事策划;组织体育表演活动;艺术品代理;体验式拓展活动及策划;体育竞赛组织;摄影扩印服务;摄像及视频制作服务;婚庆礼仪服务;企业管理咨询;企业管理;旅行社服务网点旅游招徕、咨询服务;旅游开发项目策划咨询;票务代理服务;计算机及通讯设备租赁;机械设备租赁;会议及展览服务;农业园艺服务;农副产品销售;礼品花卉销售;日用百货销…
广州市悦动文化传播有限公司	存续	吴天柱	50万人民币	30.7万人民币	2019-01-18	2021-11-22	2019-01-18 至 无固定期限	广东省	广州市	荔湾区	91440101MA5CLCMQ7T	91440101MA5CLCMQ7T	440103002411130	MA5CLCMQ-7	13	有限责任公司(自然人投资或控股)	广播、电视、电影和录音制作业	-	广州市荔湾区红楼路8号东海岸产业园一座315-6号铺	广州市荔湾区红楼路8号东海岸产业园一座315-6号铺	-	13922182864	13922182864;13148982082	353096932@qq.com	-	文化传播（不含许可经营项目）;文化推广（不含许可经营项目）;群众参与的文艺类演出、比赛等公益性文化活动的策划;停车场经营;体育组织;健身服务;体育运动咨询服务;大型活动组织策划服务（大型活动指晚会、运动会、庆典、艺术和模特大赛、艺术节、电影节及公益演出、展览等，需专项审批的活动应在取得审批后方可经营）;运动场馆服务（游泳馆除外）;营养健康咨询服务;企业管理咨询服务;文化艺术咨询服务;体育用品及器材批发;体育用品及器材零售;体育器材装备安装服务;教育咨询服务;策划创意服务;市场营销策划服务;商品批发贸易（许可审批类商品除外）;商品零售贸易（许可审批类商品除外）;纸制品零售;场地租赁（不含仓储）
新疆英竜探索文化产业发展有限公司	存续	袁雨亮	50万人民币	50万人民币	2013-02-21	2022-05-09	2013-02-21 至 无固定期限	新疆维吾尔自治区	乌鲁木齐市	头屯河区	91650100062064499M	91650100062064499M	650000059050391	06206449-9	10	有限责任公司(自然人投资或控股)	文化艺术业	新疆英竜户外运动服务有限公司 ; 新疆英竜探索文化传播有限公司	新疆乌鲁木齐高新区(新市区) 昆明路158号野马科技大厦1栋B座602室	新疆乌鲁木齐市高新区（新市区）昆明路158号野马科技大厦1栋B座602室	www.yltansuo.com	0991-3653535	0991-3653535	yl-explore@sina.com	yl_explore@sina.com;512180891@qq.com	许可项目：广播电视节目制作经营；出版物印刷；演出经纪。（依法须经批准的项目，经相关部门批准后方可开展经营活动，具体经营项目以相关部门批准文件或许可证件为准）一般项目：园区管理服务；数字内容制作服务（不含出版发行）；企业管理；会议及展览服务；其他文化艺术经纪代理；礼仪服务；票务代理服务；体育赛事策划；广告制作；广告发布；广告设计、代理；企业形象策划；市场营销策划；图文设计制作；信息咨询服务（不含许可类信息咨询服务）；文艺创作；专业设计服务；企业管理咨询；社会经济咨询服务；休闲娱乐用品设备出租；租赁服务（不含许可类租赁服务）；玩具销售；日用品销售；办公用品销售；服装服饰批发；特种劳动防护用品销售；鞋帽批发；电子产品销售；照相机及器材销售；音响设备销售；组织体育表演活动；住房租赁；非居住房地产租赁；停车场服务；物业管理；数字文化创意技术装备销售；数字文化创意内容应用服务；旅游开发项目策划咨询；…
洛阳大辉文化传播有限公司	存续	王建芳	50万人民币	-	2017-05-02	2022-08-22	2017-05-02 至 2047-05-01	河南省	洛阳市	涧西区	91410381MA40XC867Q	91410381MA40XC867Q	410381000059671	MA40XC86-7	26	有限责任公司(自然人投资或控股)	文化艺术业	-	河南省洛阳市涧西区南昌路150号和顺园4幢(六合国际大厦)A座6605、6606、6607、6608	河南省洛阳市涧西区南昌路150号和顺园4幢(六合国际大厦)A座6605、6606、6607、6608	www.dahuieducation.com	18537977607	18537977607;0379-80880781;18568121109;15236169333	18537977607@163.com	1275352882@qq.com;18507582771@163.com;15236169333@126.com	广告的设计、制作、代理、发布；网页制作；文化艺术交流策划；会务服务；展览展示服务；翻译服务；礼仪服务；美术设计；电脑图文设计、制作；企业形象策划；教育信息咨询；计算机信息科技领域内的技术开发、技术咨询、技术服务、技术转让；计算机网络工程施工。
深圳中广艺影文化传媒有限公司	存续	肖力志	50万人民币	-	2014-06-09	2021-12-29	2014-06-09 至 5000-01-01	广东省	深圳市	南山区	9.14403e+17	9.14403e+17	440301109534559	30626259-9	22	有限责任公司(自然人独资)	文化艺术业	-	深圳市南山区沙河街道星河街社区深南大道9030号沙河世纪假日广场B座516、506、504	深圳市南山区沙河街道星河街社区深南大道9030号沙河世纪假日广场B座516、506、504	www.szzgyk.com	13590456512	13590456512;15889502313;18676729231;18824259426	498087450@qq.com	273430330@qq.com;909468328@qq.com;18676729231@163.com	一般经营项目是：文化活动策划；教育咨询（不含民办教育、出国留学中介服务及其他限制项目）；舞蹈、音乐、表演、美术、礼仪、戏剧、摄影、编导、播音主持培训（不含民办教育及需取得教育部门批准的项目）；从事广告业务；投资兴办实业（具体项目另行申报）；国内贸易。（以上各项法律、行政法规规定禁止的项目除外；法律、行政法规规定限制的项目须取得许可证后方可经营），许可经营项目是：影视制作。
郑州闪闪红星动画有限公司	存续	安建朵	50万人民币	50万人民币	2009-02-10	2022-09-28	2009-02-10 至 无固定期限	河南省	郑州市	-	91410100684625369B	91410100684625369B	410199000002185	68462536-9	13	有限责任公司(自然人投资或控股)	广播、电视、电影和录音制作业	-	郑州翠竹街6号863中部软件园11号楼1单元12层1202号房	郑州翠竹街6号863中部软件园11号楼1单元12层1202号房	www.yarr.cn	15837190365	15837190365;0371-53752985	444830755@qq.com	lishengya@163.com	动画制作、漫画制作，动漫人才培训咨询，；卡通形象设计，计算机软件、游戏开发；网页制作，网站运营咨询（法律法规禁止经营的，不得经营；应经审批的，未获批准前不得经营）。
核糖（宁波）文创有限公司	存续	金雪芬	50万人民币	-	2018-10-16	2021-04-28	2018-10-16 至 9999-09-09	浙江省	宁波市	鄞州区	91330205MA2CK8GH3P	91330205MA2CK8GH3P	310110001075902	MA2CK8GH-3	14	有限责任公司(自然人独资)	文化艺术业	宁波核糖文化传媒有限公司 ; 上海核糖文化传媒有限公司	浙江省宁波市鄞州区中山东路2388号1303室	浙江省宁波市鄞州区中山东路2388号1303室	www.ribose.net.cn	0574-83097909	0574-83097909;021-65669991;0574-86115677	info@ribose.net.cn	-	文学创作服务，文化艺术交流活动策划，图文设计，广告设计，美术设计，模型设计，多媒体设计，动漫及衍生产品设计，商务信息咨询，品牌策划，市场营销策划，服装、玩具、模具、电子产品、工艺品、日用品的批发及网上销售，自营和代理货物和技术的进出口，但国家限定经营或禁止进出口的货物和技术除外。【依法须经批准的项目，经相关部门批准后方可开展经营活动】
北京大都盛世广告设计有限公司	存续	王治发	50万人民币	10万人民币	2007-05-21	2021-12-16	2007-05-21 至 2027-05-20	北京市	北京市	海淀区	91110108662161348A	91110108662161348A	110108010204609	66216134-8	10	有限责任公司(自然人独资)	文化艺术业	-	北京市海淀区安宁庄东路8号3层30508	北京市海淀区上地东路1号院1号楼6层601-287号	www.tesu123.cn	13426091166	13426091166;010-53397252;010-62264035	523483040@qq.com	w81681096@163.com;81681696@163.com;g13671067780@163.com	设计、制作、代理、发布广告；电脑动画设计；包装装潢设计；技术开发、技术转让、技术服务；经济贸易咨询；承办展览展示活动；企业策划；文艺创作；会议服务。（企业依法自主选择经营项目，开展经营活动；依法须经批准的项目，经相关部门批准后依批准的内容开展经营活动；不得从事本市产业政策禁止和限制类项目的经营活动。）
北京象样文化传媒有限公司	存续	杜昊	50万人民币	-	2020-06-03	2023-06-07	2020-06-03 至 2040-06-02	北京市	北京市	朝阳区	91110105MA01RP4U48	91110105MA01RP4U48	110105028882474	MA01RP4U-4	18	有限责任公司(法人独资)	文化艺术业	-	北京市朝阳区朝阳北路103号7层06、07单元	北京市朝阳区朝阳北路103号金泰国益大厦706、707室	-	010-65926870	010-65926870	litongfei@heimayingxiao.com	-	组织文化艺术交流活动（不含演出）；设计、制作、代理、发布广告；承办展览展示活动；会议服务。（市场主体依法自主选择经营项目，开展经营活动；依法须经批准的项目，经相关部门批准后依批准的内容开展经营活动；不得从事国家和本市产业政策禁止和限制类项目的经营活动。）
徐州市星华文化艺术传播有限公司	存续	张华锋	50万人民币	50万人民币	2012-01-09	2022-07-22	2012-01-09 至 2032-01-08	江苏省	徐州市	云龙区	91320303588458193Q	91320303588458193Q	320302000031978	58845819-3	12	有限责任公司(自然人独资)	广播、电视、电影和录音制作业	-	徐州市云龙区和平路57号江苏师范大学科技园4号楼4-118	徐州市云龙和平路59号文远大楼	-	15252029390	15252029390;13775991111;18751639930;15895212396;15162183777;0516-85657888;13382661177	1174217666@qq.com	1069953631@qq.com	许可项目：电影发行；电视剧发行；电视剧制作；演出经纪；营业性演出（依法须经批准的项目，经相关部门批准后方可开展经营活动，具体经营项目以审批结果为准）一般项目：组织文化艺术交流活动；其他文化艺术经纪代理；广告设计、代理；广告发布（非广播电台、电视台、报刊出版单位）；电影摄制服务；文艺创作；文化娱乐经纪人服务；专业设计服务；礼仪服务；组织体育表演活动；会议及展览服务；体育经纪人服务；个人商务服务；企业形象策划；市场营销策划；体育赛事策划；项目策划与公关服务；咨询策划服务；摄影扩印服务；从事语言能力、艺术、体育、科技等培训的营利性民办培训机构（除面向中小学生开展的学科类、语言类文化教育培训）；婚庆礼仪服务；文化艺术辅导（除依法须经批准的项目外，凭营业执照依法自主开展经营活动）
北京贝亚特装饰设计有限公司	存续	曾艳	50万人民币	-	2015-12-07	2015-12-07	2015-12-07 至 2045-12-06	北京市	北京市	朝阳区	91110105MA002BUW04	91110105MA002BUW04	110105020323284	MA002BUW-0	10	有限责任公司(自然人独资)	文化艺术业	-	北京市朝阳区天朗园C座3层03商业(丰收孵化器696号)	北京市朝阳区天朗园C座3层03商业(丰收孵化器696号)	-	13611272728	13611272728	2741805211@qq.com	-	工程勘察设计；电脑图文设计、制作；企业策划；经济贸易咨询；房地产信息咨询；健康管理（须经审批的诊疗活动除外）；组织文化艺术交流活动（不含演出）；承办展览展示活动；会议服务；设计、制作、代理、发布广告；销售建筑材料（不从事实体店铺经营）、机械设备、日用品、电子产品。（依法须经批准的项目，经相关部门批准后依批准的内容开展经营活动。）
惠州星耀华璨文化传媒有限公司	存续	王大玺	50万人民币	-	2020-07-24	2022-07-28	2020-07-24 至 无固定期限	广东省	惠州市	惠城区	91441302MA552AGX07	91441302MA552AGX07	441302000800939	MA552AGX-0	16	有限责任公司(自然人投资或控股)	广播、电视、电影和录音制作业	-	惠州市惠城区马安镇新乐站大湖溪广汕路边5楼502	惠州市惠城区马安镇新乐站大湖溪广汕路边5楼502	-	18665291856	18665291856	18665291856@139.com	-	文化艺术交流活动策划；广告经营；个体演员及个体演出经纪人；营业性演出；图文设计；电影、广播电视节目制作；文艺创作；电子商务；国内贸易。一般项目：互联网销售（除销售需要许可的商品）；服装服饰零售；针纺织品销售；日用百货销售；信息技术咨询服务；企业管理；市场营销策划（除依法须经批准的项目外，凭营业执照依法自主开展经营活动）许可项目：互联网信息服务（依法须经批准的项目，经相关部门批准后方可开展经营活动，具体经营项目以相关部门批准文件或许可证件为准）
南京苹果公园文化传媒有限公司	存续	胡中翔	50万人民币	49.5万人民币	2012-05-09	2022-06-23	2012-05-09 至 2042-05-08	江苏省	南京市	秦淮区	91320104593525661Q	91320104593525661Q	320103000253819	59352566-1	16	有限责任公司(自然人投资或控股)	文化艺术业	-	南京市秦淮区菱角市66号南京国家领军人才创业园25栋203室	南京市秦淮区菱角市66号南京国家领军人才创业园25栋203室	-	19951786950	19951786950;15005181091;13951889057;13236526391;15150532118;18761641073	18994022972@189.cn	1135700686@qq.com;1174565070@qq.com	组织文化艺术交流活动；设计、制作、代理、发布国内各类广告；电脑图文设计、制作；摄影服务；儿童形象设计；展览展示服务；公关活动策划；景观工程、室内装饰工程设计、施工；餐饮服务；食品销售。（依法须经批准的项目，经相关部门批准后方可开展经营活动）
武汉市笑啦文化发展有限公司	存续	刘祥	50万人民币	-	2020-09-07	2020-09-07	2020-09-07 至 无固定期限	湖北省	武汉市	汉阳区	91420105MA49K4G8X4	91420105MA49K4G8X4	420105000388705	MA49K4G8-X	22	有限责任公司(自然人投资或控股)	文化艺术业	-	武汉市汉阳区万隆城市广场17层2号	武汉市汉阳区万隆城市广场17层2号	www.agokids.com	17786132029	17786132029;15377095022	3362023271@qq.com	-	摄影摄像服务；打字复印服务；图文设计、制作；广告设计、制作、代理、发布；工艺美术品（象牙及其制品除外）零售；音像制品、出版物零售；会议及展览服务（涉及许可经营项目，应取得相关部门许可后方可经营）。
瑞安市金柜量贩娱乐有限公司	存续	项瑞森	50万人民币	50万人民币	2013-03-15	2020-07-02	2013-03-15 至 2033-03-14	浙江省	温州市	瑞安市	9.13304e+17	9.13304e+17	330381000171633	06415728-5	10	有限责任公司(自然人独资)	娱乐业	-	浙江省温州市瑞安市安阳街道阳光北路岭下村万松商务中心AF102号	浙江省温州市瑞安市安阳街道阳光北路岭下村万松商务中心AF102号	-	15057569999	15057569999	15057569999@qq.com	-	KTV服务（依法须经批准的项目，经相关部门批准后方可开展经营活动）
长沙种树文化传媒有限公司	存续	陈佳敏	50万人民币	-	2021-12-24	2023-04-10	2021-12-24 至 2071-12-23	湖南省	长沙市	雨花区	91430111MA7G7FWP12	91430111MA7G7FWP12	430111001024856	MA7G7FWP-1	12	有限责任公司	文化艺术业	-	长沙市雨花区雨花亭街道香樟路819号万坤图商业广场1-1503号	长沙市雨花区井湾子街道井莲路397号紫铭大厦914房	-	15374343466	15374343466	823953426@qq.com	-	一般项目：组织文化艺术交流活动；文艺创作；其他文化艺术经纪代理；互联网销售（除销售需要许可的商品）；服装服饰零售；保健食品（预包装）销售；日用百货销售；鞋帽零售；化妆品零售；钟表销售；珠宝首饰零售；宠物食品及用品零售；家具销售；五金产品零售；箱包销售；特种劳动防护用品销售；日用木制品销售；塑料制品销售；皮革销售；电子产品销售；食品销售（仅销售预包装食品）；婴幼儿配方乳粉及其他婴幼儿配方食品销售；广告设计、代理；广告发布；针纺织品及原料销售（除依法须经批准的项目外，凭营业执照依法自主开展经营活动）。
深圳市宜童居文化有限公司	存续	王海萍	50万人民币	50万人民币	2012-02-24	2022-05-09	2012-02-24 至 无固定期限	广东省	深圳市	南山区	9144030059074747X5	9144030059074747X5	440306106016338	59074747-X	15	有限责任公司	文化艺术业	深圳市艺之翼建材有限公司	深圳市南山区桃源街道平山社区平山一路5号世外桃源创意园D栋102	深圳市南山区桃源街道平山社区平山一路5号世外桃源创意园D栋102	-	18938954991	18938954991;13927475480;0755-25807880;13902461231	18938954991@139.com	13927475480@139.com;65927006@qq.com;987322868@qq.com;987322828@qq.com	一般经营项目是：育儿空间设计；文化活动策划；礼仪策划；展览展示策划；信息咨询（不含限制项目）；国内贸易（以上法律、行政法规、国务院决定禁止的项目除外，限制的项目须取得许可后方可经营）。专业设计服务；平面设计；承接总公司工程建设业务；家具安装和维修服务；家具制造。（除依法须经批准的项目外，凭营业执照依法自主开展经营活动），许可经营项目是：住宅室内装饰装修。（依法须经批准的项目，经相关部门批准后方可开展经营活动，具体经营项目以相关部门批准文件或许可证件为准）
合肥绘说文化传媒有限公司	存续	李龙	50万人民币	-	2020-01-15	2022-08-02	2020-01-15 至 无固定期限	安徽省	合肥市	蜀山区	91340104MA2UGAEQ45	91340104MA2UGAEQ45	340104000521346	MA2UGAEQ-4	27	有限责任公司(自然人投资或控股)	文化艺术业	-	安徽省合肥市蜀山区南二环路天鹅湖万达广场金街3楼6-304	安徽省合肥市蜀山区南二环路3818号合肥天鹅湖万达广场1-8幢2-办805	-	18356135627	18356135627;18956062563	2433875494@qq.com	13466472512@qq.com	公益演出、展览等活动的策划、组织；广告设计、制作、发布、代理；其他会议、展览及相关服务；策划创意服务；工艺美术创作服务；教育咨询；电脑动画设计；舞台设备、器材出租；音响设备出租；学习用品、体育用品及器材、日用品、工艺品零售（依法须经批准的项目，经相关部门批准后方可开展经营活动）
深圳市乐恩文化传播有限公司	存续	蔡小平	50万人民币	-	2016-11-01	2017-06-19	2016-11-01 至 5000-01-01	广东省	深圳市	福田区	91440300MA5DNDY3XH	91440300MA5DNDY3XH	440301117888562	MA5DNDY3-X	13	有限责任公司	广播、电视、电影和录音制作业	深圳市乐恩教育有限公司	深圳市福田区园岭街道百花三路南天一花园1栋208	深圳市福田区园岭街道百花三路南天一花园1栋208	-	13418600874	13418600874	506273296@qq.com	19469809@qq.com;19469889@qq.com	一般经营项目是：文化活动策划；国内贸易。，许可经营项目是：教育培训。
北京蓝梦聚星科技有限责任公司	存续	陈连法	50万人民币	10万人民币	2006-08-24	2021-11-29	2006-08-24 至 2026-08-23	北京市	北京市	昌平区	9111011579344193XG	9111011579344193XG	110115009876622	79344193-X	11	有限责任公司(自然人独资)	文化艺术业	北京蓝梦聚星美容美发有限责任公司	北京市昌平区昌平镇政府街11号13幢1至5层	北京市昌平区昌平镇政府街11号13幢1至5层	-	13269686696	13269686696;13269686669;010-69250569	13269686696@139.com	13269686669@139.com	科技开发、咨询、服务、转让、推广；劳务服务；劳务分包；专业承包；施工总承包；园林绿化工程；组织文化艺术交流活动（不含演出）；承办展览展示；影视策划；婚庆服务；设计、制作、代理、发布公告；图文设计、制作；打字、复印；家政服务；家居装饰；经济贸易咨询；会议服务（不含食宿）；音响、灯光、舞台设计；清洁服务；销售花卉、苗木、家庭用品、投影仪、家用电器、文化用品、体育用品、五金产品（不含电动自行车）、服装、针纺织品、工艺美术品、化妆品、计算机、软件及辅助设备、电子产品、建筑材料、装饰材料、家具、通讯设备、摄影器材、厨房设备、太阳能设备、灯具、汽车零配件、食用农产品；租赁建筑机械设备、舞台灯光、音响设备；维修计算机；汽车租赁；销售食品。（市场主体依法自主选择经营项目，开展经营活动；销售食品以及依法须经批准的项目，经相关部门批准后依批准的内容开展经营活动；不得从事国家和本市产业政策禁止和限制类项目的经…
广州瓦特文化创意有限公司	存续	林敬泉	50万人民币	-	2016-05-11	2021-07-29	2016-05-11 至 无固定期限	广东省	广州市	天河区	91440106MA59CRHF42	91440106MA59CRHF42	440106001526208	MA59CRHF-4	17	有限责任公司(法人独资)	文化艺术业	-	广州市天河区科新路9号D栋503房（仅限办公）	广州市天河区科新路9号D栋503房	www.watechuangyi.com	13928980632	13928980632;13928981784;13332830505	2628346578@qq.com	1328778069@qq.com;2011919353@qq.com	文艺创作;组织文化艺术交流活动;娱乐性展览;工程和技术研究和试验发展;专业设计服务;广告设计、代理;广告制作;广告发布（非广播电台、电视台、报刊出版单位）;企业管理咨询;技术服务、技术开发、技术咨询、技术交流、技术转让、技术推广;区块链技术相关软件和服务;信息咨询服务（不含许可类信息咨询服务）;信息技术咨询服务;软件开发;数字文化创意软件开发;动漫游戏开发;咨询策划服务;企业形象策划;日用百货销售;玩具、动漫及游艺用品销售
那曲市城投龙珠运营管理有限公司	存续	德吉曲珍	50万人民币	50万人民币	2020-04-01	2021-07-28	2020-04-01 至 无固定期限	西藏自治区	那曲市	色尼区	91540600MA6TFP557H	91540600MA6TFP557H	540600100102078	MA6TFP55-7	17	其他有限责任公司	文化艺术业	-	西藏自治区那曲市色尼区那曲市拉萨南路人力资源市场对面2楼	西藏自治区那曲市色尼区那曲市拉萨南路人力资源市场对面2楼	-	0896-3350188	0896-3350188;13322501003	180900157@qq.com	-	酒店管理；文艺创作；营业性演出；文化场馆管理服务；网络技术服务；文化娱乐经纪人服务；健身休闲活动；餐饮管理；茶叶销售；品牌管理；互联网销售（除销售需要许可的商品）；政府采购代理服务；软件开发；业务培训（不含教育培训、职业技能培训等需取得许可的培训）；会议及展览服务；集贸市场管理服务；演出场所经营；科技中介服务；外卖递送服务；商业综合体管理服务；技术进出口；水电费代收、代缴；游览景区管理；食品进出口；园区管理服务；货物进出口；进出口代理；百货销售；受托资产管理（不得从事信托、金融资产管理、证券资产管理等业务）；商业地产管理、房屋租赁、企业管理服务（不含金融、期贷、证券、经纪业务咨询）、房地产中介、物业管理服务、广告设计、制作、发布，代理服务市场调研、商务咨询服务（不含金融、期贷、证券）、停车场管理、保洁服务【依法须经批准的项目，经相关部门批准后方可开展经营活动】（以上经营范围以登记机关核定…
烟台朝晞文化传媒服务有限公司	存续	于聪颖	50万人民币	-	2021-12-03	2022-07-25	2021-12-03 至 无固定期限	山东省	烟台市	烟台高新技术产业开发区	91370600MA7DGUE93L	91370600MA7DGUE93L	370671200080339	MA7DGUE9-3	33	有限责任公司(自然人投资或控股)	文化艺术业	-	山东省烟台市高新区经三路36号联东U谷A53号楼3楼303	山东省烟台市高新区经三路36号联东U谷A53号楼3楼303	-	13361324544	13361324544	2179210649@qq.com	-	一般项目：摄像及视频制作服务；广告设计、代理；数字文化创意内容应用服务；会议及展览服务；办公服务；纸制品销售；组织文化艺术交流活动；文化用品设备出租；数字内容制作服务（不含出版发行）；文艺创作；教育咨询服务（不含涉许可审批的教育培训活动）；信息技术咨询服务；摄影扩印服务；技术服务、技术开发、技术咨询、技术交流、技术转让、技术推广；图文设计制作；市场营销策划；信息咨询服务（不含许可类信息咨询服务）；租赁服务（不含许可类租赁服务）；其他文化艺术经纪代理；广告制作；企业形象策划；咨询策划服务；个人商务服务；礼仪服务；项目策划与公关服务；网络技术服务；企业管理；社会经济咨询服务；企业管理咨询；电子产品销售；互联网销售（除销售需要许可的商品）；计算机软硬件及辅助设备零售；通讯设备销售；居民日常生活服务；业务培训（不含教育培训、职业技能培训等需取得许可的培训）。（除依法须经批准的项目外，凭营业执照依…
厦门亿森文化创意产业有限公司	存续	叶纯平	50万人民币	50万人民币	2003-02-18	2017-05-26	2003-02-18 至 2033-02-17	福建省	厦门市	翔安区	9.13502e+17	9.13502e+17	350206200037770	15515967-3	23	有限责任公司(自然人投资或控股)	文化艺术业	厦门亿森木艺工贸有限公司	厦门市翔安区马巷镇巷北路973号（1~4层）	厦门市翔安区马巷镇巷北路973号（1~4层）	-	13799782797	13799782797;0592-5212466;13950178898;0592-8869058	zak5708@126.com	-	文化、艺术活动策划；商务信息咨询；广告的设计、制作、代理、发布；包装服务；木制容器制造；珠宝首饰零售；工艺美术品及收藏品零售（不含文物）。
无锡乐果果文化传媒有限公司	存续	陈昌亚	50万人民币	-	2018-03-05	2022-10-21	2018-03-05 至 无固定期限	江苏省	无锡市	梁溪区	91320213MA1W5FAR0C	91320213MA1W5FAR0C	320213000409780	MA1W5FAR-0	20	有限责任公司(自然人投资或控股)	文化艺术业	-	无锡市梁溪区兴源北路600-1601	无锡市梁溪区兴源北路600-1601	-	18912501013	18912501013;19941790109;13057372997	18912501013@163.com	19941790109@qq.com;2729901669@qq.com;chenchangya@dingtalk.com	设计、制作、代理和发布各类广告；组织策划文化艺术交流活动；计算机、软件及辅助设备的技术开发、技术服务；技术转让、销售；网页设计；企业营销策划；企业形象策划；影视策划；企业管理服务；文学创作服务；会议及展览服务；家庭服务；工艺品、办公用品、家庭用品、家具、服装、电子产品、玩具的销售。（依法须经批准的项目，经相关部门批准后方可开展经营活动）
南京蝶鑫文化传媒有限公司	存续	翟思伟	50万人民币	50万人民币	2007-05-31	2021-02-07	2007-05-31 至 2027-05-30	江苏省	南京市	玄武区	91320104660686407L	91320104660686407L	320103000113154	66068640-7	20	有限责任公司(自然人投资或控股)	文化艺术业	南京蝶鑫图文制作有限公司	南京市玄武区锁金一村5号	南京市玄武区锁金一村	-	025-85497135	025-85497135	344825494@qq.com	xy83389@qq.com;xy83389@126.com	广告制作发布、图文设计制作、企业形象设计策划、展览展示；室内外舞台灯光工程、音响工程、亮化设计制作及安装；室内外装饰装璜工程、窗帘服装设计制作、电子工程设计及施工；计算机网络技术服务、文化艺术交流；舞台设备租赁；演出经纪（须取得许可或批准后方可经营）；影视策划；文化艺术交流活动策划；婚庆礼仪服务。（依法须经批准的项目，经相关部门批准后方可开展经营活动）
威海九河文化传媒有限公司	存续	尹建丽	50万人民币	50万人民币	2013-06-04	2021-03-12	2013-06-04 至 无固定期限	山东省	威海市	文登区	91371081069983586H	91371081069983586H	371081200017530	06998358-6	14	其他有限责任公司	娱乐业	-	文登市环山路108号	文登市环山路108号	-	18663120995	18663120995;13863191019	515534732@qq.com	xzl91019@163.com	一般项目：组织文化艺术交流活动；会议及展览服务；广告设计、代理；广告制作；广告发布（非广播电台、电视台、报刊出版单位）；信息咨询服务（不含许可类信息咨询服务）；办公用品销售；摄影扩印服务；平面设计；专业设计服务；图文设计制作；市场营销策划；企业形象策划；摄像及视频制作服务；工艺美术品及收藏品零售（象牙及其制品除外）；礼仪服务（除依法须经批准的项目外，凭营业执照依法自主开展经营活动）许可项目：文件、资料等其他印刷品印刷；包装装潢印刷品印刷（依法须经批准的项目，经相关部门批准后方可开展经营活动，具体经营项目以审批结果为准）
西安三笙影像文化传播有限公司	存续	李萍	50万人民币	-	2015-09-25	2021-09-22	2015-09-25 至 无固定期限	陕西省	西安市	碑林区	9161010335172588X8	9161010335172588X8	610103100057815	35172588-X	12	有限责任公司(自然人投资或控股)	文化艺术业	-	陕西省西安市碑林区南门外东侧珠江时代广场第2幢1单元5层10507号房	西安市碑林区南门外珠江时代广场第2幢1单元10611号房	www.essencestudio.cn	18591885117	18591885117	407959493@qq.com	-	一般经营项目：摄像摄影服务；服装服饰、办公用品、电子产品、工艺品的销售；企业营销策划；文化艺术交流活动的组织；礼仪庆典服务；会务会展服务。(上述经营范围涉及许可经营项目的，凭许可证明文件或批准证书在有效期内经营，未经许可不得经营)
扬州微云文化传播有限公司	存续	嵇微云	50万人民币	50万人民币	2020-08-25	2022-06-24	2020-08-25 至 无固定期限	江苏省	扬州市	邗江区	91321003MA22A5E34W	91321003MA22A5E34W	321027000614304	MA22A5E3-4	10	有限责任公司(自然人独资)	文化艺术业	-	扬州市邗江区京华城路18号京华城Rmall三楼3-001 3-002 3-002-1	扬州市邗江区京华城路18号Rmall三楼3-001、3-002、3-002-1	-	0514-87854818	0514-87854818	979155563@qq.com	-	一般项目：组织文化艺术交流活动；教育咨询服务（不含涉许可审批的教育培训活动）；互联网销售（除销售需要许可的商品）（除依法须经批准的项目外，凭营业执照依法自主开展经营活动）
广州新讯超媒产业发展有限公司	存续	王荻范	50万人民币	50万人民币	2010-01-08	2022-11-16	2010-01-08 至 无固定期限	广东省	广州市	番禺区	91440104698688897R	91440104698688897R	440104000058300	69868889-7	16	有限责任公司(自然人独资)	广播、电视、电影和录音制作业	广州迅视文化传播有限公司 ; 广东迅视传媒有限公司 ; 广东迅视传媒股份有限公司 ; 新讯超媒（广东）传媒有限公司	广州市番禺区大石街敏昌街43号2栋234	广州市番禺区大石街敏昌街43号2栋234	-	13302286892	13302286892;18925116632;13560324963;020-23341655	569937353@qq.com	-	新材料技术推广服务;科技中介服务;技术服务、技术开发、技术咨询、技术交流、技术转让、技术推广;工艺美术品及收藏品批发（象牙及其制品除外）;工艺美术品及礼仪用品销售（象牙及其制品除外）;工艺美术品及收藏品零售（象牙及其制品除外）;卫星通信服务;电影摄制服务;软件销售;组织文化艺术交流活动;组织体育表演活动;互联网销售（除销售需要许可的商品）;企业信用管理咨询服务;企业管理;财务咨询;信息咨询服务（不含许可类信息咨询服务）;广告发布（非广播电台、电视台、报刊出版单位）;广告制作;广告设计、代理;互联网数据服务;数据处理和存储支持服务;数据处理服务;大数据服务;软件开发;软件外包服务;食品互联网销售（仅销售预包装食品）;互联网销售（除销售需要许可的商品）;互联网设备销售;广播影视设备销售;食品互联网销售;食品经营;食品经营（销售散装食品）;酒类经营;信息网络传播视听节目;第一类增值电信业务;基…
上海岳荣文化传播有限公司	存续	叶晓震	50万人民币	-	2017-10-09	2022-06-20	2017-10-09 至 2037-10-08	上海市	上海市	静安区	91310115MA1H9DW53Y	91310115MA1H9DW53Y	310115003519572	MA1H9DW5-3	10	有限责任公司（自然人独资）	文化艺术业	-	上海市静安区万荣路700号39幢	上海市静安区万荣路700号39幢	-	021-62158863	021-62158863	yuy00014@yeah.net	-	文化艺术交流活动策划，品牌管理策划，摄影服务，设计、制作各类广告，电子商务（不得从事金融业务），工艺品设计（除象牙及其制品），公关活动策划，婚庆礼仪服务，会议及展览服务，电脑图文设计、制作，企业形象策划，动漫设计，舞台艺术造型策划，产品包装设计，商务信息咨询，企业管理咨询，旅游咨询，自有设备租赁。【依法须经批准的项目，经相关部门批准后方可开展经营活动】
十堰昶耀科技服务有限公司	存续	赵虎	50万人民币	-	2015-04-08	2016-01-14	2015-04-08 至 无固定期限	湖北省	十堰市	-	91420300331816899Y	91420300331816899Y	420382000038367	33181689-9	14	有限责任公司(自然人投资或控股)	娱乐业	-	十堰经济开发区物流广场25栋52-60号	十堰白浪中路138号	-	13647263505	13647263505;18807280588	562760138@qq.com	214191278@qq.com	产品设计、开发；图文设计、制作、展览、展示；市场咨询服务；汽车零部件设计、开发；质量认证咨询服务；企业管理策划咨询服务；非标设备及生产线设计；机床备件、汽车配件销售。***（涉及许可经营项目，应取得相关部门许可后方可经营）
深圳新唯度文化传媒有限公司	存续	王卓英	50万人民币	-	2014-12-09	2021-03-23	2014-12-09 至 5000-01-01	广东省	深圳市	龙华区	91440300319690381U	91440300319690381U	440301111795910	31969038-1	16	有限责任公司(自然人独资)	文化艺术业	-	深圳市龙华区龙华街道清华社区梅龙大道2113号卫东龙商务大厦B座2层06室	深圳市龙华区龙华街道清华社区梅龙大道2113号卫东龙商务大厦	-	13510978889	13510978889;0755-83116601;13510597408;13691794717	2575925123@qq.com	229515477@qq.com;3406452041@qq.com;2355565154@qq.com;1489216349@qq.com	一般经营项目是：企业形象策划；公关活动策划；展览展示策划；赛事活动策划；舞台艺术造型策划；文化艺术交流策划；市场营销策划；企业管理咨询；商务咨询；财务咨询；教育咨询；礼仪策划；网页设计；摄像服务；计算机软硬件、文化办公用品、家具、日用百货的销售（以上法律、行政法规、国务院决定禁止的项目除外，限制的项目须取得许可后方可经营）。，许可经营项目是：从事广告业务；多媒体制作。
北京龙卓教育咨询有限公司	存续	赵磊	50万人民币	50万人民币	2013-02-18	2022-04-24	2013-02-18 至 2033-02-17	北京市	北京市	朝阳区	9.11101e+17	9.11101e+17	110105015625475	06282648-1	11	有限责任公司(自然人独资)	文化艺术业	-	北京市朝阳区常惠路2号楼1至2层107	北京市朝阳区常惠路2号楼1至2层107	-	010-56127596	010-56127596;010-58410266;13811686879	ms20062016@163.com	13811686879@qq.com;1125573205@qq.com	教育咨询（不含出国留学咨询及中介服务）；会议及展览服务；组织文化艺术交流活动（不含演出）；绘画技术培训；声乐技术培训；舞蹈技术培训；文艺创作；翻译服务；技术推广服务；企业策划；设计、制作、代理、发布广告；经济贸易咨询；市场调查。（市场主体依法自主选择经营项目，开展经营活动；依法须经批准的项目，经相关部门批准后依批准的内容开展经营活动；不得从事国家和本市产业政策禁止和限制类项目的经营活动。）
南宁新派教育投资有限公司	存续	庞渊博	50万人民币	-	2014-01-23	2014-01-23	2014-01-23 至 2024-01-23	广西壮族自治区	南宁市	青秀区	91450103090721409H	91450103090721409H	450103000155443	09072140-9	1606	有限责任公司(自然人独资)	娱乐业	-	南宁市青秀区东葛路18-1号嘉和·自由空间A座605号房	南宁	-	15277136366	15277136366;0771-5382767;0771-2262298	15277136366@qq.com	15277136366@unknow.cn;175166313@qq.com;3420975661@qq.com;xpjy2015@163.com	学术成果推广、软件开发及应用，教育信息咨询；企业管理咨询；文化艺术交流活动组织及策划；会议会展服务；展览展示活动；人力信息资源（除人才中介）、人力资源管理服务；销售：文化办公用品、教学仪器、工艺品、日用品、服装饰品。（依法须经批准的项目，经相关部门批准后方可开展经营活动。）
墨竹工卡直孔米次民间唐卡刺绣艺术有限公司	存续	米玛次仁	50万人民币	50万人民币	2012-07-16	2012-07-16	2012-07-16 至 2032-07-15	西藏自治区	拉萨市	墨竹工卡县	91540127585773905P	91540127585773905P	540127200000113	58577390-5	10	有限责任公司(自然人投资或控股)	文化艺术业	-	墨竹工卡县尼玛江热乡其马卡村	墨竹工卡县尼玛江热乡其马卡村	-	13908981477	13908981477	13908981477@qq.com	3214687431@qq.com;2923906244@qq.com;13908981477@163.com	传统唐卡设计、制作、销售。（依法需经批准的项目，经相关部门批准后，方可经营此项目）
上海绘特文化传播有限公司	存续	HONG KUNTAEK	50万人民币	50万人民币	2014-01-27	2022-02-17	2014-01-27 至 2034-01-26	上海市	上海市	金山区	91310112091832434N	91310112091832434N	310106000256603	09183243-4	70	有限责任公司(外商投资企业法人独资)	文化艺术业	-	上海市金山区朱泾镇秀江路280弄80号20幢135室	上海市金山区朱泾镇秀江路280弄80号20幢135室	http://www.hmgmkt.com	15201572070	15201572070;18221557673;021-61703531;021-61703533;18916706764	873332978@qq.com	zhangchenchen0607@126.com;15000505556@163.com	许可项目：货物进出口；技术进出口；食品销售。（依法须经批准的项目，经相关部门批准后方可开展经营活动，具体经营项目以相关部门批准文件或许可证件为准）一般项目：组织文化艺术交流活动；广告设计、代理；广告制作；广告发布；信息咨询服务（不含许可类信息咨询服务）；市场调查（不含涉外调查）；项目策划与公关服务；票务代理服务；会议及展览服务；化妆品批发；日用百货销售；照明器具销售；家具销售；家用电器销售；玩具、动漫及游艺用品销售；服装服饰批发；文具用品批发；技术服务、技术开发、技术咨询、技术交流、技术转让、技术推广；摄影扩印服务。（除依法须经批准的项目外，凭营业执照依法自主开展经营活动）
上海馨牧文化传媒有限公司	存续	林浩	50万人民币	-	2014-07-31	2016-08-12	2014-07-31 至 2034-07-30	上海市	上海市	奉贤区	91310120312232521W	91310120312232521W	310120002449197	31223252-1	12	有限责任公司(自然人投资或控股)	文化艺术业	-	上海市奉贤区新四平公路468弄19幢5层103室	上海嘉定菊园新区菊城路28号1栋4楼	-	021-69950551	021-69950551;18016348262	kyan@singmove.com	-	文化艺术交流策划，公关活动策划，企业营销策划，市场营销策划，企业管理咨询，乐器的制造、加工（以上限分支机构经营），仓储服务（除危险化学品），商务信息咨询，翻译服务，设计、制作各类广告，礼仪服务，舞台设计、搭建，电脑图文设计、制作，电子商务（不得从事金融业务），货物运输代理，从事货物进口及技术进口业务，化妆品、母婴用品、日用百货、电子产品、家用电器、办公用品、体育用品、服装鞋帽、家居用品、乐器、音响设备及配件的批发、零售，食用农产品的销售。【依法须经批准的项目，经相关部门批准后方可开展经营活动】
[truncated: 8,260 more rows]

## Sheet: 处理版
公司名称	所属省份	所属城市	注册资本（元）	参保人数	成立日期	综合规模（注册资本*参保数）	业务多样性（经营介绍字数）	公司类型	所属行业	经营范围
[truncated: 9,035 more rows]

## Sheet: 城市统计
城名称	频次	频率	综合规模	资本多样性	业务多样性	参保人数	平均历史	注册规模
大连	52	0.575349	3.9818e+06	10	190.077	1317	735897	20948.4
深圳	872	9.64815	1.32398e+08	17	228.653	21424	735511	579036
东莞	65	0.719186	1.90239e+06	6	245.385	1369	736077	7752.67
[truncated: 286 more rows]

## Sheet: 英文名称
公司名称	Company name
[truncated: 26 more rows]
